# Supplementary material for: Orion: Detecting regions of the human non-coding genome that are intolerant to variation using population genetics
Source: PLoS One. 2017 Aug 10;12(8):e0181604. doi: 10.1371/journal.pone.0181604 (PMC5552289; doi:10.1371/journal.pone.0181604)
Supplement: S1 Data File — This file contains the coordinates of 1000 CCDS genes and 1000 random stretches of non-CCDS sequence matched in size. The additional column “full_gene_score” contains the Orion score for the full region. For the CCDS genes, this means that each exon of the CCDS gene will have the same score, which corresponds to the Orion score across the entire gene. The additional column “annotation” denotes whether the region is CCDS or not. If it is CCDS, the gene is indicated. If it is non-CCDS, the gene that the non-CCDS region is matched in size to is indicated. (BED) [file pone.0181604.s004.bed]

#chrom	start	end	full_gene_score	annotation
19	58858385	58858397	-0.0343536502676	CCDS_exon_from_A1BG
19	58858716	58859008	-0.0343536502676	CCDS_exon_from_A1BG
19	58861733	58862019	-0.0343536502676	CCDS_exon_from_A1BG
19	58862754	58863055	-0.0343536502676	CCDS_exon_from_A1BG
19	58863646	58863923	-0.0343536502676	CCDS_exon_from_A1BG
19	58864291	58864565	-0.0343536502676	CCDS_exon_from_A1BG
19	58864655	58864695	-0.0343536502676	CCDS_exon_from_A1BG
19	58864767	58864805	-0.0343536502676	CCDS_exon_from_A1BG
19	58582893	58584413	-0.114985765437	Matched_non_CCDS_A1BG
11	77553540	77553676	-0.246627010932	CCDS_exon_from_AAMDC
11	77580765	77580865	-0.246627010932	CCDS_exon_from_AAMDC
11	77583218	77583363	-0.246627010932	CCDS_exon_from_AAMDC
11	72376538	72376919	-0.293614828108	Matched_non_CCDS_AAMDC
17	41102607	41102747	-0.0563384797237	CCDS_exon_from_AARSD1
17	41103814	41103913	-0.0563384797237	CCDS_exon_from_AARSD1
17	41105738	41105797	-0.0563384797237	CCDS_exon_from_AARSD1
17	41106890	41106986	-0.0563384797237	CCDS_exon_from_AARSD1
17	41107172	41107243	-0.0563384797237	CCDS_exon_from_AARSD1
17	41107856	41107991	-0.0563384797237	CCDS_exon_from_AARSD1
17	41108218	41108339	-0.0563384797237	CCDS_exon_from_AARSD1
17	41108418	41108579	-0.0563384797237	CCDS_exon_from_AARSD1
17	41109152	41109214	-0.0563384797237	CCDS_exon_from_AARSD1
17	41113206	41113370	-0.0563384797237	CCDS_exon_from_AARSD1
17	41116120	41116256	-0.0563384797237	CCDS_exon_from_AARSD1
17	41116416	41116459	-0.0563384797237	CCDS_exon_from_AARSD1
17	38463907	38465194	-0.11262228383	Matched_non_CCDS_AARSD1
7	121716540	121716663	-0.0194094554338	CCDS_exon_from_AASS
7	121717889	121718070	-0.0194094554338	CCDS_exon_from_AASS
7	121718913	121719006	-0.0194094554338	CCDS_exon_from_AASS
7	121719648	121719768	-0.0194094554338	CCDS_exon_from_AASS
7	121721551	121721651	-0.0194094554338	CCDS_exon_from_AASS
7	121726063	121726235	-0.0194094554338	CCDS_exon_from_AASS
7	121731754	121731899	-0.0194094554338	CCDS_exon_from_AASS
7	121732894	121733007	-0.0194094554338	CCDS_exon_from_AASS
7	121733099	121733214	-0.0194094554338	CCDS_exon_from_AASS
7	121738501	121738632	-0.0194094554338	CCDS_exon_from_AASS
7	121738796	121738922	-0.0194094554338	CCDS_exon_from_AASS
7	121741422	121741494	-0.0194094554338	CCDS_exon_from_AASS
7	121741672	121741736	-0.0194094554338	CCDS_exon_from_AASS
7	121753169	121753285	-0.0194094554338	CCDS_exon_from_AASS
7	121753649	121753776	-0.0194094554338	CCDS_exon_from_AASS
7	121755125	121755278	-0.0194094554338	CCDS_exon_from_AASS
7	121756684	121756816	-0.0194094554338	CCDS_exon_from_AASS
7	121756930	121757013	-0.0194094554338	CCDS_exon_from_AASS
7	121758358	121758509	-0.0194094554338	CCDS_exon_from_AASS
7	121758614	121758686	-0.0194094554338	CCDS_exon_from_AASS
7	121766426	121766515	-0.0194094554338	CCDS_exon_from_AASS
7	121769412	121769593	-0.0194094554338	CCDS_exon_from_AASS
7	121773568	121773782	-0.0194094554338	CCDS_exon_from_AASS
7	41616961	41619834	-0.057663390006	Matched_non_CCDS_AASS
7	87133556	87133767	-0.0175320949296	CCDS_exon_from_ABCB1
7	87135210	87135361	-0.0175320949296	CCDS_exon_from_ABCB1
7	87138588	87138799	-0.0175320949296	CCDS_exon_from_ABCB1
7	87144544	87144746	-0.0175320949296	CCDS_exon_from_ABCB1
7	87145822	87145983	-0.0175320949296	CCDS_exon_from_ABCB1
7	87148639	87148784	-0.0175320949296	CCDS_exon_from_ABCB1
7	87150089	87150194	-0.0175320949296	CCDS_exon_from_ABCB1
7	87160607	87160815	-0.0175320949296	CCDS_exon_from_ABCB1
7	87165771	87165859	-0.0175320949296	CCDS_exon_from_ABCB1
7	87168581	87168663	-0.0175320949296	CCDS_exon_from_ABCB1
7	87170670	87170782	-0.0175320949296	CCDS_exon_from_ABCB1
7	87173442	87173593	-0.0175320949296	CCDS_exon_from_ABCB1
7	87174136	87174317	-0.0175320949296	CCDS_exon_from_ABCB1
7	87175176	87175342	-0.0175320949296	CCDS_exon_from_ABCB1
7	87178661	87178836	-0.0175320949296	CCDS_exon_from_ABCB1
7	87179164	87179372	-0.0175320949296	CCDS_exon_from_ABCB1
7	87179484	87179614	-0.0175320949296	CCDS_exon_from_ABCB1
7	87179781	87179896	-0.0175320949296	CCDS_exon_from_ABCB1
7	87180038	87180156	-0.0175320949296	CCDS_exon_from_ABCB1
7	87183074	87183250	-0.0175320949296	CCDS_exon_from_ABCB1
7	87190576	87190705	-0.0175320949296	CCDS_exon_from_ABCB1
7	87195383	87195559	-0.0175320949296	CCDS_exon_from_ABCB1
7	87196098	87196294	-0.0175320949296	CCDS_exon_from_ABCB1
7	87199485	87199541	-0.0175320949296	CCDS_exon_from_ABCB1
7	87214825	87214998	-0.0175320949296	CCDS_exon_from_ABCB1
7	87225079	87225132	-0.0175320949296	CCDS_exon_from_ABCB1
7	87229430	87229502	-0.0175320949296	CCDS_exon_from_ABCB1
7	4310460	4314411	-0.0622144710341	Matched_non_CCDS_ABCB1
12	123405582	123405592	-0.0108841681492	CCDS_exon_from_ABCB9
12	123409343	123409359	-0.0108841681492	CCDS_exon_from_ABCB9
12	123414455	123414720	-0.0108841681492	CCDS_exon_from_ABCB9
12	123416736	123416877	-0.0108841681492	CCDS_exon_from_ABCB9
12	123419816	123419980	-0.0108841681492	CCDS_exon_from_ABCB9
12	123424655	123424833	-0.0108841681492	CCDS_exon_from_ABCB9
12	123425351	123425544	-0.0108841681492	CCDS_exon_from_ABCB9
12	123428935	123429068	-0.0108841681492	CCDS_exon_from_ABCB9
12	123430569	123430771	-0.0108841681492	CCDS_exon_from_ABCB9
12	123433168	123433378	-0.0108841681492	CCDS_exon_from_ABCB9
12	123434332	123434467	-0.0108841681492	CCDS_exon_from_ABCB9
12	123434995	123435114	-0.0108841681492	CCDS_exon_from_ABCB9
12	123444179	123444784	-0.0108841681492	CCDS_exon_from_ABCB9
12	83230537	83232908	-0.0247986603656	Matched_non_CCDS_ABCB9
11	17414535	17414677	-0.00969310381565	CCDS_exon_from_ABCC8
11	17415241	17415308	-0.00969310381565	CCDS_exon_from_ABCC8
11	17415810	17415948	-0.00969310381565	CCDS_exon_from_ABCC8
11	17416716	17416824	-0.00969310381565	CCDS_exon_from_ABCC8
11	17417154	17417267	-0.00969310381565	CCDS_exon_from_ABCC8
11	17417396	17417479	-0.00969310381565	CCDS_exon_from_ABCC8
11	17418460	17418595	-0.00969310381565	CCDS_exon_from_ABCC8
11	17418737	17418862	-0.00969310381565	CCDS_exon_from_ABCC8
11	17419228	17419346	-0.00969310381565	CCDS_exon_from_ABCC8
11	17419883	17419990	-0.00969310381565	CCDS_exon_from_ABCC8
11	17424205	17424302	-0.00969310381565	CCDS_exon_from_ABCC8
11	17426056	17426218	-0.00969310381565	CCDS_exon_from_ABCC8
11	17427038	17427112	-0.00969310381565	CCDS_exon_from_ABCC8
11	17428166	17428337	-0.00969310381565	CCDS_exon_from_ABCC8
11	17428432	17428678	-0.00969310381565	CCDS_exon_from_ABCC8
11	17428898	17429002	-0.00969310381565	CCDS_exon_from_ABCC8
11	17429936	17430066	-0.00969310381565	CCDS_exon_from_ABCC8
11	17432060	17432202	-0.00969310381565	CCDS_exon_from_ABCC8
11	17434210	17434295	-0.00969310381565	CCDS_exon_from_ABCC8
11	17434938	17435027	-0.00969310381565	CCDS_exon_from_ABCC8
11	17436056	17436159	-0.00969310381565	CCDS_exon_from_ABCC8
11	17436848	17436888	-0.00969310381565	CCDS_exon_from_ABCC8
11	17438474	17438511	-0.00969310381565	CCDS_exon_from_ABCC8
11	17448593	17448703	-0.00969310381565	CCDS_exon_from_ABCC8
11	17449411	17449491	-0.00969310381565	CCDS_exon_from_ABCC8
11	17449833	17449954	-0.00969310381565	CCDS_exon_from_ABCC8
11	17450109	17450219	-0.00969310381565	CCDS_exon_from_ABCC8
11	17452358	17452508	-0.00969310381565	CCDS_exon_from_ABCC8
11	17453748	17453793	-0.00969310381565	CCDS_exon_from_ABCC8
11	17464264	17464431	-0.00969310381565	CCDS_exon_from_ABCC8
11	17464722	17464861	-0.00969310381565	CCDS_exon_from_ABCC8
11	17470060	17470220	-0.00969310381565	CCDS_exon_from_ABCC8
11	17474663	17474832	-0.00969310381565	CCDS_exon_from_ABCC8
11	17482032	17482225	-0.00969310381565	CCDS_exon_from_ABCC8
11	17483127	17483374	-0.00969310381565	CCDS_exon_from_ABCC8
11	17484982	17485153	-0.00969310381565	CCDS_exon_from_ABCC8
11	17491645	17491771	-0.00969310381565	CCDS_exon_from_ABCC8
11	17496430	17496576	-0.00969310381565	CCDS_exon_from_ABCC8
11	17498173	17498325	-0.00969310381565	CCDS_exon_from_ABCC8
11	41678008	41682910	-0.0399604739714	Matched_non_CCDS_ABCC8
4	146025562	146025669	0.00559717439657	CCDS_exon_from_ABCE1
4	146026754	146026844	0.00559717439657	CCDS_exon_from_ABCE1
4	146029164	146029266	0.00559717439657	CCDS_exon_from_ABCE1
4	146030281	146030403	0.00559717439657	CCDS_exon_from_ABCE1
4	146031252	146031394	0.00559717439657	CCDS_exon_from_ABCE1
4	146031524	146031598	0.00559717439657	CCDS_exon_from_ABCE1
4	146032117	146032218	0.00559717439657	CCDS_exon_from_ABCE1
4	146033388	146033482	0.00559717439657	CCDS_exon_from_ABCE1
4	146038442	146038568	0.00559717439657	CCDS_exon_from_ABCE1
4	146041081	146041307	0.00559717439657	CCDS_exon_from_ABCE1
4	146042323	146042387	0.00559717439657	CCDS_exon_from_ABCE1
4	146042482	146042545	0.00559717439657	CCDS_exon_from_ABCE1
4	146044170	146044285	0.00559717439657	CCDS_exon_from_ABCE1
4	146044364	146044511	0.00559717439657	CCDS_exon_from_ABCE1
4	146044627	146044754	0.00559717439657	CCDS_exon_from_ABCE1
4	146046139	146046255	0.00559717439657	CCDS_exon_from_ABCE1
4	146048675	146048727	0.00559717439657	CCDS_exon_from_ABCE1
4	189365102	189366970	-0.104713242889	Matched_non_CCDS_ABCE1
3	183903993	183904070	-0.0163321442315	CCDS_exon_from_ABCF3
3	183904292	183904444	-0.0163321442315	CCDS_exon_from_ABCF3
3	183904581	183904665	-0.0163321442315	CCDS_exon_from_ABCF3
3	183905182	183905233	-0.0163321442315	CCDS_exon_from_ABCF3
3	183905449	183905551	-0.0163321442315	CCDS_exon_from_ABCF3
3	183905646	183905773	-0.0163321442315	CCDS_exon_from_ABCF3
3	183905926	183906197	-0.0163321442315	CCDS_exon_from_ABCF3
3	183906546	183906631	-0.0163321442315	CCDS_exon_from_ABCF3
3	183906714	183906778	-0.0163321442315	CCDS_exon_from_ABCF3
3	183906873	183906934	-0.0163321442315	CCDS_exon_from_ABCF3
3	183907040	183907067	-0.0163321442315	CCDS_exon_from_ABCF3
3	183907173	183907233	-0.0163321442315	CCDS_exon_from_ABCF3
3	183907342	183907547	-0.0163321442315	CCDS_exon_from_ABCF3
3	183907640	183907721	-0.0163321442315	CCDS_exon_from_ABCF3
3	183908784	183908833	-0.0163321442315	CCDS_exon_from_ABCF3
3	183908908	183909045	-0.0163321442315	CCDS_exon_from_ABCF3
3	183910386	183910479	-0.0163321442315	CCDS_exon_from_ABCF3
3	183910590	183910686	-0.0163321442315	CCDS_exon_from_ABCF3
3	183910887	183911024	-0.0163321442315	CCDS_exon_from_ABCF3
3	183911150	183911242	-0.0163321442315	CCDS_exon_from_ABCF3
3	183911325	183911488	-0.0163321442315	CCDS_exon_from_ABCF3
3	37365080	37367294	-0.0464583915425	Matched_non_CCDS_ABCF3
3	111697906	111698052	-0.103775058528	CCDS_exon_from_ABHD10
3	111700628	111700816	-0.103775058528	CCDS_exon_from_ABHD10
3	111705108	111705224	-0.103775058528	CCDS_exon_from_ABHD10
3	111705758	111705900	-0.103775058528	CCDS_exon_from_ABHD10
3	111709544	111709590	-0.103775058528	CCDS_exon_from_ABHD10
3	111710221	111710570	-0.103775058528	CCDS_exon_from_ABHD10
3	10799087	10800074	-0.201471913355	Matched_non_CCDS_ABHD10
19	1877196	1877426	-0.100656608115	CCDS_exon_from_ABHD17A
19	1877504	1877688	-0.100656608115	CCDS_exon_from_ABHD17A
19	1879917	1880116	-0.100656608115	CCDS_exon_from_ABHD17A
19	1880892	1881049	-0.100656608115	CCDS_exon_from_ABHD17A
19	1881231	1881567	-0.100656608115	CCDS_exon_from_ABHD17A
19	33333368	33334474	-0.140449714642	Matched_non_CCDS_ABHD17A
15	89379435	89379509	-0.0274439569423	CCDS_exon_from_ACAN
15	89381891	89382279	-0.0274439569423	CCDS_exon_from_ACAN
15	89383240	89383419	-0.0274439569423	CCDS_exon_from_ACAN
15	89384968	89385100	-0.0274439569423	CCDS_exon_from_ACAN
15	89386583	89386881	-0.0274439569423	CCDS_exon_from_ACAN
15	89388733	89389115	-0.0274439569423	CCDS_exon_from_ACAN
15	89390471	89390650	-0.0274439569423	CCDS_exon_from_ACAN
15	89391139	89391271	-0.0274439569423	CCDS_exon_from_ACAN
15	89392666	89392964	-0.0274439569423	CCDS_exon_from_ACAN
15	89395022	89395266	-0.0274439569423	CCDS_exon_from_ACAN
15	89398080	89402650	-0.0274439569423	CCDS_exon_from_ACAN
15	89403554	89403672	-0.0274439569423	CCDS_exon_from_ACAN
15	89414610	89414773	-0.0274439569423	CCDS_exon_from_ACAN
15	89415231	89415318	-0.0274439569423	CCDS_exon_from_ACAN
15	89416109	89416258	-0.0274439569423	CCDS_exon_from_ACAN
15	89417070	89417257	-0.0274439569423	CCDS_exon_from_ACAN
15	89417633	89417714	-0.0274439569423	CCDS_exon_from_ACAN
15	46087375	46095036	-0.0218433690439	Matched_non_CCDS_ACAN
3	195000054	195000159	-0.00663731597195	CCDS_exon_from_ACAP2
3	195006522	195006588	-0.00663731597195	CCDS_exon_from_ACAP2
3	195009847	195009962	-0.00663731597195	CCDS_exon_from_ACAP2
3	195012432	195012546	-0.00663731597195	CCDS_exon_from_ACAP2
3	195012991	195013183	-0.00663731597195	CCDS_exon_from_ACAP2
3	195015445	195015542	-0.00663731597195	CCDS_exon_from_ACAP2
3	195016434	195016623	-0.00663731597195	CCDS_exon_from_ACAP2
3	195017916	195018012	-0.00663731597195	CCDS_exon_from_ACAP2
3	195022301	195022375	-0.00663731597195	CCDS_exon_from_ACAP2
3	195022692	195022905	-0.00663731597195	CCDS_exon_from_ACAP2
3	195027237	195027347	-0.00663731597195	CCDS_exon_from_ACAP2
3	195027949	195028054	-0.00663731597195	CCDS_exon_from_ACAP2
3	195029512	195029568	-0.00663731597195	CCDS_exon_from_ACAP2
3	195041427	195041544	-0.00663731597195	CCDS_exon_from_ACAP2
3	195047611	195047690	-0.00663731597195	CCDS_exon_from_ACAP2
3	195053754	195053854	-0.00663731597195	CCDS_exon_from_ACAP2
3	195057658	195057707	-0.00663731597195	CCDS_exon_from_ACAP2
3	195063197	195063385	-0.00663731597195	CCDS_exon_from_ACAP2
3	195065985	195066048	-0.00663731597195	CCDS_exon_from_ACAP2
3	195101735	195101793	-0.00663731597195	CCDS_exon_from_ACAP2
3	195102629	195102753	-0.00663731597195	CCDS_exon_from_ACAP2
3	195112816	195112878	-0.00663731597195	CCDS_exon_from_ACAP2
3	195163521	195163578	-0.00663731597195	CCDS_exon_from_ACAP2
3	48248635	48251064	-0.0593800566216	Matched_non_CCDS_ACAP2
1	147119222	147119370	-0.0768859138869	CCDS_exon_from_ACP6
1	147120045	147120215	-0.0768859138869	CCDS_exon_from_ACP6
1	147121943	147122043	-0.0768859138869	CCDS_exon_from_ACP6
1	147124249	147124354	-0.0768859138869	CCDS_exon_from_ACP6
1	147126306	147126443	-0.0768859138869	CCDS_exon_from_ACP6
1	147127273	147127365	-0.0768859138869	CCDS_exon_from_ACP6
1	147131072	147131156	-0.0768859138869	CCDS_exon_from_ACP6
1	147131508	147131643	-0.0768859138869	CCDS_exon_from_ACP6
1	147131759	147131892	-0.0768859138869	CCDS_exon_from_ACP6
1	147141949	147142172	-0.0768859138869	CCDS_exon_from_ACP6
1	187681253	187682580	-0.175802035255	Matched_non_CCDS_ACP6
3	179280878	179280907	-0.0349004764464	CCDS_exon_from_ACTL6A
3	179287609	179287690	-0.0349004764464	CCDS_exon_from_ACTL6A
3	179287852	179288031	-0.0349004764464	CCDS_exon_from_ACTL6A
3	179291154	179291259	-0.0349004764464	CCDS_exon_from_ACTL6A
3	179292155	179292257	-0.0349004764464	CCDS_exon_from_ACTL6A
3	179294002	179294101	-0.0349004764464	CCDS_exon_from_ACTL6A
3	179294405	179294516	-0.0349004764464	CCDS_exon_from_ACTL6A
3	179294609	179294703	-0.0349004764464	CCDS_exon_from_ACTL6A
3	179298425	179298491	-0.0349004764464	CCDS_exon_from_ACTL6A
3	179298679	179298798	-0.0349004764464	CCDS_exon_from_ACTL6A
3	179298925	179299010	-0.0349004764464	CCDS_exon_from_ACTL6A
3	179301138	179301238	-0.0349004764464	CCDS_exon_from_ACTL6A
3	179304331	179304422	-0.0349004764464	CCDS_exon_from_ACTL6A
3	179305715	179305800	-0.0349004764464	CCDS_exon_from_ACTL6A
3	4906731	4908077	-0.163365914878	Matched_non_CCDS_ACTL6A
2	98273318	98273425	-0.0385689659872	CCDS_exon_from_ACTR1B
2	98273612	98273657	-0.0385689659872	CCDS_exon_from_ACTR1B
2	98273908	98273974	-0.0385689659872	CCDS_exon_from_ACTR1B
2	98274403	98274582	-0.0385689659872	CCDS_exon_from_ACTR1B
2	98274684	98274781	-0.0385689659872	CCDS_exon_from_ACTR1B
2	98274887	98275108	-0.0385689659872	CCDS_exon_from_ACTR1B
2	98275339	98275468	-0.0385689659872	CCDS_exon_from_ACTR1B
2	98275812	98275942	-0.0385689659872	CCDS_exon_from_ACTR1B
2	98277031	98277111	-0.0385689659872	CCDS_exon_from_ACTR1B
2	98278342	98278411	-0.0385689659872	CCDS_exon_from_ACTR1B
2	98280303	98280355	-0.0385689659872	CCDS_exon_from_ACTR1B
2	106672145	106673320	-0.0858059756539	Matched_non_CCDS_ACTR1B
12	52306256	52306321	-0.0179959681414	CCDS_exon_from_ACVRL1
12	52306880	52307136	-0.0179959681414	CCDS_exon_from_ACVRL1
12	52307340	52307556	-0.0179959681414	CCDS_exon_from_ACVRL1
12	52307755	52307859	-0.0179959681414	CCDS_exon_from_ACVRL1
12	52308220	52308371	-0.0179959681414	CCDS_exon_from_ACVRL1
12	52309006	52309286	-0.0179959681414	CCDS_exon_from_ACVRL1
12	52309817	52310019	-0.0179959681414	CCDS_exon_from_ACVRL1
12	52312766	52312901	-0.0179959681414	CCDS_exon_from_ACVRL1
12	52314540	52314679	-0.0179959681414	CCDS_exon_from_ACVRL1
12	39220465	39222013	-0.110471163621	Matched_non_CCDS_ACVRL1
15	43627303	43627370	-0.0852014337228	CCDS_exon_from_ADAL
15	43627891	43628026	-0.0852014337228	CCDS_exon_from_ADAL
15	43628821	43628886	-0.0852014337228	CCDS_exon_from_ADAL
15	43632460	43632552	-0.0852014337228	CCDS_exon_from_ADAL
15	43635189	43635275	-0.0852014337228	CCDS_exon_from_ADAL
15	43638049	43638180	-0.0852014337228	CCDS_exon_from_ADAL
15	43639211	43639296	-0.0852014337228	CCDS_exon_from_ADAL
15	43641102	43641277	-0.0852014337228	CCDS_exon_from_ADAL
15	43643136	43643241	-0.0852014337228	CCDS_exon_from_ADAL
15	43643946	43644145	-0.0852014337228	CCDS_exon_from_ADAL
15	76007326	76008466	-0.223690381831	Matched_non_CCDS_ADAL
10	135076657	135076739	-0.0543043848558	CCDS_exon_from_ADAM8
10	135077189	135077271	-0.0543043848558	CCDS_exon_from_ADAM8
10	135080853	135080923	-0.0543043848558	CCDS_exon_from_ADAM8
10	135081430	135081624	-0.0543043848558	CCDS_exon_from_ADAM8
10	135082249	135082368	-0.0543043848558	CCDS_exon_from_ADAM8
10	135082946	135083035	-0.0543043848558	CCDS_exon_from_ADAM8
10	135083398	135083480	-0.0543043848558	CCDS_exon_from_ADAM8
10	135083861	135084016	-0.0543043848558	CCDS_exon_from_ADAM8
10	135084237	135084311	-0.0543043848558	CCDS_exon_from_ADAM8
10	135084382	135084576	-0.0543043848558	CCDS_exon_from_ADAM8
10	135084701	135084795	-0.0543043848558	CCDS_exon_from_ADAM8
10	135085029	135085211	-0.0543043848558	CCDS_exon_from_ADAM8
10	135085307	135085460	-0.0543043848558	CCDS_exon_from_ADAM8
10	135085694	135085780	-0.0543043848558	CCDS_exon_from_ADAM8
10	135085917	135086091	-0.0543043848558	CCDS_exon_from_ADAM8
10	135086299	135086372	-0.0543043848558	CCDS_exon_from_ADAM8
10	135086458	135086525	-0.0543043848558	CCDS_exon_from_ADAM8
10	135086755	135086949	-0.0543043848558	CCDS_exon_from_ADAM8
10	135087263	135087344	-0.0543043848558	CCDS_exon_from_ADAM8
10	135087452	135087535	-0.0543043848558	CCDS_exon_from_ADAM8
10	135087660	135087741	-0.0543043848558	CCDS_exon_from_ADAM8
10	135088985	135089093	-0.0543043848558	CCDS_exon_from_ADAM8
10	135090273	135090323	-0.0543043848558	CCDS_exon_from_ADAM8
10	90811766	90814333	-0.0665396958948	Matched_non_CCDS_ADAM8
4	73148850	73149423	-0.0207356226391	CCDS_exon_from_ADAMTS3
4	73154465	73154587	-0.0207356226391	CCDS_exon_from_ADAMTS3
4	73156569	73156781	-0.0207356226391	CCDS_exon_from_ADAMTS3
4	73161368	73161505	-0.0207356226391	CCDS_exon_from_ADAMTS3
4	73163991	73164161	-0.0207356226391	CCDS_exon_from_ADAMTS3
4	73169631	73169799	-0.0207356226391	CCDS_exon_from_ADAMTS3
4	73171701	73171786	-0.0207356226391	CCDS_exon_from_ADAMTS3
4	73175111	73175239	-0.0207356226391	CCDS_exon_from_ADAMTS3
4	73176762	73176900	-0.0207356226391	CCDS_exon_from_ADAMTS3
4	73178005	73178185	-0.0207356226391	CCDS_exon_from_ADAMTS3
4	73179391	73179541	-0.0207356226391	CCDS_exon_from_ADAMTS3
4	73181572	73181690	-0.0207356226391	CCDS_exon_from_ADAMTS3
4	73184286	73184423	-0.0207356226391	CCDS_exon_from_ADAMTS3
4	73185046	73185194	-0.0207356226391	CCDS_exon_from_ADAMTS3
4	73185572	73185682	-0.0207356226391	CCDS_exon_from_ADAMTS3
4	73186428	73186589	-0.0207356226391	CCDS_exon_from_ADAMTS3
4	73188728	73188816	-0.0207356226391	CCDS_exon_from_ADAMTS3
4	73205208	73205412	-0.0207356226391	CCDS_exon_from_ADAMTS3
4	73280529	73280690	-0.0207356226391	CCDS_exon_from_ADAMTS3
4	73414192	73414603	-0.0207356226391	CCDS_exon_from_ADAMTS3
4	73433088	73433120	-0.0207356226391	CCDS_exon_from_ADAMTS3
4	73434408	73434481	-0.0207356226391	CCDS_exon_from_ADAMTS3
4	143661394	143665100	-0.0390000728861	Matched_non_CCDS_ADAMTS3
11	130275450	130276025	-0.03098277761	CCDS_exon_from_ADAMTS8
11	130278356	130278536	-0.03098277761	CCDS_exon_from_ADAMTS8
11	130278660	130278837	-0.03098277761	CCDS_exon_from_ADAMTS8
11	130281309	130281497	-0.03098277761	CCDS_exon_from_ADAMTS8
11	130284423	130284729	-0.03098277761	CCDS_exon_from_ADAMTS8
11	130286055	130286227	-0.03098277761	CCDS_exon_from_ADAMTS8
11	130286832	130286972	-0.03098277761	CCDS_exon_from_ADAMTS8
11	130288945	130289189	-0.03098277761	CCDS_exon_from_ADAMTS8
11	130297459	130298183	-0.03098277761	CCDS_exon_from_ADAMTS8
11	96658336	96661042	-0.1106174237	Matched_non_CCDS_ADAMTS8
9	18474228	18474295	-0.0205419486424	CCDS_exon_from_ADAMTSL1
9	18504824	18504956	-0.0205419486424	CCDS_exon_from_ADAMTSL1
9	18533242	18533292	-0.0205419486424	CCDS_exon_from_ADAMTSL1
9	18574025	18574266	-0.0205419486424	CCDS_exon_from_ADAMTSL1
9	18622238	18622369	-0.0205419486424	CCDS_exon_from_ADAMTSL1
9	18635938	18636017	-0.0205419486424	CCDS_exon_from_ADAMTSL1
9	18639249	18639411	-0.0205419486424	CCDS_exon_from_ADAMTSL1
9	18657634	18657750	-0.0205419486424	CCDS_exon_from_ADAMTSL1
9	18661930	18662073	-0.0205419486424	CCDS_exon_from_ADAMTSL1
9	18675852	18675907	-0.0205419486424	CCDS_exon_from_ADAMTSL1
9	18680307	18680516	-0.0205419486424	CCDS_exon_from_ADAMTSL1
9	18681807	18681959	-0.0205419486424	CCDS_exon_from_ADAMTSL1
9	18684711	18684804	-0.0205419486424	CCDS_exon_from_ADAMTSL1
9	18706742	18707048	-0.0205419486424	CCDS_exon_from_ADAMTSL1
9	18721531	18721665	-0.0205419486424	CCDS_exon_from_ADAMTSL1
9	18753293	18753508	-0.0205419486424	CCDS_exon_from_ADAMTSL1
9	18770597	18770781	-0.0205419486424	CCDS_exon_from_ADAMTSL1
9	18775738	18775896	-0.0205419486424	CCDS_exon_from_ADAMTSL1
9	18776776	18777906	-0.0205419486424	CCDS_exon_from_ADAMTSL1
9	18795392	18795524	-0.0205419486424	CCDS_exon_from_ADAMTSL1
9	18817104	18817237	-0.0205419486424	CCDS_exon_from_ADAMTSL1
9	18826279	18826463	-0.0205419486424	CCDS_exon_from_ADAMTSL1
9	18829838	18829977	-0.0205419486424	CCDS_exon_from_ADAMTSL1
9	18887826	18888043	-0.0205419486424	CCDS_exon_from_ADAMTSL1
9	18889563	18889748	-0.0205419486424	CCDS_exon_from_ADAMTSL1
9	18892384	18892596	-0.0205419486424	CCDS_exon_from_ADAMTSL1
9	18905777	18905891	-0.0205419486424	CCDS_exon_from_ADAMTSL1
9	18906687	18906912	-0.0205419486424	CCDS_exon_from_ADAMTSL1
9	18908437	18908548	-0.0205419486424	CCDS_exon_from_ADAMTSL1
9	82062375	82067784	-0.0385803694289	Matched_non_CCDS_ADAMTSL1
1	150524762	150524786	-0.043822708085	CCDS_exon_from_ADAMTSL4
1	150525016	150525078	-0.043822708085	CCDS_exon_from_ADAMTSL4
1	150525371	150525731	-0.043822708085	CCDS_exon_from_ADAMTSL4
1	150525899	150526600	-0.043822708085	CCDS_exon_from_ADAMTSL4
1	150526838	150526945	-0.043822708085	CCDS_exon_from_ADAMTSL4
1	150527902	150528043	-0.043822708085	CCDS_exon_from_ADAMTSL4
1	150528635	150528844	-0.043822708085	CCDS_exon_from_ADAMTSL4
1	150529094	150529271	-0.043822708085	CCDS_exon_from_ADAMTSL4
1	150529412	150529528	-0.043822708085	CCDS_exon_from_ADAMTSL4
1	150529623	150529813	-0.043822708085	CCDS_exon_from_ADAMTSL4
1	150529967	150530101	-0.043822708085	CCDS_exon_from_ADAMTSL4
1	150530418	150530627	-0.043822708085	CCDS_exon_from_ADAMTSL4
1	150530946	150531202	-0.043822708085	CCDS_exon_from_ADAMTSL4
1	150531435	150531643	-0.043822708085	CCDS_exon_from_ADAMTSL4
1	150531760	150531944	-0.043822708085	CCDS_exon_from_ADAMTSL4
1	150532234	150532383	-0.043822708085	CCDS_exon_from_ADAMTSL4
1	150532533	150532674	-0.043822708085	CCDS_exon_from_ADAMTSL4
1	88964546	88967914	-0.0497917439177	Matched_non_CCDS_ADAMTSL4
7	45614140	45614783	-0.00135278766608	CCDS_exon_from_ADCY1
7	45632355	45632509	-0.00135278766608	CCDS_exon_from_ADCY1
7	45649975	45650098	-0.00135278766608	CCDS_exon_from_ADCY1
7	45662228	45662344	-0.00135278766608	CCDS_exon_from_ADCY1
7	45688266	45688398	-0.00135278766608	CCDS_exon_from_ADCY1
7	45697323	45697486	-0.00135278766608	CCDS_exon_from_ADCY1
7	45699638	45699784	-0.00135278766608	CCDS_exon_from_ADCY1
7	45701655	45701815	-0.00135278766608	CCDS_exon_from_ADCY1
7	45717465	45717664	-0.00135278766608	CCDS_exon_from_ADCY1
7	45717762	45717864	-0.00135278766608	CCDS_exon_from_ADCY1
7	45719305	45719394	-0.00135278766608	CCDS_exon_from_ADCY1
7	45724575	45724669	-0.00135278766608	CCDS_exon_from_ADCY1
7	45725558	45725816	-0.00135278766608	CCDS_exon_from_ADCY1
7	45726143	45726274	-0.00135278766608	CCDS_exon_from_ADCY1
7	45742972	45743093	-0.00135278766608	CCDS_exon_from_ADCY1
7	45743196	45743347	-0.00135278766608	CCDS_exon_from_ADCY1
7	45744114	45744217	-0.00135278766608	CCDS_exon_from_ADCY1
7	45747946	45748065	-0.00135278766608	CCDS_exon_from_ADCY1
7	45750124	45750253	-0.00135278766608	CCDS_exon_from_ADCY1
7	45753289	45753596	-0.00135278766608	CCDS_exon_from_ADCY1
7	125076557	125079997	-0.0593412241312	Matched_non_CCDS_ADCY1
10	111860409	111860608	-0.0267066267725	CCDS_exon_from_ADD3
10	111872532	111872675	-0.0267066267725	CCDS_exon_from_ADD3
10	111876014	111876170	-0.0267066267725	CCDS_exon_from_ADD3
10	111877097	111877182	-0.0267066267725	CCDS_exon_from_ADD3
10	111878342	111878496	-0.0267066267725	CCDS_exon_from_ADD3
10	111878966	111879114	-0.0267066267725	CCDS_exon_from_ADD3
10	111879221	111879324	-0.0267066267725	CCDS_exon_from_ADD3
10	111881865	111882052	-0.0267066267725	CCDS_exon_from_ADD3
10	111883772	111884034	-0.0267066267725	CCDS_exon_from_ADD3
10	111885581	111885705	-0.0267066267725	CCDS_exon_from_ADD3
10	111886172	111886263	-0.0267066267725	CCDS_exon_from_ADD3
10	111890118	111890246	-0.0267066267725	CCDS_exon_from_ADD3
10	111892060	111892160	-0.0267066267725	CCDS_exon_from_ADD3
10	111893081	111893378	-0.0267066267725	CCDS_exon_from_ADD3
10	35915522	35917699	-0.0959467957063	Matched_non_CCDS_ADD3
10	75911034	75911103	-0.0188973568576	CCDS_exon_from_ADK
10	75936628	75936646	-0.0188973568576	CCDS_exon_from_ADK
10	75960519	75960598	-0.0188973568576	CCDS_exon_from_ADK
10	75984293	75984351	-0.0188973568576	CCDS_exon_from_ADK
10	76074422	76074505	-0.0188973568576	CCDS_exon_from_ADK
10	76153896	76154073	-0.0188973568576	CCDS_exon_from_ADK
10	76158226	76158339	-0.0188973568576	CCDS_exon_from_ADK
10	76285011	76285186	-0.0188973568576	CCDS_exon_from_ADK
10	76349037	76349077	-0.0188973568576	CCDS_exon_from_ADK
10	76360134	76360253	-0.0188973568576	CCDS_exon_from_ADK
10	76429938	76430029	-0.0188973568576	CCDS_exon_from_ADK
10	76468076	76468205	-0.0188973568576	CCDS_exon_from_ADK
10	110255849	110257000	-0.267681053905	Matched_non_CCDS_ADK
20	49507939	49511051	-0.0168449532974	CCDS_exon_from_ADNP
20	49518551	49518648	-0.0168449532974	CCDS_exon_from_ADNP
20	49520423	49520535	-0.0168449532974	CCDS_exon_from_ADNP
20	48184216	48187537	-0.0483912378723	Matched_non_CCDS_ADNP
17	10608241	10608846	-0.0827825010461	CCDS_exon_from_ADPRM
17	10609752	10609873	-0.0827825010461	CCDS_exon_from_ADPRM
17	10614148	10614463	-0.0827825010461	CCDS_exon_from_ADPRM
17	41737060	41738101	-0.0916201424118	Matched_non_CCDS_ADPRM
10	112837752	112839154	-0.00680739024196	CCDS_exon_from_ADRA2A
10	20962721	20964123	-0.172149908789	Matched_non_CCDS_ADRA2A
10	75434354	75435834	-0.0469905184747	CCDS_exon_from_AGAP5
10	75436474	75436530	-0.0469905184747	CCDS_exon_from_AGAP5
10	75439826	75439866	-0.0469905184747	CCDS_exon_from_AGAP5
10	75442449	75442554	-0.0469905184747	CCDS_exon_from_AGAP5
10	75451798	75451837	-0.0469905184747	CCDS_exon_from_AGAP5
10	75454491	75454564	-0.0469905184747	CCDS_exon_from_AGAP5
10	75456850	75456923	-0.0469905184747	CCDS_exon_from_AGAP5
10	75457288	75457515	-0.0469905184747	CCDS_exon_from_AGAP5
10	105156826	105158919	-0.046970498806	Matched_non_CCDS_AGAP5
11	47681722	47681900	-0.0274306774136	CCDS_exon_from_AGBL2
11	47684575	47684666	-0.0274306774136	CCDS_exon_from_AGBL2
11	47688505	47688617	-0.0274306774136	CCDS_exon_from_AGBL2
11	47689120	47689250	-0.0274306774136	CCDS_exon_from_AGBL2
11	47690390	47690461	-0.0274306774136	CCDS_exon_from_AGBL2
11	47698820	47698955	-0.0274306774136	CCDS_exon_from_AGBL2
11	47701522	47701627	-0.0274306774136	CCDS_exon_from_AGBL2
11	47703518	47703649	-0.0274306774136	CCDS_exon_from_AGBL2
11	47707442	47707603	-0.0274306774136	CCDS_exon_from_AGBL2
11	47711625	47712412	-0.0274306774136	CCDS_exon_from_AGBL2
11	47713652	47713810	-0.0274306774136	CCDS_exon_from_AGBL2
11	47720995	47721107	-0.0274306774136	CCDS_exon_from_AGBL2
11	47726092	47726282	-0.0274306774136	CCDS_exon_from_AGBL2
11	47727070	47727188	-0.0274306774136	CCDS_exon_from_AGBL2
11	47727413	47727471	-0.0274306774136	CCDS_exon_from_AGBL2
11	47731926	47732065	-0.0274306774136	CCDS_exon_from_AGBL2
11	47735833	47735901	-0.0274306774136	CCDS_exon_from_AGBL2
11	47736167	47736204	-0.0274306774136	CCDS_exon_from_AGBL2
11	6793994	6796775	-0.114695763342	Matched_non_CCDS_AGBL2
8	41456656	41456825	-0.0128809491698	CCDS_exon_from_AGPAT6
8	41466932	41467006	-0.0128809491698	CCDS_exon_from_AGPAT6
8	41467171	41467476	-0.0128809491698	CCDS_exon_from_AGPAT6
8	41468252	41468331	-0.0128809491698	CCDS_exon_from_AGPAT6
8	41469419	41469513	-0.0128809491698	CCDS_exon_from_AGPAT6
8	41469696	41469794	-0.0128809491698	CCDS_exon_from_AGPAT6
8	41470361	41470481	-0.0128809491698	CCDS_exon_from_AGPAT6
8	41471902	41471962	-0.0128809491698	CCDS_exon_from_AGPAT6
8	41472479	41472569	-0.0128809491698	CCDS_exon_from_AGPAT6
8	41476200	41476333	-0.0128809491698	CCDS_exon_from_AGPAT6
8	41476414	41476498	-0.0128809491698	CCDS_exon_from_AGPAT6
8	41478409	41478522	-0.0128809491698	CCDS_exon_from_AGPAT6
8	39361298	39362717	-0.195974193947	Matched_non_CCDS_AGPAT6
7	16899203	16899257	-0.332040501811	CCDS_exon_from_AGR3
7	16900121	16900209	-0.332040501811	CCDS_exon_from_AGR3
7	16901005	16901073	-0.332040501811	CCDS_exon_from_AGR3
7	16901605	16901686	-0.332040501811	CCDS_exon_from_AGR3
7	16902231	16902288	-0.332040501811	CCDS_exon_from_AGR3
7	16913401	16913469	-0.332040501811	CCDS_exon_from_AGR3
7	16918131	16918244	-0.332040501811	CCDS_exon_from_AGR3
7	32780056	32780585	-0.422670524049	Matched_non_CCDS_AGR3
1	110527672	110527796	0.00712111299571	CCDS_exon_from_AHCYL1
1	110551653	110551769	0.00712111299571	CCDS_exon_from_AHCYL1
1	110553833	110553981	0.00712111299571	CCDS_exon_from_AHCYL1
1	110554981	110555086	0.00712111299571	CCDS_exon_from_AHCYL1
1	110555516	110555623	0.00712111299571	CCDS_exon_from_AHCYL1
1	110557382	110557481	0.00712111299571	CCDS_exon_from_AHCYL1
1	110558044	110558155	0.00712111299571	CCDS_exon_from_AHCYL1
1	110558963	110559084	0.00712111299571	CCDS_exon_from_AHCYL1
1	110559286	110559354	0.00712111299571	CCDS_exon_from_AHCYL1
1	110560114	110560207	0.00712111299571	CCDS_exon_from_AHCYL1
1	110560565	110560640	0.00712111299571	CCDS_exon_from_AHCYL1
1	110560992	110561091	0.00712111299571	CCDS_exon_from_AHCYL1
1	110561171	110561274	0.00712111299571	CCDS_exon_from_AHCYL1
1	110561670	110561743	0.00712111299571	CCDS_exon_from_AHCYL1
1	110562167	110562250	0.00712111299571	CCDS_exon_from_AHCYL1
1	110563350	110563475	0.00712111299571	CCDS_exon_from_AHCYL1
1	110564293	110564304	0.00712111299571	CCDS_exon_from_AHCYL1
1	56703778	56705439	-0.134089047458	Matched_non_CCDS_AHCYL1
5	304332	304338	-0.0436504202947	CCDS_exon_from_AHRR
5	344005	344081	-0.0436504202947	CCDS_exon_from_AHRR
5	353842	354028	-0.0436504202947	CCDS_exon_from_AHRR
5	376722	376833	-0.0436504202947	CCDS_exon_from_AHRR
5	413456	413550	-0.0436504202947	CCDS_exon_from_AHRR
5	422841	422975	-0.0436504202947	CCDS_exon_from_AHRR
5	423953	424094	-0.0436504202947	CCDS_exon_from_AHRR
5	427749	427807	-0.0436504202947	CCDS_exon_from_AHRR
5	427919	428123	-0.0436504202947	CCDS_exon_from_AHRR
5	432575	432641	-0.0436504202947	CCDS_exon_from_AHRR
5	432918	433064	-0.0436504202947	CCDS_exon_from_AHRR
5	433965	434951	-0.0436504202947	CCDS_exon_from_AHRR
5	100131918	100134126	-0.0893674261265	Matched_non_CCDS_AHRR
1	77747996	77748060	-0.0237410149916	CCDS_exon_from_AK5
1	77752623	77752814	-0.0237410149916	CCDS_exon_from_AK5
1	77759475	77759647	-0.0237410149916	CCDS_exon_from_AK5
1	77763241	77763415	-0.0237410149916	CCDS_exon_from_AK5
1	77763516	77763634	-0.0237410149916	CCDS_exon_from_AK5
1	77806059	77806255	-0.0237410149916	CCDS_exon_from_AK5
1	77876663	77876758	-0.0237410149916	CCDS_exon_from_AK5
1	77883321	77883402	-0.0237410149916	CCDS_exon_from_AK5
1	77948999	77949046	-0.0237410149916	CCDS_exon_from_AK5
1	77951990	77952039	-0.0237410149916	CCDS_exon_from_AK5
1	77984246	77984414	-0.0237410149916	CCDS_exon_from_AK5
1	77987509	77987630	-0.0237410149916	CCDS_exon_from_AK5
1	78001529	78001725	-0.0237410149916	CCDS_exon_from_AK5
1	78024284	78024357	-0.0237410149916	CCDS_exon_from_AK5
1	151907496	151909241	-0.0302224237642	Matched_non_CCDS_AK5
1	95448629	95448864	-0.0822661383223	CCDS_exon_from_ALG14
1	95492682	95492818	-0.0822661383223	CCDS_exon_from_ALG14
1	95530419	95530575	-0.0822661383223	CCDS_exon_from_ALG14
1	95538316	95538456	-0.0822661383223	CCDS_exon_from_ALG14
1	155362852	155363519	-0.0644248636805	Matched_non_CCDS_ALG14
15	85360075	85360828	-0.0153365844413	CCDS_exon_from_ALPK3
15	85366558	85366601	-0.0153365844413	CCDS_exon_from_ALPK3
15	85370712	85370838	-0.0153365844413	CCDS_exon_from_ALPK3
15	85382208	85382330	-0.0153365844413	CCDS_exon_from_ALPK3
15	85382930	85384165	-0.0153365844413	CCDS_exon_from_ALPK3
15	85399620	85401788	-0.0153365844413	CCDS_exon_from_ALPK3
15	85402471	85402623	-0.0153365844413	CCDS_exon_from_ALPK3
15	85403004	85403136	-0.0153365844413	CCDS_exon_from_ALPK3
15	85403265	85403305	-0.0153365844413	CCDS_exon_from_ALPK3
15	85405863	85406148	-0.0153365844413	CCDS_exon_from_ALPK3
15	85406780	85406873	-0.0153365844413	CCDS_exon_from_ALPK3
15	85407670	85407898	-0.0153365844413	CCDS_exon_from_ALPK3
15	85410545	85410598	-0.0153365844413	CCDS_exon_from_ALPK3
15	85411339	85411689	-0.0153365844413	CCDS_exon_from_ALPK3
15	70106064	70111844	-0.0283684202638	Matched_non_CCDS_ALPK3
10	73983670	73983816	-0.63228712675	CCDS_exon_from_ANAPC16
10	73990121	73990200	-0.63228712675	CCDS_exon_from_ANAPC16
10	73992756	73992876	-0.63228712675	CCDS_exon_from_ANAPC16
10	65624414	65624759	-0.561206554401	Matched_non_CCDS_ANAPC16
5	74907457	74907654	-0.0971312322199	CCDS_exon_from_ANKDD1B
5	74912626	74912734	-0.0971312322199	CCDS_exon_from_ANKDD1B
5	74916137	74916240	-0.0971312322199	CCDS_exon_from_ANKDD1B
5	74921469	74921572	-0.0971312322199	CCDS_exon_from_ANKDD1B
5	74921673	74921782	-0.0971312322199	CCDS_exon_from_ANKDD1B
5	74930720	74930823	-0.0971312322199	CCDS_exon_from_ANKDD1B
5	74931606	74931709	-0.0971312322199	CCDS_exon_from_ANKDD1B
5	74948964	74949067	-0.0971312322199	CCDS_exon_from_ANKDD1B
5	74951851	74951954	-0.0971312322199	CCDS_exon_from_ANKDD1B
5	74955105	74955208	-0.0971312322199	CCDS_exon_from_ANKDD1B
5	74959216	74959316	-0.0971312322199	CCDS_exon_from_ANKDD1B
5	74962614	74962820	-0.0971312322199	CCDS_exon_from_ANKDD1B
5	74965074	74965210	-0.0971312322199	CCDS_exon_from_ANKDD1B
5	74966801	74966867	-0.0971312322199	CCDS_exon_from_ANKDD1B
5	107630477	107632120	-0.111884116575	Matched_non_CCDS_ANKDD1B
12	52281968	52282117	-0.111904495754	CCDS_exon_from_ANKRD33
12	52282349	52282604	-0.111904495754	CCDS_exon_from_ANKRD33
12	52282848	52282982	-0.111904495754	CCDS_exon_from_ANKRD33
12	52283153	52283298	-0.111904495754	CCDS_exon_from_ANKRD33
12	52284365	52285126	-0.111904495754	CCDS_exon_from_ANKRD33
12	105484056	105485500	-0.144011401995	Matched_non_CCDS_ANKRD33
19	17434323	17434695	-0.00500993963853	CCDS_exon_from_ANO8
19	17435523	17436197	-0.00500993963853	CCDS_exon_from_ANO8
19	17438041	17438156	-0.00500993963853	CCDS_exon_from_ANO8
19	17438244	17438380	-0.00500993963853	CCDS_exon_from_ANO8
19	17438495	17438691	-0.00500993963853	CCDS_exon_from_ANO8
19	17438968	17439794	-0.00500993963853	CCDS_exon_from_ANO8
19	17440563	17440642	-0.00500993963853	CCDS_exon_from_ANO8
19	17440765	17440825	-0.00500993963853	CCDS_exon_from_ANO8
19	17440931	17441062	-0.00500993963853	CCDS_exon_from_ANO8
19	17441158	17441315	-0.00500993963853	CCDS_exon_from_ANO8
19	17441634	17441800	-0.00500993963853	CCDS_exon_from_ANO8
19	17441894	17442026	-0.00500993963853	CCDS_exon_from_ANO8
19	17442101	17442222	-0.00500993963853	CCDS_exon_from_ANO8
19	17443736	17443837	-0.00500993963853	CCDS_exon_from_ANO8
19	17443907	17444050	-0.00500993963853	CCDS_exon_from_ANO8
19	17444228	17444365	-0.00500993963853	CCDS_exon_from_ANO8
19	17444496	17444611	-0.00500993963853	CCDS_exon_from_ANO8
19	17445371	17445481	-0.00500993963853	CCDS_exon_from_ANO8
19	14707762	14711533	-0.0668391062401	Matched_non_CCDS_ANO8
5	150481006	150481070	-0.0476806046149	CCDS_exon_from_ANXA6
5	150483128	150483255	-0.0476806046149	CCDS_exon_from_ANXA6
5	150484803	150484866	-0.0476806046149	CCDS_exon_from_ANXA6
5	150488013	150488113	-0.0476806046149	CCDS_exon_from_ANXA6
5	150489311	150489409	-0.0476806046149	CCDS_exon_from_ANXA6
5	150490185	150490207	-0.0476806046149	CCDS_exon_from_ANXA6
5	150496685	150496743	-0.0476806046149	CCDS_exon_from_ANXA6
5	150497316	150497400	-0.0476806046149	CCDS_exon_from_ANXA6
5	150498858	150498953	-0.0476806046149	CCDS_exon_from_ANXA6
5	150501705	150501823	-0.0476806046149	CCDS_exon_from_ANXA6
5	150502475	150502574	-0.0476806046149	CCDS_exon_from_ANXA6
5	150503844	150503930	-0.0476806046149	CCDS_exon_from_ANXA6
5	150505960	150506043	-0.0476806046149	CCDS_exon_from_ANXA6
5	150507739	150507802	-0.0476806046149	CCDS_exon_from_ANXA6
5	150508965	150509092	-0.0476806046149	CCDS_exon_from_ANXA6
5	150510789	150510852	-0.0476806046149	CCDS_exon_from_ANXA6
5	150512034	150512134	-0.0476806046149	CCDS_exon_from_ANXA6
5	150512652	150512750	-0.0476806046149	CCDS_exon_from_ANXA6
5	150513985	150514046	-0.0476806046149	CCDS_exon_from_ANXA6
5	150515814	150515898	-0.0476806046149	CCDS_exon_from_ANXA6
5	150516789	150516884	-0.0476806046149	CCDS_exon_from_ANXA6
5	150518236	150518354	-0.0476806046149	CCDS_exon_from_ANXA6
5	150518911	150519010	-0.0476806046149	CCDS_exon_from_ANXA6
5	150519711	150519806	-0.0476806046149	CCDS_exon_from_ANXA6
5	150527442	150527464	-0.0476806046149	CCDS_exon_from_ANXA6
5	176835859	176837981	-0.167366533764	Matched_non_CCDS_ANXA6
5	139938167	139938408	-0.0804216461777	CCDS_exon_from_APBB3
5	139939895	139940091	-0.0804216461777	CCDS_exon_from_APBB3
5	139940221	139940341	-0.0804216461777	CCDS_exon_from_APBB3
5	139940600	139940688	-0.0804216461777	CCDS_exon_from_APBB3
5	139940947	139941036	-0.0804216461777	CCDS_exon_from_APBB3
5	139941169	139941309	-0.0804216461777	CCDS_exon_from_APBB3
5	139941426	139941436	-0.0804216461777	CCDS_exon_from_APBB3
5	139941682	139941814	-0.0804216461777	CCDS_exon_from_APBB3
5	139941935	139942086	-0.0804216461777	CCDS_exon_from_APBB3
5	139942245	139942310	-0.0804216461777	CCDS_exon_from_APBB3
5	139943176	139943257	-0.0804216461777	CCDS_exon_from_APBB3
5	139943334	139943502	-0.0804216461777	CCDS_exon_from_APBB3
5	139943779	139943832	-0.0804216461777	CCDS_exon_from_APBB3
5	9593533	9595067	-0.101317176611	Matched_non_CCDS_APBB3
19	36359536	36359687	-0.0347790552919	CCDS_exon_from_APLP1
19	36360566	36360714	-0.0347790552919	CCDS_exon_from_APLP1
19	36361795	36361932	-0.0347790552919	CCDS_exon_from_APLP1
19	36362136	36362253	-0.0347790552919	CCDS_exon_from_APLP1
19	36362511	36362649	-0.0347790552919	CCDS_exon_from_APLP1
19	36362757	36362940	-0.0347790552919	CCDS_exon_from_APLP1
19	36363382	36363517	-0.0347790552919	CCDS_exon_from_APLP1
19	36364538	36364617	-0.0347790552919	CCDS_exon_from_APLP1
19	36365403	36365566	-0.0347790552919	CCDS_exon_from_APLP1
19	36365640	36365773	-0.0347790552919	CCDS_exon_from_APLP1
19	36367416	36367520	-0.0347790552919	CCDS_exon_from_APLP1
19	36368617	36368729	-0.0347790552919	CCDS_exon_from_APLP1
19	36368981	36369012	-0.0347790552919	CCDS_exon_from_APLP1
19	36369483	36369558	-0.0347790552919	CCDS_exon_from_APLP1
19	36369789	36369856	-0.0347790552919	CCDS_exon_from_APLP1
19	36369973	36370121	-0.0347790552919	CCDS_exon_from_APLP1
19	36370242	36370345	-0.0347790552919	CCDS_exon_from_APLP1
19	18563215	18565239	-0.113367336958	Matched_non_CCDS_APLP1
22	36113916	36113975	-0.125330421299	CCDS_exon_from_APOL5
22	36116612	36116703	-0.125330421299	CCDS_exon_from_APOL5
22	36122255	36123243	-0.125330421299	CCDS_exon_from_APOL5
22	36124767	36124947	-0.125330421299	CCDS_exon_from_APOL5
22	38617144	38618462	-0.0812632574752	Matched_non_CCDS_APOL5
11	47187030	47187055	-0.038850934198	CCDS_exon_from_ARFGAP2
11	47187816	47187939	-0.038850934198	CCDS_exon_from_ARFGAP2
11	47188054	47188152	-0.038850934198	CCDS_exon_from_ARFGAP2
11	47188308	47188439	-0.038850934198	CCDS_exon_from_ARFGAP2
11	47189457	47189596	-0.038850934198	CCDS_exon_from_ARFGAP2
11	47189671	47189804	-0.038850934198	CCDS_exon_from_ARFGAP2
11	47192974	47193110	-0.038850934198	CCDS_exon_from_ARFGAP2
11	47193212	47193353	-0.038850934198	CCDS_exon_from_ARFGAP2
11	47193829	47193886	-0.038850934198	CCDS_exon_from_ARFGAP2
11	47194974	47195035	-0.038850934198	CCDS_exon_from_ARFGAP2
11	47195307	47195393	-0.038850934198	CCDS_exon_from_ARFGAP2
11	47196563	47196651	-0.038850934198	CCDS_exon_from_ARFGAP2
11	47196730	47196866	-0.038850934198	CCDS_exon_from_ARFGAP2
11	47197399	47197476	-0.038850934198	CCDS_exon_from_ARFGAP2
11	47198064	47198187	-0.038850934198	CCDS_exon_from_ARFGAP2
11	47198330	47198406	-0.038850934198	CCDS_exon_from_ARFGAP2
11	46419644	46421274	-0.0915488523937	Matched_non_CCDS_ARFGAP2
10	32096583	32096762	-0.0305835986465	CCDS_exon_from_ARHGAP12
10	32097574	32097681	-0.0305835986465	CCDS_exon_from_ARHGAP12
10	32097919	32098058	-0.0305835986465	CCDS_exon_from_ARHGAP12
10	32098155	32098237	-0.0305835986465	CCDS_exon_from_ARHGAP12
10	32099574	32099677	-0.0305835986465	CCDS_exon_from_ARHGAP12
10	32101632	32101753	-0.0305835986465	CCDS_exon_from_ARHGAP12
10	32103184	32103291	-0.0305835986465	CCDS_exon_from_ARHGAP12
10	32106713	32106816	-0.0305835986465	CCDS_exon_from_ARHGAP12
10	32109312	32109418	-0.0305835986465	CCDS_exon_from_ARHGAP12
10	32115229	32115315	-0.0305835986465	CCDS_exon_from_ARHGAP12
10	32120664	32120730	-0.0305835986465	CCDS_exon_from_ARHGAP12
10	32128230	32128249	-0.0305835986465	CCDS_exon_from_ARHGAP12
10	32128562	32128641	-0.0305835986465	CCDS_exon_from_ARHGAP12
10	32132386	32132516	-0.0305835986465	CCDS_exon_from_ARHGAP12
10	32141442	32141527	-0.0305835986465	CCDS_exon_from_ARHGAP12
10	32142991	32143136	-0.0305835986465	CCDS_exon_from_ARHGAP12
10	32150320	32150588	-0.0305835986465	CCDS_exon_from_ARHGAP12
10	32197097	32197785	-0.0305835986465	CCDS_exon_from_ARHGAP12
10	63515618	63518231	-0.0607429777204	Matched_non_CCDS_ARHGAP12
2	143913057	143913226	-0.033164814343	CCDS_exon_from_ARHGAP15
2	143959700	143959773	-0.033164814343	CCDS_exon_from_ARHGAP15
2	143973950	143974016	-0.033164814343	CCDS_exon_from_ARHGAP15
2	143986147	143986239	-0.033164814343	CCDS_exon_from_ARHGAP15
2	144008077	144008171	-0.033164814343	CCDS_exon_from_ARHGAP15
2	144193167	144193270	-0.033164814343	CCDS_exon_from_ARHGAP15
2	144194479	144194613	-0.033164814343	CCDS_exon_from_ARHGAP15
2	144244939	144245066	-0.033164814343	CCDS_exon_from_ARHGAP15
2	144276832	144276935	-0.033164814343	CCDS_exon_from_ARHGAP15
2	144313974	144314056	-0.033164814343	CCDS_exon_from_ARHGAP15
2	144381699	144381838	-0.033164814343	CCDS_exon_from_ARHGAP15
2	144460985	144461095	-0.033164814343	CCDS_exon_from_ARHGAP15
2	144525555	144525743	-0.033164814343	CCDS_exon_from_ARHGAP15
2	88317432	88318912	-0.15514858789	Matched_non_CCDS_ARHGAP15
15	80696855	80696890	-0.021536511986	CCDS_exon_from_ARNT2
15	80743218	80743337	-0.021536511986	CCDS_exon_from_ARNT2
15	80750267	80750319	-0.021536511986	CCDS_exon_from_ARNT2
15	80762556	80762774	-0.021536511986	CCDS_exon_from_ARNT2
15	80767348	80767566	-0.021536511986	CCDS_exon_from_ARNT2
15	80800494	80800601	-0.021536511986	CCDS_exon_from_ARNT2
15	80806249	80806319	-0.021536511986	CCDS_exon_from_ARNT2
15	80806658	80806748	-0.021536511986	CCDS_exon_from_ARNT2
15	80843537	80843618	-0.021536511986	CCDS_exon_from_ARNT2
15	80844978	80845117	-0.021536511986	CCDS_exon_from_ARNT2
15	80847403	80847482	-0.021536511986	CCDS_exon_from_ARNT2
15	80855426	80855582	-0.021536511986	CCDS_exon_from_ARNT2
15	80866486	80866563	-0.021536511986	CCDS_exon_from_ARNT2
15	80867325	80867453	-0.021536511986	CCDS_exon_from_ARNT2
15	80869204	80869308	-0.021536511986	CCDS_exon_from_ARNT2
15	80872749	80872892	-0.021536511986	CCDS_exon_from_ARNT2
15	80873577	80873747	-0.021536511986	CCDS_exon_from_ARNT2
15	80883906	80884047	-0.021536511986	CCDS_exon_from_ARNT2
15	80885938	80886041	-0.021536511986	CCDS_exon_from_ARNT2
15	65214196	65216426	-0.0445647570639	Matched_non_CCDS_ARNT2
1	183596664	183596731	-0.0326409614953	CCDS_exon_from_ARPC5
1	183599593	183599774	-0.0326409614953	CCDS_exon_from_ARPC5
1	183602214	183602300	-0.0326409614953	CCDS_exon_from_ARPC5
1	183604649	183604796	-0.0326409614953	CCDS_exon_from_ARPC5
1	87678902	87679383	-0.136373581669	Matched_non_CCDS_ARPC5
2	9347231	9347361	-0.0201011928134	CCDS_exon_from_ASAP2
2	9419443	9419520	-0.0201011928134	CCDS_exon_from_ASAP2
2	9437426	9437576	-0.0201011928134	CCDS_exon_from_ASAP2
2	9458650	9458729	-0.0201011928134	CCDS_exon_from_ASAP2
2	9460414	9460468	-0.0201011928134	CCDS_exon_from_ASAP2
2	9463247	9463381	-0.0201011928134	CCDS_exon_from_ASAP2
2	9467952	9468042	-0.0201011928134	CCDS_exon_from_ASAP2
2	9474864	9474944	-0.0201011928134	CCDS_exon_from_ASAP2
2	9475219	9475310	-0.0201011928134	CCDS_exon_from_ASAP2
2	9484658	9484766	-0.0201011928134	CCDS_exon_from_ASAP2
2	9484857	9484931	-0.0201011928134	CCDS_exon_from_ASAP2
2	9490934	9491026	-0.0201011928134	CCDS_exon_from_ASAP2
2	9496173	9496226	-0.0201011928134	CCDS_exon_from_ASAP2
2	9496305	9496476	-0.0201011928134	CCDS_exon_from_ASAP2
2	9498882	9499020	-0.0201011928134	CCDS_exon_from_ASAP2
2	9508551	9508650	-0.0201011928134	CCDS_exon_from_ASAP2
2	9514881	9515075	-0.0201011928134	CCDS_exon_from_ASAP2
2	9517034	9517124	-0.0201011928134	CCDS_exon_from_ASAP2
2	9519070	9519190	-0.0201011928134	CCDS_exon_from_ASAP2
2	9520867	9520939	-0.0201011928134	CCDS_exon_from_ASAP2
2	9525371	9525489	-0.0201011928134	CCDS_exon_from_ASAP2
2	9528420	9528677	-0.0201011928134	CCDS_exon_from_ASAP2
2	9531188	9531327	-0.0201011928134	CCDS_exon_from_ASAP2
2	9533608	9533778	-0.0201011928134	CCDS_exon_from_ASAP2
2	9540149	9540203	-0.0201011928134	CCDS_exon_from_ASAP2
2	9540868	9540961	-0.0201011928134	CCDS_exon_from_ASAP2
2	9541400	9541527	-0.0201011928134	CCDS_exon_from_ASAP2
2	9543379	9543458	-0.0201011928134	CCDS_exon_from_ASAP2
2	34608639	34611772	-0.051536359884	Matched_non_CCDS_ASAP2
1	23756346	23756425	-0.025764711067	CCDS_exon_from_ASAP3
1	23757525	23757620	-0.025764711067	CCDS_exon_from_ASAP3
1	23758186	23758413	-0.025764711067	CCDS_exon_from_ASAP3
1	23759567	23759767	-0.025764711067	CCDS_exon_from_ASAP3
1	23759915	23760027	-0.025764711067	CCDS_exon_from_ASAP3
1	23760116	23760188	-0.025764711067	CCDS_exon_from_ASAP3
1	23760744	23760864	-0.025764711067	CCDS_exon_from_ASAP3
1	23761023	23761113	-0.025764711067	CCDS_exon_from_ASAP3
1	23762341	23762523	-0.025764711067	CCDS_exon_from_ASAP3
1	23763050	23763149	-0.025764711067	CCDS_exon_from_ASAP3
1	23763401	23763539	-0.025764711067	CCDS_exon_from_ASAP3
1	23763620	23763815	-0.025764711067	CCDS_exon_from_ASAP3
1	23763914	23763967	-0.025764711067	CCDS_exon_from_ASAP3
1	23765237	23765329	-0.025764711067	CCDS_exon_from_ASAP3
1	23765651	23765725	-0.025764711067	CCDS_exon_from_ASAP3
1	23767592	23767706	-0.025764711067	CCDS_exon_from_ASAP3
1	23767877	23767968	-0.025764711067	CCDS_exon_from_ASAP3
1	23768145	23768225	-0.025764711067	CCDS_exon_from_ASAP3
1	23768676	23768766	-0.025764711067	CCDS_exon_from_ASAP3
1	23768991	23769130	-0.025764711067	CCDS_exon_from_ASAP3
1	23777969	23778023	-0.025764711067	CCDS_exon_from_ASAP3
1	23779187	23779266	-0.025764711067	CCDS_exon_from_ASAP3
1	23782371	23782521	-0.025764711067	CCDS_exon_from_ASAP3
1	23782612	23782689	-0.025764711067	CCDS_exon_from_ASAP3
1	23810495	23810628	-0.025764711067	CCDS_exon_from_ASAP3
1	85838674	85841509	-0.0374175890899	Matched_non_CCDS_ASAP3
17	79935520	79935626	-0.0516971945367	CCDS_exon_from_ASPSCR1
17	79937057	79937117	-0.0516971945367	CCDS_exon_from_ASPSCR1
17	79941427	79941546	-0.0516971945367	CCDS_exon_from_ASPSCR1
17	79943380	79943485	-0.0516971945367	CCDS_exon_from_ASPSCR1
17	79952694	79952756	-0.0516971945367	CCDS_exon_from_ASPSCR1
17	79953865	79953943	-0.0516971945367	CCDS_exon_from_ASPSCR1
17	79954293	79954724	-0.0516971945367	CCDS_exon_from_ASPSCR1
17	79966910	79967069	-0.0516971945367	CCDS_exon_from_ASPSCR1
17	79967359	79967445	-0.0516971945367	CCDS_exon_from_ASPSCR1
17	79968675	79968746	-0.0516971945367	CCDS_exon_from_ASPSCR1
17	79969416	79969483	-0.0516971945367	CCDS_exon_from_ASPSCR1
17	79970104	79970161	-0.0516971945367	CCDS_exon_from_ASPSCR1
17	79972948	79973234	-0.0516971945367	CCDS_exon_from_ASPSCR1
17	79974349	79974405	-0.0516971945367	CCDS_exon_from_ASPSCR1
17	79974673	79974747	-0.0516971945367	CCDS_exon_from_ASPSCR1
17	79974814	79974991	-0.0516971945367	CCDS_exon_from_ASPSCR1
17	79975182	79975200	-0.0516971945367	CCDS_exon_from_ASPSCR1
17	36554812	36556824	-0.0551043000961	Matched_non_CCDS_ASPSCR1
3	130732898	130733233	-0.0267544185622	CCDS_exon_from_ASTE1
3	130734985	130735185	-0.0267544185622	CCDS_exon_from_ASTE1
3	130737347	130737562	-0.0267544185622	CCDS_exon_from_ASTE1
3	130742846	130744152	-0.0267544185622	CCDS_exon_from_ASTE1
3	4138944	4141000	-0.105762782719	Matched_non_CCDS_ASTE1
14	51026981	51027019	-0.02705793035	CCDS_exon_from_ATL1
14	51054546	51054798	-0.02705793035	CCDS_exon_from_ATL1
14	51057656	51057795	-0.02705793035	CCDS_exon_from_ATL1
14	51058250	51058359	-0.02705793035	CCDS_exon_from_ATL1
14	51060561	51060616	-0.02705793035	CCDS_exon_from_ATL1
14	51062291	51062352	-0.02705793035	CCDS_exon_from_ATL1
14	51079974	51080071	-0.02705793035	CCDS_exon_from_ATL1
14	51081088	51081231	-0.02705793035	CCDS_exon_from_ATL1
14	51087314	51087446	-0.02705793035	CCDS_exon_from_ATL1
14	51088558	51088619	-0.02705793035	CCDS_exon_from_ATL1
14	51089892	51089968	-0.02705793035	CCDS_exon_from_ATL1
14	51094746	51095182	-0.02705793035	CCDS_exon_from_ATL1
14	51096710	51096729	-0.02705793035	CCDS_exon_from_ATL1
14	51098944	51099059	-0.02705793035	CCDS_exon_from_ATL1
14	70227776	70229509	-0.0947682979667	Matched_non_CCDS_ATL1
11	108098349	108098425	-0.0112635882151	CCDS_exon_from_ATM
11	108098500	108098617	-0.0112635882151	CCDS_exon_from_ATM
11	108099902	108100052	-0.0112635882151	CCDS_exon_from_ATM
11	108106394	108106563	-0.0112635882151	CCDS_exon_from_ATM
11	108114677	108114847	-0.0112635882151	CCDS_exon_from_ATM
11	108115512	108115755	-0.0112635882151	CCDS_exon_from_ATM
11	108117688	108117856	-0.0112635882151	CCDS_exon_from_ATM
11	108119657	108119831	-0.0112635882151	CCDS_exon_from_ATM
11	108121425	108121801	-0.0112635882151	CCDS_exon_from_ATM
11	108122561	108122760	-0.0112635882151	CCDS_exon_from_ATM
11	108123541	108123641	-0.0112635882151	CCDS_exon_from_ATM
11	108124538	108124768	-0.0112635882151	CCDS_exon_from_ATM
11	108126939	108127069	-0.0112635882151	CCDS_exon_from_ATM
11	108128205	108128335	-0.0112635882151	CCDS_exon_from_ATM
11	108129710	108129804	-0.0112635882151	CCDS_exon_from_ATM
11	108137895	108138071	-0.0112635882151	CCDS_exon_from_ATM
11	108139134	108139338	-0.0112635882151	CCDS_exon_from_ATM
11	108141788	108141875	-0.0112635882151	CCDS_exon_from_ATM
11	108141975	108142135	-0.0112635882151	CCDS_exon_from_ATM
11	108143256	108143336	-0.0112635882151	CCDS_exon_from_ATM
11	108143446	108143581	-0.0112635882151	CCDS_exon_from_ATM
11	108150215	108150337	-0.0112635882151	CCDS_exon_from_ATM
11	108151719	108151897	-0.0112635882151	CCDS_exon_from_ATM
11	108153434	108153608	-0.0112635882151	CCDS_exon_from_ATM
11	108154951	108155202	-0.0112635882151	CCDS_exon_from_ATM
11	108158324	108158444	-0.0112635882151	CCDS_exon_from_ATM
11	108159701	108159832	-0.0112635882151	CCDS_exon_from_ATM
11	108160326	108160530	-0.0112635882151	CCDS_exon_from_ATM
11	108163343	108163522	-0.0112635882151	CCDS_exon_from_ATM
11	108164037	108164206	-0.0112635882151	CCDS_exon_from_ATM
11	108165651	108165788	-0.0112635882151	CCDS_exon_from_ATM
11	108168011	108168111	-0.0112635882151	CCDS_exon_from_ATM
11	108170438	108170614	-0.0112635882151	CCDS_exon_from_ATM
11	108172372	108172518	-0.0112635882151	CCDS_exon_from_ATM
11	108173577	108173758	-0.0112635882151	CCDS_exon_from_ATM
11	108175399	108175581	-0.0112635882151	CCDS_exon_from_ATM
11	108178621	108178713	-0.0112635882151	CCDS_exon_from_ATM
11	108180884	108181044	-0.0112635882151	CCDS_exon_from_ATM
11	108183135	108183227	-0.0112635882151	CCDS_exon_from_ATM
11	108186547	108186640	-0.0112635882151	CCDS_exon_from_ATM
11	108186735	108186842	-0.0112635882151	CCDS_exon_from_ATM
11	108188097	108188250	-0.0112635882151	CCDS_exon_from_ATM
11	108190678	108190787	-0.0112635882151	CCDS_exon_from_ATM
11	108192025	108192149	-0.0112635882151	CCDS_exon_from_ATM
11	108196034	108196273	-0.0112635882151	CCDS_exon_from_ATM
11	108196782	108196954	-0.0112635882151	CCDS_exon_from_ATM
11	108198369	108198487	-0.0112635882151	CCDS_exon_from_ATM
11	108199745	108199967	-0.0112635882151	CCDS_exon_from_ATM
11	108200938	108201150	-0.0112635882151	CCDS_exon_from_ATM
11	108202168	108202286	-0.0112635882151	CCDS_exon_from_ATM
11	108202603	108202766	-0.0112635882151	CCDS_exon_from_ATM
11	108203486	108203629	-0.0112635882151	CCDS_exon_from_ATM
11	108204610	108204697	-0.0112635882151	CCDS_exon_from_ATM
11	108205693	108205838	-0.0112635882151	CCDS_exon_from_ATM
11	108206569	108206690	-0.0112635882151	CCDS_exon_from_ATM
11	108213946	108214100	-0.0112635882151	CCDS_exon_from_ATM
11	108216467	108216637	-0.0112635882151	CCDS_exon_from_ATM
11	108218003	108218094	-0.0112635882151	CCDS_exon_from_ATM
11	108224490	108224609	-0.0112635882151	CCDS_exon_from_ATM
11	108225535	108225603	-0.0112635882151	CCDS_exon_from_ATM
11	108235806	108235947	-0.0112635882151	CCDS_exon_from_ATM
11	108236049	108236237	-0.0112635882151	CCDS_exon_from_ATM
11	16299598	16309017	-0.0183565804608	Matched_non_CCDS_ATM
12	110719592	110719714	-0.00394726686746	CCDS_exon_from_ATP2A2
12	110720406	110720428	-0.00394726686746	CCDS_exon_from_ATP2A2
12	110720515	110720602	-0.00394726686746	CCDS_exon_from_ATP2A2
12	110729822	110729931	-0.00394726686746	CCDS_exon_from_ATP2A2
12	110734401	110734544	-0.00394726686746	CCDS_exon_from_ATP2A2
12	110760794	110760879	-0.00394726686746	CCDS_exon_from_ATP2A2
12	110764192	110764282	-0.00394726686746	CCDS_exon_from_ATP2A2
12	110765355	110765824	-0.00394726686746	CCDS_exon_from_ATP2A2
12	110770399	110770492	-0.00394726686746	CCDS_exon_from_ATP2A2
12	110770983	110771090	-0.00394726686746	CCDS_exon_from_ATP2A2
12	110771814	110771950	-0.00394726686746	CCDS_exon_from_ATP2A2
12	110777083	110777210	-0.00394726686746	CCDS_exon_from_ATP2A2
12	110777305	110777528	-0.00394726686746	CCDS_exon_from_ATP2A2
12	110778461	110778801	-0.00394726686746	CCDS_exon_from_ATP2A2
12	110780030	110780255	-0.00394726686746	CCDS_exon_from_ATP2A2
12	110781034	110781241	-0.00394726686746	CCDS_exon_from_ATP2A2
12	110782688	110782778	-0.00394726686746	CCDS_exon_from_ATP2A2
12	110783051	110783189	-0.00394726686746	CCDS_exon_from_ATP2A2
12	110783803	110783925	-0.00394726686746	CCDS_exon_from_ATP2A2
12	110784003	110784277	-0.00394726686746	CCDS_exon_from_ATP2A2
12	110788094	110788112	-0.00394726686746	CCDS_exon_from_ATP2A2
12	51777277	51780504	-0.0436353104626	Matched_non_CCDS_ATP2A2
3	10370495	10370811	-0.0129832232486	CCDS_exon_from_ATP2B2
3	10379857	10380044	-0.0129832232486	CCDS_exon_from_ATP2B2
3	10381923	10382035	-0.0129832232486	CCDS_exon_from_ATP2B2
3	10382174	10382390	-0.0129832232486	CCDS_exon_from_ATP2B2
3	10384433	10384651	-0.0129832232486	CCDS_exon_from_ATP2B2
3	10387065	10387261	-0.0129832232486	CCDS_exon_from_ATP2B2
3	10387712	10387823	-0.0129832232486	CCDS_exon_from_ATP2B2
3	10391793	10391885	-0.0129832232486	CCDS_exon_from_ATP2B2
3	10392079	10392263	-0.0129832232486	CCDS_exon_from_ATP2B2
3	10400372	10400611	-0.0129832232486	CCDS_exon_from_ATP2B2
3	10401563	10401809	-0.0129832232486	CCDS_exon_from_ATP2B2
3	10413490	10413737	-0.0129832232486	CCDS_exon_from_ATP2B2
3	10417111	10417330	-0.0129832232486	CCDS_exon_from_ATP2B2
3	10419933	10420096	-0.0129832232486	CCDS_exon_from_ATP2B2
3	10420924	10420970	-0.0129832232486	CCDS_exon_from_ATP2B2
3	10426949	10427013	-0.0129832232486	CCDS_exon_from_ATP2B2
3	10428161	10428198	-0.0129832232486	CCDS_exon_from_ATP2B2
3	10429958	10430088	-0.0129832232486	CCDS_exon_from_ATP2B2
3	10442634	10442764	-0.0129832232486	CCDS_exon_from_ATP2B2
3	10443772	10444034	-0.0129832232486	CCDS_exon_from_ATP2B2
3	10452299	10452501	-0.0129832232486	CCDS_exon_from_ATP2B2
3	10491026	10491229	-0.0129832232486	CCDS_exon_from_ATP2B2
3	66006704	66010524	-0.0565278630133	Matched_non_CCDS_ATP2B2
7	99055947	99055980	-0.33973108239	CCDS_exon_from_ATP5J2
7	99056767	99056888	-0.33973108239	CCDS_exon_from_ATP5J2
7	99057706	99057818	-0.33973108239	CCDS_exon_from_ATP5J2
7	99063731	99063766	-0.33973108239	CCDS_exon_from_ATP5J2
7	152267016	152267317	-1.96525401237	Matched_non_CCDS_ATP5J2
22	43035975	43036282	-0.518131205729	CCDS_exon_from_ATP5L2
22	35039892	35040199	-0.0657476665412	Matched_non_CCDS_ATP5L2
4	42414930	42415032	-0.0139306072088	CCDS_exon_from_ATP8A1
4	42416641	42416737	-0.0139306072088	CCDS_exon_from_ATP8A1
4	42424821	42424918	-0.0139306072088	CCDS_exon_from_ATP8A1
4	42425631	42425724	-0.0139306072088	CCDS_exon_from_ATP8A1
4	42445579	42445691	-0.0139306072088	CCDS_exon_from_ATP8A1
4	42446592	42446653	-0.0139306072088	CCDS_exon_from_ATP8A1
4	42448597	42448663	-0.0139306072088	CCDS_exon_from_ATP8A1
4	42453995	42454078	-0.0139306072088	CCDS_exon_from_ATP8A1
4	42457311	42457438	-0.0139306072088	CCDS_exon_from_ATP8A1
4	42457539	42457618	-0.0139306072088	CCDS_exon_from_ATP8A1
4	42466704	42466819	-0.0139306072088	CCDS_exon_from_ATP8A1
4	42466907	42467095	-0.0139306072088	CCDS_exon_from_ATP8A1
4	42487510	42487687	-0.0139306072088	CCDS_exon_from_ATP8A1
4	42505464	42505533	-0.0139306072088	CCDS_exon_from_ATP8A1
4	42509030	42509173	-0.0139306072088	CCDS_exon_from_ATP8A1
4	42524174	42524318	-0.0139306072088	CCDS_exon_from_ATP8A1
4	42526777	42526866	-0.0139306072088	CCDS_exon_from_ATP8A1
4	42545931	42546005	-0.0139306072088	CCDS_exon_from_ATP8A1
4	42551027	42551081	-0.0139306072088	CCDS_exon_from_ATP8A1
4	42553212	42553299	-0.0139306072088	CCDS_exon_from_ATP8A1
4	42554519	42554629	-0.0139306072088	CCDS_exon_from_ATP8A1
4	42557982	42558059	-0.0139306072088	CCDS_exon_from_ATP8A1
4	42571175	42571224	-0.0139306072088	CCDS_exon_from_ATP8A1
4	42576633	42576726	-0.0139306072088	CCDS_exon_from_ATP8A1
4	42577636	42577718	-0.0139306072088	CCDS_exon_from_ATP8A1
4	42580274	42580406	-0.0139306072088	CCDS_exon_from_ATP8A1
4	42581827	42581997	-0.0139306072088	CCDS_exon_from_ATP8A1
4	42583635	42583751	-0.0139306072088	CCDS_exon_from_ATP8A1
4	42588363	42588495	-0.0139306072088	CCDS_exon_from_ATP8A1
4	42590274	42590348	-0.0139306072088	CCDS_exon_from_ATP8A1
4	42592825	42592903	-0.0139306072088	CCDS_exon_from_ATP8A1
4	42596303	42596381	-0.0139306072088	CCDS_exon_from_ATP8A1
4	42602492	42602537	-0.0139306072088	CCDS_exon_from_ATP8A1
4	42618047	42618097	-0.0139306072088	CCDS_exon_from_ATP8A1
4	42626550	42626653	-0.0139306072088	CCDS_exon_from_ATP8A1
4	42627628	42627732	-0.0139306072088	CCDS_exon_from_ATP8A1
4	42629009	42629128	-0.0139306072088	CCDS_exon_from_ATP8A1
4	42658839	42658892	-0.0139306072088	CCDS_exon_from_ATP8A1
4	103506885	103510606	-0.0449833801343	Matched_non_CCDS_ATP8A1
1	47101445	47101644	-0.0422586811065	CCDS_exon_from_ATPAF1
1	47108863	47108975	-0.0422586811065	CCDS_exon_from_ATPAF1
1	47110830	47110930	-0.0422586811065	CCDS_exon_from_ATPAF1
1	47118250	47118302	-0.0422586811065	CCDS_exon_from_ATPAF1
1	47119486	47119541	-0.0422586811065	CCDS_exon_from_ATPAF1
1	47123796	47123863	-0.0422586811065	CCDS_exon_from_ATPAF1
1	47124356	47124411	-0.0422586811065	CCDS_exon_from_ATPAF1
1	47130925	47131038	-0.0422586811065	CCDS_exon_from_ATPAF1
1	47131316	47131322	-0.0422586811065	CCDS_exon_from_ATPAF1
1	47133726	47134065	-0.0422586811065	CCDS_exon_from_ATPAF1
1	71962315	71963413	-0.213878622948	Matched_non_CCDS_ATPAF1
3	142168268	142168446	-0.00817342760143	CCDS_exon_from_ATR
3	142171967	142172077	-0.00817342760143	CCDS_exon_from_ATR
3	142176443	142176599	-0.00817342760143	CCDS_exon_from_ATR
3	142177797	142177955	-0.00817342760143	CCDS_exon_from_ATR
3	142178066	142178227	-0.00817342760143	CCDS_exon_from_ATR
3	142180779	142180934	-0.00817342760143	CCDS_exon_from_ATR
3	142183936	142184084	-0.00817342760143	CCDS_exon_from_ATR
3	142185163	142185377	-0.00817342760143	CCDS_exon_from_ATR
3	142186773	142186912	-0.00817342760143	CCDS_exon_from_ATR
3	142188176	142188413	-0.00817342760143	CCDS_exon_from_ATR
3	142188925	142189027	-0.00817342760143	CCDS_exon_from_ATR
3	142203979	142204126	-0.00817342760143	CCDS_exon_from_ATR
3	142211971	142212155	-0.00817342760143	CCDS_exon_from_ATR
3	142215200	142215364	-0.00817342760143	CCDS_exon_from_ATR
3	142215852	142216036	-0.00817342760143	CCDS_exon_from_ATR
3	142217436	142217618	-0.00817342760143	CCDS_exon_from_ATR
3	142218466	142218562	-0.00817342760143	CCDS_exon_from_ATR
3	142222201	142222297	-0.00817342760143	CCDS_exon_from_ATR
3	142223978	142224147	-0.00817342760143	CCDS_exon_from_ATR
3	142226770	142226953	-0.00817342760143	CCDS_exon_from_ATR
3	142231099	142231314	-0.00817342760143	CCDS_exon_from_ATR
3	142232340	142232482	-0.00817342760143	CCDS_exon_from_ATR
3	142234234	142234359	-0.00817342760143	CCDS_exon_from_ATR
3	142238508	142238628	-0.00817342760143	CCDS_exon_from_ATR
3	142241567	142241685	-0.00817342760143	CCDS_exon_from_ATR
3	142242832	142243043	-0.00817342760143	CCDS_exon_from_ATR
3	142253919	142254049	-0.00817342760143	CCDS_exon_from_ATR
3	142254947	142255045	-0.00817342760143	CCDS_exon_from_ATR
3	142257321	142257469	-0.00817342760143	CCDS_exon_from_ATR
3	142259743	142259878	-0.00817342760143	CCDS_exon_from_ATR
3	142261504	142261601	-0.00817342760143	CCDS_exon_from_ATR
3	142266564	142266754	-0.00817342760143	CCDS_exon_from_ATR
3	142268318	142268517	-0.00817342760143	CCDS_exon_from_ATR
3	142268971	142269146	-0.00817342760143	CCDS_exon_from_ATR
3	142272066	142272242	-0.00817342760143	CCDS_exon_from_ATR
3	142272479	142272584	-0.00817342760143	CCDS_exon_from_ATR
3	142272664	142272859	-0.00817342760143	CCDS_exon_from_ATR
3	142274716	142274983	-0.00817342760143	CCDS_exon_from_ATR
3	142275222	142275419	-0.00817342760143	CCDS_exon_from_ATR
3	142277463	142277620	-0.00817342760143	CCDS_exon_from_ATR
3	142278090	142278285	-0.00817342760143	CCDS_exon_from_ATR
3	142279102	142279298	-0.00817342760143	CCDS_exon_from_ATR
3	142280082	142280265	-0.00817342760143	CCDS_exon_from_ATR
3	142281071	142281953	-0.00817342760143	CCDS_exon_from_ATR
3	142284960	142285105	-0.00817342760143	CCDS_exon_from_ATR
3	142286902	142286998	-0.00817342760143	CCDS_exon_from_ATR
3	142297485	142297548	-0.00817342760143	CCDS_exon_from_ATR
3	84766350	84774473	-0.0227320533176	Matched_non_CCDS_ATR
10	99437623	99437784	-0.362626662595	CCDS_exon_from_AVPI1
10	99439373	99439664	-0.362626662595	CCDS_exon_from_AVPI1
10	8017462	8017914	-0.188035930209	Matched_non_CCDS_AVPI1
11	62383170	62383273	-0.0770597131438	CCDS_exon_from_B3GAT3
11	62383975	62384270	-0.0770597131438	CCDS_exon_from_B3GAT3
11	62384456	62384821	-0.0770597131438	CCDS_exon_from_B3GAT3
11	62387966	62388145	-0.0770597131438	CCDS_exon_from_B3GAT3
11	62389335	62389421	-0.0770597131438	CCDS_exon_from_B3GAT3
11	116565025	116566053	-0.158253447608	Matched_non_CCDS_B3GAT3
9	104124707	104125299	-0.0928245203956	CCDS_exon_from_BAAT
9	104130399	104130606	-0.0928245203956	CCDS_exon_from_BAAT
9	104133218	104133688	-0.0928245203956	CCDS_exon_from_BAAT
9	9521214	9522483	-0.22668441404	Matched_non_CCDS_BAAT
6	57037493	57037610	0.0375632473381	CCDS_exon_from_BAG2
6	57046827	57046941	0.0375632473381	CCDS_exon_from_BAG2
6	57048573	57048990	0.0375632473381	CCDS_exon_from_BAG2
6	25251125	25251773	-0.285451099423	Matched_non_CCDS_BAG2
8	38034385	38034659	-0.0267687023777	CCDS_exon_from_BAG4
8	38050203	38050315	-0.0267687023777	CCDS_exon_from_BAG4
8	38065027	38065286	-0.0267687023777	CCDS_exon_from_BAG4
8	38066528	38066787	-0.0267687023777	CCDS_exon_from_BAG4
8	38067523	38068013	-0.0267687023777	CCDS_exon_from_BAG4
8	134345778	134347172	-0.165445326568	Matched_non_CCDS_BAG4
11	65770719	65770846	0.0248006534159	CCDS_exon_from_BANF1
11	65771094	65771245	0.0248006534159	CCDS_exon_from_BANF1
11	76315529	76315807	-0.683429815519	Matched_non_CCDS_BANF1
9	135458182	135458652	-0.00278101363648	CCDS_exon_from_BARHL1
9	135462713	135462940	-0.00278101363648	CCDS_exon_from_BARHL1
9	135464612	135464911	-0.00278101363648	CCDS_exon_from_BARHL1
9	26666307	26667303	-0.260083146008	Matched_non_CCDS_BARHL1
19	41903730	41903842	-0.064384429503	CCDS_exon_from_BCKDHA
19	41916539	41916723	-0.064384429503	CCDS_exon_from_BCKDHA
19	41916825	41916916	-0.064384429503	CCDS_exon_from_BCKDHA
19	41919951	41920064	-0.064384429503	CCDS_exon_from_BCKDHA
19	41925037	41925203	-0.064384429503	CCDS_exon_from_BCKDHA
19	41928066	41928277	-0.064384429503	CCDS_exon_from_BCKDHA
19	41928531	41928677	-0.064384429503	CCDS_exon_from_BCKDHA
19	41928900	41929076	-0.064384429503	CCDS_exon_from_BCKDHA
19	41930340	41930515	-0.064384429503	CCDS_exon_from_BCKDHA
19	51057645	51059019	-0.0691912139881	Matched_non_CCDS_BCKDHA
15	80253406	80253518	-0.346223686667	CCDS_exon_from_BCL2A1
15	80259976	80260036	-0.346223686667	CCDS_exon_from_BCL2A1
15	80263039	80263463	-0.346223686667	CCDS_exon_from_BCL2A1
15	23222767	23223363	-0.443486464191	Matched_non_CCDS_BCL2A1
6	56846606	56846730	-0.0244277717929	CCDS_exon_from_BEND6
6	56857173	56857355	-0.0244277717929	CCDS_exon_from_BEND6
6	56879928	56880153	-0.0244277717929	CCDS_exon_from_BEND6
6	56882002	56882199	-0.0244277717929	CCDS_exon_from_BEND6
6	56883216	56883348	-0.0244277717929	CCDS_exon_from_BEND6
6	67084601	67085461	-0.245008737096	Matched_non_CCDS_BEND6
8	22478932	22479083	-0.139578769548	CCDS_exon_from_BIN3
8	22481425	22481564	-0.139578769548	CCDS_exon_from_BIN3
8	22481732	22481878	-0.139578769548	CCDS_exon_from_BIN3
8	22487474	22487519	-0.139578769548	CCDS_exon_from_BIN3
8	22487952	22488093	-0.139578769548	CCDS_exon_from_BIN3
8	22494035	22494101	-0.139578769548	CCDS_exon_from_BIN3
8	22494432	22494477	-0.139578769548	CCDS_exon_from_BIN3
8	22502265	22502318	-0.139578769548	CCDS_exon_from_BIN3
8	22526554	22526566	-0.139578769548	CCDS_exon_from_BIN3
8	23143311	23144109	-0.253616342129	Matched_non_CCDS_BIN3
13	103459615	103460097	-0.0275595092697	CCDS_exon_from_BIVM
13	103468775	103468906	-0.0275595092697	CCDS_exon_from_BIVM
13	103473384	103473484	-0.0275595092697	CCDS_exon_from_BIVM
13	103474090	103474199	-0.0275595092697	CCDS_exon_from_BIVM
13	103474412	103474511	-0.0275595092697	CCDS_exon_from_BIVM
13	103483912	103484049	-0.0275595092697	CCDS_exon_from_BIVM
13	103486813	103486904	-0.0275595092697	CCDS_exon_from_BIVM
13	103490990	103491091	-0.0275595092697	CCDS_exon_from_BIVM
13	103491898	103492217	-0.0275595092697	CCDS_exon_from_BIVM
13	95404376	95405945	-0.0606619373827	Matched_non_CCDS_BIVM
11	121986301	121986632	-0.282349664814	CCDS_exon_from_BLID
11	124636884	124637215	-0.0508462836146	Matched_non_CCDS_BLID
17	28576032	28576188	-0.0186764659215	CCDS_exon_from_BLMH
17	28593900	28593974	-0.0186764659215	CCDS_exon_from_BLMH
17	28598286	28598408	-0.0186764659215	CCDS_exon_from_BLMH
17	28599576	28599648	-0.0186764659215	CCDS_exon_from_BLMH
17	28599756	28599919	-0.0186764659215	CCDS_exon_from_BLMH
17	28601057	28601217	-0.0186764659215	CCDS_exon_from_BLMH
17	28612403	28612500	-0.0186764659215	CCDS_exon_from_BLMH
17	28613829	28613922	-0.0186764659215	CCDS_exon_from_BLMH
17	28614821	28614967	-0.0186764659215	CCDS_exon_from_BLMH
17	28616388	28616502	-0.0186764659215	CCDS_exon_from_BLMH
17	28618326	28618528	-0.0186764659215	CCDS_exon_from_BLMH
17	28618822	28618839	-0.0186764659215	CCDS_exon_from_BLMH
17	71268685	71270101	-0.100081172751	Matched_non_CCDS_BLMH
15	59956265	59956321	-0.0849988296808	CCDS_exon_from_BNIP2
15	59961088	59961191	-0.0849988296808	CCDS_exon_from_BNIP2
15	59961472	59961563	-0.0849988296808	CCDS_exon_from_BNIP2
15	59963379	59963515	-0.0849988296808	CCDS_exon_from_BNIP2
15	59964833	59964940	-0.0849988296808	CCDS_exon_from_BNIP2
15	59970107	59970288	-0.0849988296808	CCDS_exon_from_BNIP2
15	59971788	59971969	-0.0849988296808	CCDS_exon_from_BNIP2
15	59972437	59972509	-0.0849988296808	CCDS_exon_from_BNIP2
15	59974604	59974715	-0.0849988296808	CCDS_exon_from_BNIP2
15	59981331	59981641	-0.0849988296808	CCDS_exon_from_BNIP2
15	47726044	47727392	-0.110304403071	Matched_non_CCDS_BNIP2
18	54814541	54815064	-0.456573386077	CCDS_exon_from_BOD1L2
18	28066425	28066948	-0.546383053399	Matched_non_CCDS_BOD1L2
20	31873877	31873996	-0.111671101462	CCDS_exon_from_BPIFB1
20	31876544	31876690	-0.111671101462	CCDS_exon_from_BPIFB1
20	31877688	31877800	-0.111671101462	CCDS_exon_from_BPIFB1
20	31878760	31878914	-0.111671101462	CCDS_exon_from_BPIFB1
20	31879710	31879796	-0.111671101462	CCDS_exon_from_BPIFB1
20	31885328	31885396	-0.111671101462	CCDS_exon_from_BPIFB1
20	31887702	31887792	-0.111671101462	CCDS_exon_from_BPIFB1
20	31889036	31889220	-0.111671101462	CCDS_exon_from_BPIFB1
20	31890162	31890220	-0.111671101462	CCDS_exon_from_BPIFB1
20	31890719	31890882	-0.111671101462	CCDS_exon_from_BPIFB1
20	31891761	31891833	-0.111671101462	CCDS_exon_from_BPIFB1
20	31892649	31892699	-0.111671101462	CCDS_exon_from_BPIFB1
20	31893805	31893873	-0.111671101462	CCDS_exon_from_BPIFB1
20	31894714	31894795	-0.111671101462	CCDS_exon_from_BPIFB1
20	31897511	31897575	-0.111671101462	CCDS_exon_from_BPIFB1
20	38233214	38234729	-0.129179810648	Matched_non_CCDS_BPIFB1
19	55795808	55795948	-0.0136099967732	CCDS_exon_from_BRSK1
19	55798372	55798471	-0.0136099967732	CCDS_exon_from_BRSK1
19	55798579	55798669	-0.0136099967732	CCDS_exon_from_BRSK1
19	55800845	55800990	-0.0136099967732	CCDS_exon_from_BRSK1
19	55805382	55805503	-0.0136099967732	CCDS_exon_from_BRSK1
19	55805579	55805617	-0.0136099967732	CCDS_exon_from_BRSK1
19	55805694	55805767	-0.0136099967732	CCDS_exon_from_BRSK1
19	55812877	55813028	-0.0136099967732	CCDS_exon_from_BRSK1
19	55813502	55813538	-0.0136099967732	CCDS_exon_from_BRSK1
19	55814062	55814237	-0.0136099967732	CCDS_exon_from_BRSK1
19	55814676	55814778	-0.0136099967732	CCDS_exon_from_BRSK1
19	55815032	55815196	-0.0136099967732	CCDS_exon_from_BRSK1
19	55815415	55815480	-0.0136099967732	CCDS_exon_from_BRSK1
19	55815916	55816290	-0.0136099967732	CCDS_exon_from_BRSK1
19	55816686	55816739	-0.0136099967732	CCDS_exon_from_BRSK1
19	55816828	55816956	-0.0136099967732	CCDS_exon_from_BRSK1
19	55817617	55817820	-0.0136099967732	CCDS_exon_from_BRSK1
19	55820004	55820098	-0.0136099967732	CCDS_exon_from_BRSK1
19	55823276	55823438	-0.0136099967732	CCDS_exon_from_BRSK1
19	38564748	38567161	-0.0889144916163	Matched_non_CCDS_BRSK1
3	49592033	49592261	-0.00408331698204	CCDS_exon_from_BSN
3	49662405	49662818	-0.00408331698204	CCDS_exon_from_BSN
3	49679698	49680587	-0.00408331698204	CCDS_exon_from_BSN
3	49688042	49688514	-0.00408331698204	CCDS_exon_from_BSN
3	49688973	49695631	-0.00408331698204	CCDS_exon_from_BSN
3	49697916	49699997	-0.00408331698204	CCDS_exon_from_BSN
3	49700306	49701101	-0.00408331698204	CCDS_exon_from_BSN
3	49701217	49701321	-0.00408331698204	CCDS_exon_from_BSN
3	49701853	49701989	-0.00408331698204	CCDS_exon_from_BSN
3	49702229	49702274	-0.00408331698204	CCDS_exon_from_BSN
3	37816381	37828202	-0.0141582310212	Matched_non_CCDS_BSN
15	83686816	83686979	-0.0115657704853	CCDS_exon_from_BTBD1
15	83687456	83687607	-0.0115657704853	CCDS_exon_from_BTBD1
15	83689424	83689516	-0.0115657704853	CCDS_exon_from_BTBD1
15	83698885	83699082	-0.0115657704853	CCDS_exon_from_BTBD1
15	83710477	83710679	-0.0115657704853	CCDS_exon_from_BTBD1
15	83718822	83718932	-0.0115657704853	CCDS_exon_from_BTBD1
15	83725138	83725299	-0.0115657704853	CCDS_exon_from_BTBD1
15	83735500	83735905	-0.0115657704853	CCDS_exon_from_BTBD1
15	94048266	94049747	-0.137589492443	Matched_non_CCDS_BTBD1
10	99349652	99350328	-0.194993869842	CCDS_exon_from_C10orf62
10	106100113	106100789	-0.163599037686	Matched_non_CCDS_C10orf62
11	111946296	111946369	-0.120429384044	CCDS_exon_from_C11orf57
11	111948936	111949041	-0.120429384044	CCDS_exon_from_C11orf57
11	111951130	111951284	-0.120429384044	CCDS_exon_from_C11orf57
11	111952703	111952761	-0.120429384044	CCDS_exon_from_C11orf57
11	111953186	111953698	-0.120429384044	CCDS_exon_from_C11orf57
11	94584248	94585150	-0.176310883438	Matched_non_CCDS_C11orf57
12	52467432	52467688	0.00891763793398	CCDS_exon_from_C12orf44
12	52470567	52470976	0.00891763793398	CCDS_exon_from_C12orf44
12	108609585	108610250	-0.171428034164	Matched_non_CCDS_C12orf44
12	4430435	4430471	-0.0210181759242	CCDS_exon_from_C12orf5
12	4440443	4440485	-0.0210181759242	CCDS_exon_from_C12orf5
12	4446202	4446328	-0.0210181759242	CCDS_exon_from_C12orf5
12	4458982	4459064	-0.0210181759242	CCDS_exon_from_C12orf5
12	4460430	4460545	-0.0210181759242	CCDS_exon_from_C12orf5
12	4461423	4461859	-0.0210181759242	CCDS_exon_from_C12orf5
12	76732139	76732976	-0.150676823122	Matched_non_CCDS_C12orf5
14	23566865	23567292	-0.175981653525	CCDS_exon_from_C14orf119
14	75052458	75052885	-0.256851947494	Matched_non_CCDS_C14orf119
14	50459019	50459045	-0.226655014595	CCDS_exon_from_C14orf182
14	50459493	50459593	-0.226655014595	CCDS_exon_from_C14orf182
14	50472309	50472519	-0.226655014595	CCDS_exon_from_C14orf182
14	88145757	88146093	-0.580278412635	Matched_non_CCDS_C14orf182
15	90445024	90445037	-0.170524528823	CCDS_exon_from_C15orf38
15	90446445	90446613	-0.170524528823	CCDS_exon_from_C15orf38
15	90447006	90447217	-0.170524528823	CCDS_exon_from_C15orf38
15	90451509	90451646	-0.170524528823	CCDS_exon_from_C15orf38
15	90453973	90454053	-0.170524528823	CCDS_exon_from_C15orf38
15	90455973	90456069	-0.170524528823	CCDS_exon_from_C15orf38
15	51679948	51680653	-0.255766825329	Matched_non_CCDS_C15orf38
15	73735524	73735687	-0.100605864645	CCDS_exon_from_C15orf60
15	73766170	73766264	-0.100605864645	CCDS_exon_from_C15orf60
15	73832823	73832911	-0.100605864645	CCDS_exon_from_C15orf60
15	73843276	73843493	-0.100605864645	CCDS_exon_from_C15orf60
15	73848640	73848734	-0.100605864645	CCDS_exon_from_C15orf60
15	73852090	73852259	-0.100605864645	CCDS_exon_from_C15orf60
15	50974504	50975329	-0.220001169195	Matched_non_CCDS_C15orf60
16	81087673	81087701	-0.201236570538	CCDS_exon_from_C16orf46
16	81094763	81095745	-0.201236570538	CCDS_exon_from_C16orf46
16	81097348	81097562	-0.201236570538	CCDS_exon_from_C16orf46
16	25345311	25346535	-0.198002209134	Matched_non_CCDS_C16orf46
19	12841772	12841884	0.0697587714038	CCDS_exon_from_C19orf43
19	12842155	12842237	0.0697587714038	CCDS_exon_from_C19orf43
19	12845124	12845473	0.0697587714038	CCDS_exon_from_C19orf43
19	21563693	21564236	-0.405898121328	Matched_non_CCDS_C19orf43
19	41248335	41248677	-0.134144358298	CCDS_exon_from_C19orf54
19	41249807	41249882	-0.134144358298	CCDS_exon_from_C19orf54
19	41249969	41250103	-0.134144358298	CCDS_exon_from_C19orf54
19	41250461	41250590	-0.134144358298	CCDS_exon_from_C19orf54
19	41251032	41251105	-0.134144358298	CCDS_exon_from_C19orf54
19	41255383	41255710	-0.134144358298	CCDS_exon_from_C19orf54
19	7398841	7399921	-0.131355052708	Matched_non_CCDS_C19orf54
2	68270018	68270187	-0.235979885537	CCDS_exon_from_C1D
2	68273117	68273177	-0.235979885537	CCDS_exon_from_C1D
2	68273473	68273544	-0.235979885537	CCDS_exon_from_C1D
2	68274302	68274444	-0.235979885537	CCDS_exon_from_C1D
2	88883298	88883740	-0.538941776381	Matched_non_CCDS_C1D
17	43037553	43037737	0.0271770910228	CCDS_exon_from_C1QL1
17	43044817	43045418	0.0271770910228	CCDS_exon_from_C1QL1
17	71023581	71024366	-0.0810262565814	Matched_non_CCDS_C1QL1
1	169770044	169770114	-0.0288277510054	CCDS_exon_from_C1orf112
1	169771759	169771868	-0.0288277510054	CCDS_exon_from_C1orf112
1	169772307	169772452	-0.0288277510054	CCDS_exon_from_C1orf112
1	169773213	169773383	-0.0288277510054	CCDS_exon_from_C1orf112
1	169775142	169775231	-0.0288277510054	CCDS_exon_from_C1orf112
1	169776929	169777072	-0.0288277510054	CCDS_exon_from_C1orf112
1	169790817	169790902	-0.0288277510054	CCDS_exon_from_C1orf112
1	169792546	169792615	-0.0288277510054	CCDS_exon_from_C1orf112
1	169796189	169796342	-0.0288277510054	CCDS_exon_from_C1orf112
1	169796849	169796983	-0.0288277510054	CCDS_exon_from_C1orf112
1	169798401	169798592	-0.0288277510054	CCDS_exon_from_C1orf112
1	169799397	169799484	-0.0288277510054	CCDS_exon_from_C1orf112
1	169799834	169799890	-0.0288277510054	CCDS_exon_from_C1orf112
1	169801555	169801649	-0.0288277510054	CCDS_exon_from_C1orf112
1	169806065	169806255	-0.0288277510054	CCDS_exon_from_C1orf112
1	169811555	169811682	-0.0288277510054	CCDS_exon_from_C1orf112
1	169812812	169812912	-0.0288277510054	CCDS_exon_from_C1orf112
1	169816828	169816946	-0.0288277510054	CCDS_exon_from_C1orf112
1	169818638	169818747	-0.0288277510054	CCDS_exon_from_C1orf112
1	169819403	169819488	-0.0288277510054	CCDS_exon_from_C1orf112
1	169820955	169821079	-0.0288277510054	CCDS_exon_from_C1orf112
1	169821928	169822130	-0.0288277510054	CCDS_exon_from_C1orf112
1	227622315	227624965	-0.0535973437458	Matched_non_CCDS_C1orf112
1	220863742	220864055	-0.189018881144	CCDS_exon_from_C1orf115
1	220869951	220870075	-0.189018881144	CCDS_exon_from_C1orf115
1	71486781	71487218	-0.513551044934	Matched_non_CCDS_C1orf115
1	75036798	75039177	-0.0296858167144	CCDS_exon_from_C1orf173
1	75042576	75042622	-0.0296858167144	CCDS_exon_from_C1orf173
1	75055312	75055766	-0.0296858167144	CCDS_exon_from_C1orf173
1	75065376	75065617	-0.0296858167144	CCDS_exon_from_C1orf173
1	75072282	75072588	-0.0296858167144	CCDS_exon_from_C1orf173
1	75078304	75078495	-0.0296858167144	CCDS_exon_from_C1orf173
1	75086415	75086600	-0.0296858167144	CCDS_exon_from_C1orf173
1	75097394	75097614	-0.0296858167144	CCDS_exon_from_C1orf173
1	75101961	75102124	-0.0296858167144	CCDS_exon_from_C1orf173
1	75107012	75107145	-0.0296858167144	CCDS_exon_from_C1orf173
1	75108708	75108784	-0.0296858167144	CCDS_exon_from_C1orf173
1	75112348	75112478	-0.0296858167144	CCDS_exon_from_C1orf173
1	75114903	75115001	-0.0296858167144	CCDS_exon_from_C1orf173
1	75139178	75139205	-0.0296858167144	CCDS_exon_from_C1orf173
1	188053015	188057664	-0.0432362087417	Matched_non_CCDS_C1orf173
1	162348701	162348823	-0.0492573799198	CCDS_exon_from_C1orf226
1	162351678	162352010	-0.0492573799198	CCDS_exon_from_C1orf226
1	162352969	162353475	-0.0492573799198	CCDS_exon_from_C1orf226
1	57046257	57047217	-0.134871826872	Matched_non_CCDS_C1orf226
1	209956167	209956981	-0.0298230892991	CCDS_exon_from_C1orf74
1	232767998	232768812	-0.288900983583	Matched_non_CCDS_C1orf74
20	2795828	2796092	-0.335422322194	CCDS_exon_from_C20orf141
20	2796181	2796423	-0.335422322194	CCDS_exon_from_C20orf141
20	53301889	53302395	-0.338230263307	Matched_non_CCDS_C20orf141
20	3734702	3734807	-0.0586489003814	CCDS_exon_from_C20orf27
20	3735041	3735168	-0.0586489003814	CCDS_exon_from_C20orf27
20	3736113	3736256	-0.0586489003814	CCDS_exon_from_C20orf27
20	3739180	3739327	-0.0586489003814	CCDS_exon_from_C20orf27
20	3740651	3740749	-0.0586489003814	CCDS_exon_from_C20orf27
20	25231442	25232062	-0.194921420615	Matched_non_CCDS_C20orf27
22	23950948	23950957	-0.284261607339	CCDS_exon_from_C22orf43
22	23955473	23955519	-0.284261607339	CCDS_exon_from_C22orf43
22	23955823	23955849	-0.284261607339	CCDS_exon_from_C22orf43
22	23956319	23956403	-0.284261607339	CCDS_exon_from_C22orf43
22	23959037	23959063	-0.284261607339	CCDS_exon_from_C22orf43
22	23959759	23959846	-0.284261607339	CCDS_exon_from_C22orf43
22	23961548	23961582	-0.284261607339	CCDS_exon_from_C22orf43
22	23962778	23962804	-0.284261607339	CCDS_exon_from_C22orf43
22	23964275	23964365	-0.284261607339	CCDS_exon_from_C22orf43
22	23967067	23967093	-0.284261607339	CCDS_exon_from_C22orf43
22	23968165	23968237	-0.284261607339	CCDS_exon_from_C22orf43
22	23974000	23974212	-0.284261607339	CCDS_exon_from_C22orf43
22	21082691	21083429	-0.105725315523	Matched_non_CCDS_C22orf43
2	200776159	200776496	-0.0390614862261	CCDS_exon_from_C2orf69
2	200789782	200790611	-0.0390614862261	CCDS_exon_from_C2orf69
2	72321982	72323148	-0.108232396925	Matched_non_CCDS_C2orf69
3	58728184	58728301	-0.0741487364582	CCDS_exon_from_C3orf67
3	58739493	58739592	-0.0741487364582	CCDS_exon_from_C3orf67
3	58792118	58792184	-0.0741487364582	CCDS_exon_from_C3orf67
3	58817409	58817617	-0.0741487364582	CCDS_exon_from_C3orf67
3	58849281	58849620	-0.0741487364582	CCDS_exon_from_C3orf67
3	58852289	58852416	-0.0741487364582	CCDS_exon_from_C3orf67
3	58853540	58853664	-0.0741487364582	CCDS_exon_from_C3orf67
3	58855051	58855218	-0.0741487364582	CCDS_exon_from_C3orf67
3	58855896	58856037	-0.0741487364582	CCDS_exon_from_C3orf67
3	58870268	58870437	-0.0741487364582	CCDS_exon_from_C3orf67
3	58899431	58899592	-0.0741487364582	CCDS_exon_from_C3orf67
3	58923371	58923393	-0.0741487364582	CCDS_exon_from_C3orf67
3	5175625	5177365	-0.137851896699	Matched_non_CCDS_C3orf67
4	81256920	81257035	-0.235537395406	CCDS_exon_from_C4orf22
4	81283905	81284040	-0.235537395406	CCDS_exon_from_C4orf22
4	81504244	81504339	-0.235537395406	CCDS_exon_from_C4orf22
4	81529484	81529539	-0.235537395406	CCDS_exon_from_C4orf22
4	81791144	81791291	-0.235537395406	CCDS_exon_from_C4orf22
4	81865961	81866095	-0.235537395406	CCDS_exon_from_C4orf22
4	81884668	81884768	-0.235537395406	CCDS_exon_from_C4orf22
4	132191457	132192238	-0.256466694026	Matched_non_CCDS_C4orf22
4	186350563	186350667	-0.202461854944	CCDS_exon_from_C4orf47
4	186353133	186353357	-0.202461854944	CCDS_exon_from_C4orf47
4	186357197	186357339	-0.202461854944	CCDS_exon_from_C4orf47
4	186357435	186357515	-0.202461854944	CCDS_exon_from_C4orf47
4	186361691	186361875	-0.202461854944	CCDS_exon_from_C4orf47
4	186366115	186366286	-0.202461854944	CCDS_exon_from_C4orf47
4	186370747	186370800	-0.202461854944	CCDS_exon_from_C4orf47
4	26085453	26086411	-0.121114095917	Matched_non_CCDS_C4orf47
5	43487014	43487215	-0.0582442436333	CCDS_exon_from_C5orf34
5	43488008	43488053	-0.0582442436333	CCDS_exon_from_C5orf34
5	43490730	43490833	-0.0582442436333	CCDS_exon_from_C5orf34
5	43492314	43492413	-0.0582442436333	CCDS_exon_from_C5orf34
5	43492819	43492994	-0.0582442436333	CCDS_exon_from_C5orf34
5	43493642	43493716	-0.0582442436333	CCDS_exon_from_C5orf34
5	43494609	43494705	-0.0582442436333	CCDS_exon_from_C5orf34
5	43502471	43502599	-0.0582442436333	CCDS_exon_from_C5orf34
5	43503764	43503864	-0.0582442436333	CCDS_exon_from_C5orf34
5	43505847	43506498	-0.0582442436333	CCDS_exon_from_C5orf34
5	43508676	43508770	-0.0582442436333	CCDS_exon_from_C5orf34
5	43509244	43509443	-0.0582442436333	CCDS_exon_from_C5orf34
5	109712992	109714957	-0.0920912811721	Matched_non_CCDS_C5orf34
5	159820710	159822499	-0.0448269600463	CCDS_exon_from_C5orf54
5	101989540	101991329	-0.0809797363052	Matched_non_CCDS_C5orf54
6	34214288	34214647	-0.388889194922	CCDS_exon_from_C6orf1
6	34214818	34214928	-0.388889194922	CCDS_exon_from_C6orf1
6	34215241	34215264	-0.388889194922	CCDS_exon_from_C6orf1
6	34503314	34503806	-0.480250095367	Matched_non_CCDS_C6orf1
6	165693543	165693601	-0.127151850645	CCDS_exon_from_C6orf118
6	165695126	165695184	-0.127151850645	CCDS_exon_from_C6orf118
6	165703372	165703558	-0.127151850645	CCDS_exon_from_C6orf118
6	165706899	165706962	-0.127151850645	CCDS_exon_from_C6orf118
6	165711463	165711592	-0.127151850645	CCDS_exon_from_C6orf118
6	165712929	165712993	-0.127151850645	CCDS_exon_from_C6orf118
6	165713850	165713977	-0.127151850645	CCDS_exon_from_C6orf118
6	165715055	165715787	-0.127151850645	CCDS_exon_from_C6orf118
6	165723048	165723077	-0.127151850645	CCDS_exon_from_C6orf118
6	110448260	110449706	-0.105323383466	Matched_non_CCDS_C6orf118
6	49518503	49519242	-0.167864932867	CCDS_exon_from_C6orf141
6	41452893	41453632	-0.224211662039	Matched_non_CCDS_C6orf141
8	49985387	49985446	-0.788351023551	CCDS_exon_from_C8orf22
8	49986615	49986697	-0.788351023551	CCDS_exon_from_C8orf22
8	49986790	49986894	-0.788351023551	CCDS_exon_from_C8orf22
8	49987066	49987092	-0.788351023551	CCDS_exon_from_C8orf22
8	49987708	49987734	-0.788351023551	CCDS_exon_from_C8orf22
8	49987791	49987808	-0.788351023551	CCDS_exon_from_C8orf22
8	57111574	57111888	-0.292732408918	Matched_non_CCDS_C8orf22
8	86126792	86126862	-0.210148907449	CCDS_exon_from_C8orf59
8	86127147	86127268	-0.210148907449	CCDS_exon_from_C8orf59
8	86129612	86129730	-0.210148907449	CCDS_exon_from_C8orf59
8	10018991	10019300	-0.526950710996	Matched_non_CCDS_C8orf59
9	140510118	140510653	-0.162087274076	CCDS_exon_from_C9orf37
9	120537306	120537841	-0.328429794577	Matched_non_CCDS_C9orf37
9	77598680	77598786	-0.00475359482919	CCDS_exon_from_C9orf41
9	77599820	77599928	-0.00475359482919	CCDS_exon_from_C9orf41
9	77611360	77611478	-0.00475359482919	CCDS_exon_from_C9orf41
9	77613511	77613694	-0.00475359482919	CCDS_exon_from_C9orf41
9	77614643	77614788	-0.00475359482919	CCDS_exon_from_C9orf41
9	77631181	77631349	-0.00475359482919	CCDS_exon_from_C9orf41
9	77632166	77632366	-0.00475359482919	CCDS_exon_from_C9orf41
9	77642925	77643159	-0.00475359482919	CCDS_exon_from_C9orf41
9	94877274	94878536	-0.0421229538533	Matched_non_CCDS_C9orf41
2	231624714	231624832	0.0156825292711	CCDS_exon_from_CAB39
2	231655584	231655753	0.0156825292711	CCDS_exon_from_CAB39
2	231657925	231658048	0.0156825292711	CCDS_exon_from_CAB39
2	231663441	231663614	0.0156825292711	CCDS_exon_from_CAB39
2	231674975	231675039	0.0156825292711	CCDS_exon_from_CAB39
2	231678761	231678831	0.0156825292711	CCDS_exon_from_CAB39
2	231682466	231682614	0.0156825292711	CCDS_exon_from_CAB39
2	231683228	231683421	0.0156825292711	CCDS_exon_from_CAB39
2	138289959	138291017	-0.294808811125	Matched_non_CCDS_CAB39
22	24431963	24431970	-0.0103082117226	CCDS_exon_from_CABIN1
22	24432534	24432631	-0.0103082117226	CCDS_exon_from_CABIN1
22	24434793	24434911	-0.0103082117226	CCDS_exon_from_CABIN1
22	24437584	24437723	-0.0103082117226	CCDS_exon_from_CABIN1
22	24439363	24439548	-0.0103082117226	CCDS_exon_from_CABIN1
22	24445550	24445684	-0.0103082117226	CCDS_exon_from_CABIN1
22	24447284	24447438	-0.0103082117226	CCDS_exon_from_CABIN1
22	24451333	24451624	-0.0103082117226	CCDS_exon_from_CABIN1
22	24452652	24452825	-0.0103082117226	CCDS_exon_from_CABIN1
22	24455687	24455828	-0.0103082117226	CCDS_exon_from_CABIN1
22	24456384	24456606	-0.0103082117226	CCDS_exon_from_CABIN1
22	24458407	24458490	-0.0103082117226	CCDS_exon_from_CABIN1
22	24459419	24459611	-0.0103082117226	CCDS_exon_from_CABIN1
22	24460495	24460652	-0.0103082117226	CCDS_exon_from_CABIN1
22	24462935	24463134	-0.0103082117226	CCDS_exon_from_CABIN1
22	24466748	24466995	-0.0103082117226	CCDS_exon_from_CABIN1
22	24468301	24468462	-0.0103082117226	CCDS_exon_from_CABIN1
22	24472115	24472235	-0.0103082117226	CCDS_exon_from_CABIN1
22	24479178	24479344	-0.0103082117226	CCDS_exon_from_CABIN1
22	24480529	24480740	-0.0103082117226	CCDS_exon_from_CABIN1
22	24480956	24481106	-0.0103082117226	CCDS_exon_from_CABIN1
22	24483402	24483668	-0.0103082117226	CCDS_exon_from_CABIN1
22	24487534	24487799	-0.0103082117226	CCDS_exon_from_CABIN1
22	24491891	24492047	-0.0103082117226	CCDS_exon_from_CABIN1
22	24493974	24494157	-0.0103082117226	CCDS_exon_from_CABIN1
22	24509530	24509717	-0.0103082117226	CCDS_exon_from_CABIN1
22	24515331	24515667	-0.0103082117226	CCDS_exon_from_CABIN1
22	24530266	24530384	-0.0103082117226	CCDS_exon_from_CABIN1
22	24560365	24560533	-0.0103082117226	CCDS_exon_from_CABIN1
22	24561495	24561596	-0.0103082117226	CCDS_exon_from_CABIN1
22	24562604	24563283	-0.0103082117226	CCDS_exon_from_CABIN1
22	24564412	24564491	-0.0103082117226	CCDS_exon_from_CABIN1
22	24567678	24567965	-0.0103082117226	CCDS_exon_from_CABIN1
22	24572076	24572245	-0.0103082117226	CCDS_exon_from_CABIN1
22	24573469	24573787	-0.0103082117226	CCDS_exon_from_CABIN1
22	24574018	24574166	-0.0103082117226	CCDS_exon_from_CABIN1
22	19864377	19871184	-0.0251204085383	Matched_non_CCDS_CABIN1
4	71200754	71201946	-0.102275491857	CCDS_exon_from_CABS1
4	131237934	131239126	-0.129370771538	Matched_non_CCDS_CABS1
12	2162726	2162779	-0.00591535747842	CCDS_exon_from_CACNA1C
12	2224387	2224713	-0.00591535747842	CCDS_exon_from_CACNA1C
12	2229488	2229598	-0.00591535747842	CCDS_exon_from_CACNA1C
12	2558139	2558283	-0.00591535747842	CCDS_exon_from_CACNA1C
12	2566730	2566874	-0.00591535747842	CCDS_exon_from_CACNA1C
12	2595267	2595430	-0.00591535747842	CCDS_exon_from_CACNA1C
12	2602353	2602554	-0.00591535747842	CCDS_exon_from_CACNA1C
12	2613599	2613707	-0.00591535747842	CCDS_exon_from_CACNA1C
12	2614005	2614113	-0.00591535747842	CCDS_exon_from_CACNA1C
12	2621975	2622152	-0.00591535747842	CCDS_exon_from_CACNA1C
12	2659106	2659201	-0.00591535747842	CCDS_exon_from_CACNA1C
12	2666114	2666145	-0.00591535747842	CCDS_exon_from_CACNA1C
12	2675585	2675750	-0.00591535747842	CCDS_exon_from_CACNA1C
12	2676732	2676962	-0.00591535747842	CCDS_exon_from_CACNA1C
12	2690753	2690965	-0.00591535747842	CCDS_exon_from_CACNA1C
12	2691985	2692110	-0.00591535747842	CCDS_exon_from_CACNA1C
12	2693666	2693785	-0.00591535747842	CCDS_exon_from_CACNA1C
12	2694539	2694664	-0.00591535747842	CCDS_exon_from_CACNA1C
12	2694998	2695072	-0.00591535747842	CCDS_exon_from_CACNA1C
12	2702376	2702513	-0.00591535747842	CCDS_exon_from_CACNA1C
12	2705037	2705171	-0.00591535747842	CCDS_exon_from_CACNA1C
12	2706393	2706457	-0.00591535747842	CCDS_exon_from_CACNA1C
12	2706600	2706664	-0.00591535747842	CCDS_exon_from_CACNA1C
12	2711017	2711128	-0.00591535747842	CCDS_exon_from_CACNA1C
12	2714244	2714336	-0.00591535747842	CCDS_exon_from_CACNA1C
12	2714842	2714954	-0.00591535747842	CCDS_exon_from_CACNA1C
12	2715774	2715831	-0.00591535747842	CCDS_exon_from_CACNA1C
12	2716147	2716298	-0.00591535747842	CCDS_exon_from_CACNA1C
12	2717674	2717880	-0.00591535747842	CCDS_exon_from_CACNA1C
12	2719704	2719867	-0.00591535747842	CCDS_exon_from_CACNA1C
12	2721066	2721181	-0.00591535747842	CCDS_exon_from_CACNA1C
12	2742792	2742880	-0.00591535747842	CCDS_exon_from_CACNA1C
12	2743460	2743548	-0.00591535747842	CCDS_exon_from_CACNA1C
12	2757638	2757675	-0.00591535747842	CCDS_exon_from_CACNA1C
12	2760737	2760936	-0.00591535747842	CCDS_exon_from_CACNA1C
12	2762998	2763068	-0.00591535747842	CCDS_exon_from_CACNA1C
12	2764310	2764406	-0.00591535747842	CCDS_exon_from_CACNA1C
12	2773988	2774158	-0.00591535747842	CCDS_exon_from_CACNA1C
12	2774744	2774876	-0.00591535747842	CCDS_exon_from_CACNA1C
12	2775849	2775950	-0.00591535747842	CCDS_exon_from_CACNA1C
12	2778096	2778203	-0.00591535747842	CCDS_exon_from_CACNA1C
12	2783647	2783810	-0.00591535747842	CCDS_exon_from_CACNA1C
12	2786257	2786389	-0.00591535747842	CCDS_exon_from_CACNA1C
12	2786896	2787035	-0.00591535747842	CCDS_exon_from_CACNA1C
12	2788607	2788964	-0.00591535747842	CCDS_exon_from_CACNA1C
12	2791113	2791222	-0.00591535747842	CCDS_exon_from_CACNA1C
12	2791713	2791846	-0.00591535747842	CCDS_exon_from_CACNA1C
12	2794899	2795010	-0.00591535747842	CCDS_exon_from_CACNA1C
12	2795329	2795437	-0.00591535747842	CCDS_exon_from_CACNA1C
12	2797610	2797947	-0.00591535747842	CCDS_exon_from_CACNA1C
12	2800063	2800367	-0.00591535747842	CCDS_exon_from_CACNA1C
12	101077499	101084596	-0.0332955386356	Matched_non_CCDS_CACNA1C
3	53529191	53529262	-0.0066099843419	CCDS_exon_from_CACNA1D
3	53531176	53531490	-0.0066099843419	CCDS_exon_from_CACNA1D
3	53535639	53535749	-0.0066099843419	CCDS_exon_from_CACNA1D
3	53684803	53684947	-0.0066099843419	CCDS_exon_from_CACNA1D
3	53694157	53694304	-0.0066099843419	CCDS_exon_from_CACNA1D
3	53699684	53699841	-0.0066099843419	CCDS_exon_from_CACNA1D
3	53700363	53700564	-0.0066099843419	CCDS_exon_from_CACNA1D
3	53707047	53707155	-0.0066099843419	CCDS_exon_from_CACNA1D
3	53707737	53707845	-0.0066099843419	CCDS_exon_from_CACNA1D
3	53736665	53736839	-0.0066099843419	CCDS_exon_from_CACNA1D
3	53752325	53752417	-0.0066099843419	CCDS_exon_from_CACNA1D
3	53752706	53752770	-0.0066099843419	CCDS_exon_from_CACNA1D
3	53753779	53753810	-0.0066099843419	CCDS_exon_from_CACNA1D
3	53756338	53756503	-0.0066099843419	CCDS_exon_from_CACNA1D
3	53757458	53757688	-0.0066099843419	CCDS_exon_from_CACNA1D
3	53757816	53758028	-0.0066099843419	CCDS_exon_from_CACNA1D
3	53760903	53761028	-0.0066099843419	CCDS_exon_from_CACNA1D
3	53764466	53764585	-0.0066099843419	CCDS_exon_from_CACNA1D
3	53765101	53765175	-0.0066099843419	CCDS_exon_from_CACNA1D
3	53766040	53766111	-0.0066099843419	CCDS_exon_from_CACNA1D
3	53766839	53766991	-0.0066099843419	CCDS_exon_from_CACNA1D
3	53769398	53769532	-0.0066099843419	CCDS_exon_from_CACNA1D
3	53774304	53774368	-0.0066099843419	CCDS_exon_from_CACNA1D
3	53777035	53777146	-0.0066099843419	CCDS_exon_from_CACNA1D
3	53778764	53778856	-0.0066099843419	CCDS_exon_from_CACNA1D
3	53779648	53779760	-0.0066099843419	CCDS_exon_from_CACNA1D
3	53779847	53779904	-0.0066099843419	CCDS_exon_from_CACNA1D
3	53781326	53781477	-0.0066099843419	CCDS_exon_from_CACNA1D
3	53783292	53783498	-0.0066099843419	CCDS_exon_from_CACNA1D
3	53785773	53785936	-0.0066099843419	CCDS_exon_from_CACNA1D
3	53787596	53787711	-0.0066099843419	CCDS_exon_from_CACNA1D
3	53796022	53796110	-0.0066099843419	CCDS_exon_from_CACNA1D
3	53803997	53804046	-0.0066099843419	CCDS_exon_from_CACNA1D
3	53804448	53804581	-0.0066099843419	CCDS_exon_from_CACNA1D
3	53806857	53806927	-0.0066099843419	CCDS_exon_from_CACNA1D
3	53808611	53808707	-0.0066099843419	CCDS_exon_from_CACNA1D
3	53809910	53810074	-0.0066099843419	CCDS_exon_from_CACNA1D
3	53810627	53810759	-0.0066099843419	CCDS_exon_from_CACNA1D
3	53810884	53810985	-0.0066099843419	CCDS_exon_from_CACNA1D
3	53814050	53814157	-0.0066099843419	CCDS_exon_from_CACNA1D
3	53815590	53815696	-0.0066099843419	CCDS_exon_from_CACNA1D
3	53820846	53820981	-0.0066099843419	CCDS_exon_from_CACNA1D
3	53834273	53834394	-0.0066099843419	CCDS_exon_from_CACNA1D
3	53835082	53835454	-0.0066099843419	CCDS_exon_from_CACNA1D
3	53836171	53836202	-0.0066099843419	CCDS_exon_from_CACNA1D
3	53837447	53837601	-0.0066099843419	CCDS_exon_from_CACNA1D
3	53839007	53839175	-0.0066099843419	CCDS_exon_from_CACNA1D
3	53842673	53842799	-0.0066099843419	CCDS_exon_from_CACNA1D
3	53844002	53844327	-0.0066099843419	CCDS_exon_from_CACNA1D
3	53845137	53845435	-0.0066099843419	CCDS_exon_from_CACNA1D
3	111995076	112001926	-0.0264248379772	Matched_non_CCDS_CACNA1D
19	54416083	54416283	0.0187356365702	CCDS_exon_from_CACNG7
19	54417751	54417842	0.0187356365702	CCDS_exon_from_CACNG7
19	54418616	54418761	0.0187356365702	CCDS_exon_from_CACNG7
19	54444721	54444871	0.0187356365702	CCDS_exon_from_CACNG7
19	54445287	54445549	0.0187356365702	CCDS_exon_from_CACNG7
19	41568157	41569005	-0.288191470509	Matched_non_CCDS_CACNG7
16	71392693	71392791	-0.0659301593358	CCDS_exon_from_CALB2
16	71406053	71406134	-0.0659301593358	CCDS_exon_from_CALB2
16	71408645	71408739	-0.0659301593358	CCDS_exon_from_CALB2
16	71411567	71411652	-0.0659301593358	CCDS_exon_from_CALB2
16	71416619	71416680	-0.0659301593358	CCDS_exon_from_CALB2
16	71417267	71417349	-0.0659301593358	CCDS_exon_from_CALB2
16	71417870	71417930	-0.0659301593358	CCDS_exon_from_CALB2
16	71418239	71418283	-0.0659301593358	CCDS_exon_from_CALB2
16	71418683	71418741	-0.0659301593358	CCDS_exon_from_CALB2
16	71419477	71419553	-0.0659301593358	CCDS_exon_from_CALB2
16	71423649	71423770	-0.0659301593358	CCDS_exon_from_CALB2
16	21897334	21898194	-0.159170661753	Matched_non_CCDS_CALB2
15	68486350	68486452	-0.1813665888	CCDS_exon_from_CALML4
15	68489775	68489968	-0.1813665888	CCDS_exon_from_CALML4
15	68491876	68492021	-0.1813665888	CCDS_exon_from_CALML4
15	68497456	68497491	-0.1813665888	CCDS_exon_from_CALML4
15	68497580	68497716	-0.1813665888	CCDS_exon_from_CALML4
15	41249404	41250015	-0.305663111156	Matched_non_CCDS_CALML4
19	13049491	13049586	-0.0611517271288	CCDS_exon_from_CALR
19	13049945	13050051	-0.0611517271288	CCDS_exon_from_CALR
19	13050239	13050447	-0.0611517271288	CCDS_exon_from_CALR
19	13050864	13050963	-0.0611517271288	CCDS_exon_from_CALR
19	13051054	13051268	-0.0611517271288	CCDS_exon_from_CALR
19	13051352	13051470	-0.0611517271288	CCDS_exon_from_CALR
19	13051555	13051703	-0.0611517271288	CCDS_exon_from_CALR
19	13054348	13054445	-0.0611517271288	CCDS_exon_from_CALR
19	13054524	13054729	-0.0611517271288	CCDS_exon_from_CALR
19	10079447	10080737	-0.119908027029	Matched_non_CCDS_CALR
17	3765502	3765579	-0.0424583933038	CCDS_exon_from_CAMKK1
17	3769195	3769307	-0.0424583933038	CCDS_exon_from_CAMKK1
17	3772778	3772911	-0.0424583933038	CCDS_exon_from_CAMKK1
17	3773092	3773184	-0.0424583933038	CCDS_exon_from_CAMKK1
17	3775845	3775923	-0.0424583933038	CCDS_exon_from_CAMKK1
17	3776700	3776758	-0.0424583933038	CCDS_exon_from_CAMKK1
17	3779514	3779718	-0.0424583933038	CCDS_exon_from_CAMKK1
17	3783637	3783730	-0.0424583933038	CCDS_exon_from_CAMKK1
17	3784918	3784944	-0.0424583933038	CCDS_exon_from_CAMKK1
17	3785548	3785666	-0.0424583933038	CCDS_exon_from_CAMKK1
17	3785819	3785860	-0.0424583933038	CCDS_exon_from_CAMKK1
17	3786333	3786471	-0.0424583933038	CCDS_exon_from_CAMKK1
17	3786720	3786776	-0.0424583933038	CCDS_exon_from_CAMKK1
17	3787175	3787233	-0.0424583933038	CCDS_exon_from_CAMKK1
17	3787671	3787723	-0.0424583933038	CCDS_exon_from_CAMKK1
17	3788619	3788983	-0.0424583933038	CCDS_exon_from_CAMKK1
17	44968972	44970672	-0.0977942456153	Matched_non_CCDS_CAMKK1
3	49896748	49897316	-0.00998245191895	CCDS_exon_from_CAMKV
3	49897601	49897693	-0.00998245191895	CCDS_exon_from_CAMKV
3	49897901	49897984	-0.00998245191895	CCDS_exon_from_CAMKV
3	49898146	49898287	-0.00998245191895	CCDS_exon_from_CAMKV
3	49898373	49898453	-0.00998245191895	CCDS_exon_from_CAMKV
3	49898610	49898735	-0.00998245191895	CCDS_exon_from_CAMKV
3	49898869	49899012	-0.00998245191895	CCDS_exon_from_CAMKV
3	49899221	49899300	-0.00998245191895	CCDS_exon_from_CAMKV
3	49899475	49899611	-0.00998245191895	CCDS_exon_from_CAMKV
3	49899724	49899823	-0.00998245191895	CCDS_exon_from_CAMKV
3	80726481	80728027	-0.0878209742742	Matched_non_CCDS_CAMKV
19	7660886	7661038	-0.00752676059076	CCDS_exon_from_CAMSAP3
19	7670109	7670367	-0.00752676059076	CCDS_exon_from_CAMSAP3
19	7671154	7671281	-0.00752676059076	CCDS_exon_from_CAMSAP3
19	7671359	7671459	-0.00752676059076	CCDS_exon_from_CAMSAP3
19	7671660	7671697	-0.00752676059076	CCDS_exon_from_CAMSAP3
19	7672704	7672756	-0.00752676059076	CCDS_exon_from_CAMSAP3
19	7673009	7673152	-0.00752676059076	CCDS_exon_from_CAMSAP3
19	7675359	7675503	-0.00752676059076	CCDS_exon_from_CAMSAP3
19	7675583	7675681	-0.00752676059076	CCDS_exon_from_CAMSAP3
19	7675760	7675819	-0.00752676059076	CCDS_exon_from_CAMSAP3
19	7675978	7676056	-0.00752676059076	CCDS_exon_from_CAMSAP3
19	7676400	7676474	-0.00752676059076	CCDS_exon_from_CAMSAP3
19	7676570	7678051	-0.00752676059076	CCDS_exon_from_CAMSAP3
19	7680066	7680210	-0.00752676059076	CCDS_exon_from_CAMSAP3
19	7680301	7680607	-0.00752676059076	CCDS_exon_from_CAMSAP3
19	7681406	7681510	-0.00752676059076	CCDS_exon_from_CAMSAP3
19	7682209	7682326	-0.00752676059076	CCDS_exon_from_CAMSAP3
19	7682426	7682549	-0.00752676059076	CCDS_exon_from_CAMSAP3
19	7682635	7682945	-0.00752676059076	CCDS_exon_from_CAMSAP3
19	44483419	44487326	-0.045517532536	Matched_non_CCDS_CAMSAP3
2	203806623	203806705	-0.0405227650475	CCDS_exon_from_CARF
2	203807460	203807692	-0.0405227650475	CCDS_exon_from_CARF
2	203817279	203817404	-0.0405227650475	CCDS_exon_from_CARF
2	203818725	203818859	-0.0405227650475	CCDS_exon_from_CARF
2	203820394	203820483	-0.0405227650475	CCDS_exon_from_CARF
2	203825957	203826151	-0.0405227650475	CCDS_exon_from_CARF
2	203831698	203831823	-0.0405227650475	CCDS_exon_from_CARF
2	203834639	203834787	-0.0405227650475	CCDS_exon_from_CARF
2	203836225	203836463	-0.0405227650475	CCDS_exon_from_CARF
2	203839054	203839221	-0.0405227650475	CCDS_exon_from_CARF
2	203841989	203842057	-0.0405227650475	CCDS_exon_from_CARF
2	203846275	203846410	-0.0405227650475	CCDS_exon_from_CARF
2	203846792	203847166	-0.0405227650475	CCDS_exon_from_CARF
2	203848226	203848349	-0.0405227650475	CCDS_exon_from_CARF
2	12291809	12294043	-0.113632185495	Matched_non_CCDS_CARF
16	67063308	67063390	0.0422834993281	CCDS_exon_from_CBFB
16	67063627	67063718	0.0422834993281	CCDS_exon_from_CBFB
16	67070539	67070660	0.0422834993281	CCDS_exon_from_CBFB
16	67100582	67100703	0.0422834993281	CCDS_exon_from_CBFB
16	67116113	67116244	0.0422834993281	CCDS_exon_from_CBFB
16	67132610	67132683	0.0422834993281	CCDS_exon_from_CBFB
16	87674765	87675384	-0.358232383444	Matched_non_CCDS_CBFB
21	37442411	37442704	-0.0886740387245	CCDS_exon_from_CBR1
21	37443245	37443357	-0.0886740387245	CCDS_exon_from_CBR1
21	37444741	37445182	-0.0886740387245	CCDS_exon_from_CBR1
21	32957949	32958795	-0.159441232557	Matched_non_CCDS_CBR1
17	77807755	77809196	-0.0259496071071	CCDS_exon_from_CBX4
17	77809442	77809513	-0.0259496071071	CCDS_exon_from_CBX4
17	77811633	77811703	-0.0259496071071	CCDS_exon_from_CBX4
17	77812807	77812855	-0.0259496071071	CCDS_exon_from_CBX4
17	77812979	77813052	-0.0259496071071	CCDS_exon_from_CBX4
17	64720472	64722175	-0.110624012359	Matched_non_CCDS_CBX4
12	54635536	54635691	-0.00716515478748	CCDS_exon_from_CBX5
12	54639896	54640001	-0.00716515478748	CCDS_exon_from_CBX5
12	54645822	54646013	-0.00716515478748	CCDS_exon_from_CBX5
12	54651295	54651436	-0.00716515478748	CCDS_exon_from_CBX5
12	102185094	102185686	-0.425926679757	Matched_non_CCDS_CBX5
5	114603570	114603617	-0.0447912985528	CCDS_exon_from_CCDC112
5	114604576	114604699	-0.0447912985528	CCDS_exon_from_CCDC112
5	114605397	114605497	-0.0447912985528	CCDS_exon_from_CCDC112
5	114606907	114607325	-0.0447912985528	CCDS_exon_from_CCDC112
5	114610910	114611305	-0.0447912985528	CCDS_exon_from_CCDC112
5	114611688	114611768	-0.0447912985528	CCDS_exon_from_CCDC112
5	114612659	114612753	-0.0447912985528	CCDS_exon_from_CCDC112
5	114615341	114615467	-0.0447912985528	CCDS_exon_from_CCDC112
5	114620481	114620607	-0.0447912985528	CCDS_exon_from_CCDC112
5	114632121	114632242	-0.0447912985528	CCDS_exon_from_CCDC112
5	42431342	42432972	-0.0939444191757	Matched_non_CCDS_CCDC112
19	48800230	48800777	-0.0687205893249	CCDS_exon_from_CCDC114
19	48800844	48800927	-0.0687205893249	CCDS_exon_from_CCDC114
19	48801254	48801356	-0.0687205893249	CCDS_exon_from_CCDC114
19	48801431	48801599	-0.0687205893249	CCDS_exon_from_CCDC114
19	48805948	48806121	-0.0687205893249	CCDS_exon_from_CCDC114
19	48806267	48806354	-0.0687205893249	CCDS_exon_from_CCDC114
19	48806904	48807043	-0.0687205893249	CCDS_exon_from_CCDC114
19	48807207	48807399	-0.0687205893249	CCDS_exon_from_CCDC114
19	48809510	48809582	-0.0687205893249	CCDS_exon_from_CCDC114
19	48814807	48814925	-0.0687205893249	CCDS_exon_from_CCDC114
19	48815248	48815375	-0.0687205893249	CCDS_exon_from_CCDC114
19	48821641	48821835	-0.0687205893249	CCDS_exon_from_CCDC114
19	48821967	48822030	-0.0687205893249	CCDS_exon_from_CCDC114
19	31074359	31076424	-0.0990432661972	Matched_non_CCDS_CCDC114
2	223168619	223169115	-0.0327509198174	CCDS_exon_from_CCDC140
2	222372954	222373450	-0.367337251161	Matched_non_CCDS_CCDC140
6	37450959	37451067	-0.395138824642	CCDS_exon_from_CCDC167
6	37452583	37452640	-0.395138824642	CCDS_exon_from_CCDC167
6	37452873	37452972	-0.395138824642	CCDS_exon_from_CCDC167
6	37467595	37467641	-0.395138824642	CCDS_exon_from_CCDC167
6	47262793	47263103	-0.226217447349	Matched_non_CCDS_CCDC167
13	36801335	36801520	-0.14851794299	CCDS_exon_from_CCDC169
13	36805327	36805431	-0.14851794299	CCDS_exon_from_CCDC169
13	36822740	36822821	-0.14851794299	CCDS_exon_from_CCDC169
13	36827937	36827995	-0.14851794299	CCDS_exon_from_CCDC169
13	36828179	36828282	-0.14851794299	CCDS_exon_from_CCDC169
13	36857603	36857648	-0.14851794299	CCDS_exon_from_CCDC169
13	36857726	36857841	-0.14851794299	CCDS_exon_from_CCDC169
13	36869912	36869996	-0.14851794299	CCDS_exon_from_CCDC169
13	36871771	36871858	-0.14851794299	CCDS_exon_from_CCDC169
13	42361709	42362571	-0.109317142791	Matched_non_CCDS_CCDC169
6	151815261	151815322	-0.0757443509147	CCDS_exon_from_CCDC170
6	151857450	151857583	-0.0757443509147	CCDS_exon_from_CCDC170
6	151859177	151859438	-0.0757443509147	CCDS_exon_from_CCDC170
6	151865704	151865853	-0.0757443509147	CCDS_exon_from_CCDC170
6	151869436	151869626	-0.0757443509147	CCDS_exon_from_CCDC170
6	151894306	151894628	-0.0757443509147	CCDS_exon_from_CCDC170
6	151907021	151907226	-0.0757443509147	CCDS_exon_from_CCDC170
6	151914239	151914417	-0.0757443509147	CCDS_exon_from_CCDC170
6	151917467	151917714	-0.0757443509147	CCDS_exon_from_CCDC170
6	151936575	151936816	-0.0757443509147	CCDS_exon_from_CCDC170
6	151939079	151939284	-0.0757443509147	CCDS_exon_from_CCDC170
6	24884243	24886435	-0.0598432658365	Matched_non_CCDS_CCDC170
3	49249211	49249271	-0.0423107213451	CCDS_exon_from_CCDC36
3	49273978	49274157	-0.0423107213451	CCDS_exon_from_CCDC36
3	49278656	49278824	-0.0423107213451	CCDS_exon_from_CCDC36
3	49281834	49281887	-0.0423107213451	CCDS_exon_from_CCDC36
3	49282076	49282168	-0.0423107213451	CCDS_exon_from_CCDC36
3	49292820	49292928	-0.0423107213451	CCDS_exon_from_CCDC36
3	49293564	49294717	-0.0423107213451	CCDS_exon_from_CCDC36
3	134070742	134072555	-0.0650192171206	Matched_non_CCDS_CCDC36
12	119772979	119773073	-0.0671801157549	CCDS_exon_from_CCDC60
12	119866485	119866569	-0.0671801157549	CCDS_exon_from_CCDC60
12	119909796	119909971	-0.0671801157549	CCDS_exon_from_CCDC60
12	119916896	119917008	-0.0671801157549	CCDS_exon_from_CCDC60
12	119926561	119926673	-0.0671801157549	CCDS_exon_from_CCDC60
12	119937880	119937975	-0.0671801157549	CCDS_exon_from_CCDC60
12	119942871	119943110	-0.0671801157549	CCDS_exon_from_CCDC60
12	119954425	119954514	-0.0671801157549	CCDS_exon_from_CCDC60
12	119957923	119957999	-0.0671801157549	CCDS_exon_from_CCDC60
12	119960741	119960808	-0.0671801157549	CCDS_exon_from_CCDC60
12	119961495	119961625	-0.0671801157549	CCDS_exon_from_CCDC60
12	119966417	119966553	-0.0671801157549	CCDS_exon_from_CCDC60
12	119968676	119968870	-0.0671801157549	CCDS_exon_from_CCDC60
12	119978416	119978522	-0.0671801157549	CCDS_exon_from_CCDC60
12	62105608	62107317	-0.0797574656137	Matched_non_CCDS_CCDC60
19	47761655	47761662	-0.0844763904846	CCDS_exon_from_CCDC9
19	47761813	47761922	-0.0844763904846	CCDS_exon_from_CCDC9
19	47763575	47763681	-0.0844763904846	CCDS_exon_from_CCDC9
19	47763842	47764098	-0.0844763904846	CCDS_exon_from_CCDC9
19	47767857	47767945	-0.0844763904846	CCDS_exon_from_CCDC9
19	47768027	47768205	-0.0844763904846	CCDS_exon_from_CCDC9
19	47769865	47770051	-0.0844763904846	CCDS_exon_from_CCDC9
19	47773661	47773712	-0.0844763904846	CCDS_exon_from_CCDC9
19	47773807	47773947	-0.0844763904846	CCDS_exon_from_CCDC9
19	47774336	47774446	-0.0844763904846	CCDS_exon_from_CCDC9
19	47774528	47774937	-0.0844763904846	CCDS_exon_from_CCDC9
19	38887502	38889142	-0.079071990435	Matched_non_CCDS_CCDC9
17	32687575	32687682	-0.738237552587	CCDS_exon_from_CCL1
17	32688801	32688917	-0.738237552587	CCDS_exon_from_CCL1
17	32690102	32690182	-0.738237552587	CCDS_exon_from_CCL1
17	56073440	56073743	-0.454295681245	Matched_non_CCDS_CCL1
17	32582366	32582446	-0.28382093509	CCDS_exon_from_CCL2
17	32583238	32583360	-0.28382093509	CCDS_exon_from_CCL2
17	32583738	32583848	-0.28382093509	CCDS_exon_from_CCL2
17	80171181	80171493	-0.377962428692	Matched_non_CCDS_CCL2
17	34416015	34416110	-0.972183589279	CCDS_exon_from_CCL3
17	34416526	34416645	-0.972183589279	CCDS_exon_from_CCL3
17	34417329	34417406	-0.972183589279	CCDS_exon_from_CCL3
17	46239920	46240211	-0.43445475126	Matched_non_CCDS_CCL3
12	4383204	4383403	-0.0382061862074	CCDS_exon_from_CCND2
12	4385168	4385388	-0.0382061862074	CCDS_exon_from_CCND2
12	4387923	4388087	-0.0382061862074	CCDS_exon_from_CCND2
12	4398005	4398158	-0.0382061862074	CCDS_exon_from_CCND2
12	4409023	4409177	-0.0382061862074	CCDS_exon_from_CCND2
12	81099353	81100243	-0.216424746287	Matched_non_CCDS_CCND2
15	55648415	55648609	-0.054500196935	CCDS_exon_from_CCPG1
15	55651694	55653144	-0.054500196935	CCDS_exon_from_CCPG1
15	55657383	55657509	-0.054500196935	CCDS_exon_from_CCPG1
15	55663988	55664244	-0.054500196935	CCDS_exon_from_CCPG1
15	55669144	55669350	-0.054500196935	CCDS_exon_from_CCPG1
15	55670495	55670576	-0.054500196935	CCDS_exon_from_CCPG1
15	55677795	55677914	-0.054500196935	CCDS_exon_from_CCPG1
15	55681560	55681624	-0.054500196935	CCDS_exon_from_CCPG1
15	31257542	31260038	-0.0762355972878	Matched_non_CCDS_CCPG1
7	6838852	6838912	-0.0435098724007	CCDS_exon_from_CCZ1B
7	6840576	6840708	-0.0435098724007	CCDS_exon_from_CCZ1B
7	6840993	6841156	-0.0435098724007	CCDS_exon_from_CCZ1B
7	6844566	6844688	-0.0435098724007	CCDS_exon_from_CCZ1B
7	6845632	6845670	-0.0435098724007	CCDS_exon_from_CCZ1B
7	6851580	6851696	-0.0435098724007	CCDS_exon_from_CCZ1B
7	6852604	6852670	-0.0435098724007	CCDS_exon_from_CCZ1B
7	6854392	6854478	-0.0435098724007	CCDS_exon_from_CCZ1B
7	6859394	6859574	-0.0435098724007	CCDS_exon_from_CCZ1B
7	6861909	6861997	-0.0435098724007	CCDS_exon_from_CCZ1B
7	6862941	6862993	-0.0435098724007	CCDS_exon_from_CCZ1B
7	6863717	6863799	-0.0435098724007	CCDS_exon_from_CCZ1B
7	6864083	6864181	-0.0435098724007	CCDS_exon_from_CCZ1B
7	6864268	6864370	-0.0435098724007	CCDS_exon_from_CCZ1B
7	6865706	6865830	-0.0435098724007	CCDS_exon_from_CCZ1B
7	28657414	28658923	-0.1234868749	Matched_non_CCDS_CCZ1B
11	66082222	66084500	-0.0486425898087	CCDS_exon_from_CD248
11	73387277	73389555	-0.0485925930243	Matched_non_CCDS_CD248
17	72576138	72576254	-0.308196898479	CCDS_exon_from_CD300LD
17	72578354	72578452	-0.308196898479	CCDS_exon_from_CD300LD
17	72584647	72584990	-0.308196898479	CCDS_exon_from_CD300LD
17	72588299	72588343	-0.308196898479	CCDS_exon_from_CD300LD
17	28308711	28309312	-0.123203532744	Matched_non_CCDS_CD300LD
17	72691232	72691392	-0.198572254761	CCDS_exon_from_CD300LF
17	72691861	72692000	-0.198572254761	CCDS_exon_from_CD300LF
17	72692331	72692358	-0.198572254761	CCDS_exon_from_CD300LF
17	72694505	72694622	-0.198572254761	CCDS_exon_from_CD300LF
17	72699171	72699239	-0.198572254761	CCDS_exon_from_CD300LF
17	72700614	72700957	-0.198572254761	CCDS_exon_from_CD300LF
17	72708960	72709007	-0.198572254761	CCDS_exon_from_CD300LF
17	28144370	28145271	-0.141297394859	Matched_non_CCDS_CD300LF
6	14118040	14118081	-0.121817670112	CCDS_exon_from_CD83
6	14118178	14118298	-0.121817670112	CCDS_exon_from_CD83
6	14131748	14131981	-0.121817670112	CCDS_exon_from_CD83
6	14133877	14133988	-0.121817670112	CCDS_exon_from_CD83
6	14135336	14135469	-0.121817670112	CCDS_exon_from_CD83
6	23833374	23834012	-0.216041353465	Matched_non_CCDS_CD83
1	43824884	43825069	-0.0234083763763	CCDS_exon_from_CDC20
1	43825158	43825311	-0.0234083763763	CCDS_exon_from_CDC20
1	43825393	43825494	-0.0234083763763	CCDS_exon_from_CDC20
1	43825637	43825770	-0.0234083763763	CCDS_exon_from_CDC20
1	43825861	43826062	-0.0234083763763	CCDS_exon_from_CDC20
1	43826167	43826266	-0.0234083763763	CCDS_exon_from_CDC20
1	43826401	43826634	-0.0234083763763	CCDS_exon_from_CDC20
1	43826788	43826918	-0.0234083763763	CCDS_exon_from_CDC20
1	43827863	43827985	-0.0234083763763	CCDS_exon_from_CDC20
1	43828619	43828802	-0.0234083763763	CCDS_exon_from_CDC20
1	43853156	43854696	-0.0250177723931	Matched_non_CCDS_CDC20
5	19473332	19473827	-0.0245036328175	CCDS_exon_from_CDH18
5	19483407	19483663	-0.0245036328175	CCDS_exon_from_CDH18
5	19503098	19503220	-0.0245036328175	CCDS_exon_from_CDH18
5	19520763	19520889	-0.0245036328175	CCDS_exon_from_CDH18
5	19543975	19544116	-0.0245036328175	CCDS_exon_from_CDH18
5	19571685	19571943	-0.0245036328175	CCDS_exon_from_CDH18
5	19591163	19591355	-0.0245036328175	CCDS_exon_from_CDH18
5	19612540	19612712	-0.0245036328175	CCDS_exon_from_CDH18
5	19721453	19721577	-0.0245036328175	CCDS_exon_from_CDH18
5	19747048	19747347	-0.0245036328175	CCDS_exon_from_CDH18
5	19838865	19839097	-0.0245036328175	CCDS_exon_from_CDH18
5	113199992	113202409	-0.097548180654	Matched_non_CCDS_CDH18
16	61687509	61688007	-0.0150951950191	CCDS_exon_from_CDH8
16	61689371	61689627	-0.0150951950191	CCDS_exon_from_CDH8
16	61747742	61747864	-0.0150951950191	CCDS_exon_from_CDH8
16	61760995	61761121	-0.0150951950191	CCDS_exon_from_CDH8
16	61823247	61823388	-0.0150951950191	CCDS_exon_from_CDH8
16	61851380	61851638	-0.0150951950191	CCDS_exon_from_CDH8
16	61854827	61855019	-0.0150951950191	CCDS_exon_from_CDH8
16	61858913	61859085	-0.0150951950191	CCDS_exon_from_CDH8
16	61891020	61891144	-0.0150951950191	CCDS_exon_from_CDH8
16	61935080	61935379	-0.0150951950191	CCDS_exon_from_CDH8
16	62055053	62055309	-0.0150951950191	CCDS_exon_from_CDH8
16	68540781	68543225	-0.0721607388437	Matched_non_CCDS_CDH8
9	90582374	90582576	-0.101380329767	CCDS_exon_from_CDK20
9	90584106	90584266	-0.101380329767	CCDS_exon_from_CDK20
9	90584708	90584836	-0.101380329767	CCDS_exon_from_CDK20
9	90585480	90585547	-0.101380329767	CCDS_exon_from_CDK20
9	90585688	90585814	-0.101380329767	CCDS_exon_from_CDK20
9	90586059	90586252	-0.101380329767	CCDS_exon_from_CDK20
9	90588834	90588991	-0.101380329767	CCDS_exon_from_CDK20
9	90589284	90589363	-0.101380329767	CCDS_exon_from_CDK20
9	116577913	116579025	-0.14687615004	Matched_non_CCDS_CDK20
11	67274413	67274485	0.068242737671	CCDS_exon_from_CDK2AP2
11	67274833	67274970	0.068242737671	CCDS_exon_from_CDK2AP2
11	67275060	67275162	0.068242737671	CCDS_exon_from_CDK2AP2
11	67275469	67275555	0.068242737671	CCDS_exon_from_CDK2AP2
11	10689141	10689538	-0.822560760894	Matched_non_CCDS_CDK2AP2
11	2905231	2905366	0.00914207943892	CCDS_exon_from_CDKN1C
11	2905897	2906721	0.00914207943892	CCDS_exon_from_CDKN1C
11	102627858	102628817	-0.244594120253	Matched_non_CCDS_CDKN1C
6	4777015	4777043	-0.0337232078652	CCDS_exon_from_CDYL
6	4891944	4892615	-0.0337232078652	CCDS_exon_from_CDYL
6	4935746	4936007	-0.0337232078652	CCDS_exon_from_CDYL
6	4937796	4937973	-0.0337232078652	CCDS_exon_from_CDYL
6	4943777	4943992	-0.0337232078652	CCDS_exon_from_CDYL
6	4952497	4952645	-0.0337232078652	CCDS_exon_from_CDYL
6	4954129	4954292	-0.0337232078652	CCDS_exon_from_CDYL
6	80771647	80773310	-0.131535676647	Matched_non_CCDS_CDYL
8	48649870	48650684	-0.000700347647103	CCDS_exon_from_CEBPD
8	102895090	102895904	-0.222720830231	Matched_non_CCDS_CEBPD
2	37428904	37429048	-0.037476979388	CCDS_exon_from_CEBPZ
2	37429924	37430010	-0.037476979388	CCDS_exon_from_CEBPZ
2	37430090	37430153	-0.037476979388	CCDS_exon_from_CEBPZ
2	37438139	37438227	-0.037476979388	CCDS_exon_from_CEBPZ
2	37438983	37439184	-0.037476979388	CCDS_exon_from_CEBPZ
2	37439475	37439537	-0.037476979388	CCDS_exon_from_CEBPZ
2	37441004	37441106	-0.037476979388	CCDS_exon_from_CEBPZ
2	37442026	37442097	-0.037476979388	CCDS_exon_from_CEBPZ
2	37443280	37443353	-0.037476979388	CCDS_exon_from_CEBPZ
2	37443456	37443563	-0.037476979388	CCDS_exon_from_CEBPZ
2	37444124	37444182	-0.037476979388	CCDS_exon_from_CEBPZ
2	37447525	37447618	-0.037476979388	CCDS_exon_from_CEBPZ
2	37449520	37449708	-0.037476979388	CCDS_exon_from_CEBPZ
2	37450310	37450546	-0.037476979388	CCDS_exon_from_CEBPZ
2	37454684	37456181	-0.037476979388	CCDS_exon_from_CEBPZ
2	37458552	37458712	-0.037476979388	CCDS_exon_from_CEBPZ
2	42011472	42014701	-0.0591430240179	Matched_non_CCDS_CEBPZ
1	15783246	15783290	-0.219232623698	CCDS_exon_from_CELA2A
1	15783578	15783671	-0.219232623698	CCDS_exon_from_CELA2A
1	15788053	15788155	-0.219232623698	CCDS_exon_from_CELA2A
1	15789225	15789358	-0.219232623698	CCDS_exon_from_CELA2A
1	15789878	15790019	-0.219232623698	CCDS_exon_from_CELA2A
1	15792491	15792641	-0.219232623698	CCDS_exon_from_CELA2A
1	15793878	15794035	-0.219232623698	CCDS_exon_from_CELA2A
1	15798482	15798504	-0.219232623698	CCDS_exon_from_CELA2A
1	107112938	107113780	-0.173424254104	Matched_non_CCDS_CELA2A
1	15802618	15802662	-0.206580144132	CCDS_exon_from_CELA2B
1	15802949	15803042	-0.206580144132	CCDS_exon_from_CELA2B
1	15807590	15807692	-0.206580144132	CCDS_exon_from_CELA2B
1	15808757	15808890	-0.206580144132	CCDS_exon_from_CELA2B
1	15809756	15809897	-0.206580144132	CCDS_exon_from_CELA2B
1	15812393	15812543	-0.206580144132	CCDS_exon_from_CELA2B
1	15813777	15813934	-0.206580144132	CCDS_exon_from_CELA2B
1	15817787	15817809	-0.206580144132	CCDS_exon_from_CELA2B
1	222496718	222497560	-0.227351159285	Matched_non_CCDS_CELA2B
2	113342222	113342228	-0.253879726337	CCDS_exon_from_CHCHD5
2	113343548	113343693	-0.253879726337	CCDS_exon_from_CHCHD5
2	113343774	113343944	-0.253879726337	CCDS_exon_from_CHCHD5
2	113346440	113346468	-0.253879726337	CCDS_exon_from_CHCHD5
2	199299368	199299717	-0.667850795838	Matched_non_CCDS_CHCHD5
20	61978087	61978217	-0.053502222163	CCDS_exon_from_CHRNA4
20	61981002	61982381	-0.053502222163	CCDS_exon_from_CHRNA4
20	61987324	61987438	-0.053502222163	CCDS_exon_from_CHRNA4
20	61987720	61987769	-0.053502222163	CCDS_exon_from_CHRNA4
20	61990897	61991053	-0.053502222163	CCDS_exon_from_CHRNA4
20	61992439	61992519	-0.053502222163	CCDS_exon_from_CHRNA4
20	45363800	45365708	-0.0673355791448	Matched_non_CCDS_CHRNA4
11	45671235	45672475	-0.00894984495724	CCDS_exon_from_CHST1
11	117510831	117512071	-0.130657991163	Matched_non_CCDS_CHST1
18	12254380	12254422	-0.155264581123	CCDS_exon_from_CIDEA
18	12262821	12262970	-0.155264581123	CCDS_exon_from_CIDEA
18	12264303	12264454	-0.155264581123	CCDS_exon_from_CIDEA
18	12274089	12274275	-0.155264581123	CCDS_exon_from_CIDEA
18	12277119	12277271	-0.155264581123	CCDS_exon_from_CIDEA
18	54138589	54139269	-0.283137483947	Matched_non_CCDS_CIDEA
10	60029031	60029066	0.0639201090123	CCDS_exon_from_CISD1
10	60036874	60037084	0.0639201090123	CCDS_exon_from_CISD1
10	60047318	60047412	0.0639201090123	CCDS_exon_from_CISD1
10	90276564	90276903	0.094408008151	Matched_non_CCDS_CISD1
13	53029689	53029763	-0.0535571763527	CCDS_exon_from_CKAP2
13	53030655	53030744	-0.0535571763527	CCDS_exon_from_CKAP2
13	53035028	53035111	-0.0535571763527	CCDS_exon_from_CKAP2
13	53035190	53036063	-0.0535571763527	CCDS_exon_from_CKAP2
13	53036495	53036704	-0.0535571763527	CCDS_exon_from_CKAP2
13	53039427	53039602	-0.0535571763527	CCDS_exon_from_CKAP2
13	53042410	53042484	-0.0535571763527	CCDS_exon_from_CKAP2
13	53047961	53048221	-0.0535571763527	CCDS_exon_from_CKAP2
13	53049027	53049278	-0.0535571763527	CCDS_exon_from_CKAP2
13	76851755	76853843	-0.0669081916167	Matched_non_CCDS_CKAP2
7	73183714	73184381	-0.0510108598723	CCDS_exon_from_CLDN3
7	154749900	154750567	-0.187984997366	Matched_non_CCDS_CLDN3
3	98235500	98235725	-0.0617335816877	CCDS_exon_from_CLDND1
3	98235893	98236035	-0.0617335816877	CCDS_exon_from_CLDND1
3	98237726	98237841	-0.0617335816877	CCDS_exon_from_CLDND1
3	98239974	98240288	-0.0617335816877	CCDS_exon_from_CLDND1
3	98240494	98240542	-0.0617335816877	CCDS_exon_from_CLDND1
3	98241690	98241701	-0.0617335816877	CCDS_exon_from_CLDND1
3	68990829	68991684	-0.182781308349	Matched_non_CCDS_CLDND1
12	10103943	10103957	-0.194500140372	CCDS_exon_from_CLEC12A
12	10124173	10124288	-0.194500140372	CCDS_exon_from_CLEC12A
12	10131562	10131665	-0.194500140372	CCDS_exon_from_CLEC12A
12	10131932	10132125	-0.194500140372	CCDS_exon_from_CLEC12A
12	10133178	10133334	-0.194500140372	CCDS_exon_from_CLEC12A
12	10134616	10134730	-0.194500140372	CCDS_exon_from_CLEC12A
12	10137466	10137627	-0.194500140372	CCDS_exon_from_CLEC12A
12	88847391	88848247	-0.190527041886	Matched_non_CCDS_CLEC12A
7	141629901	141630020	-0.180743992759	CCDS_exon_from_CLEC5A
7	141631517	141631628	-0.180743992759	CCDS_exon_from_CLEC5A
7	141635611	141635752	-0.180743992759	CCDS_exon_from_CLEC5A
7	141643693	141643766	-0.180743992759	CCDS_exon_from_CLEC5A
7	141645138	141645202	-0.180743992759	CCDS_exon_from_CLEC5A
7	141646011	141646094	-0.180743992759	CCDS_exon_from_CLEC5A
[truncated: 9,047 more rows]
