# Supplementary material for: Orion: Detecting regions of the human non-coding genome that are intolerant to variation using population genetics
Source: PLoS One. 2017 Aug 10;12(8):e0181604. doi: 10.1371/journal.pone.0181604 (PMC5552289; doi:10.1371/journal.pone.0181604)
Supplement: S2 Data File — This file contains a row per-gene denoting which of gene lists the gene belongs to. A zero indicates membership, a 1 indicates non-membership. (TXT) [file pone.0181604.s005.txt]

gene	HI	non.OMIM	MGI.Lethality.orthologs	MGI.Seizure.orthologs	essential	OMIM.GoF
RYR1	1	1	1	1	0	1
UBR4	1	0	1	1	0	1
LRP1	1	0	1	1	0	1
CSMD1	1	0	1	1	1	1
PLEC	1	1	1	1	0	1
TRRAP	1	0	1	1	0	1
DYNC1H1	0	1	1	1	0	1
HERC2	1	0	1	1	0	1
RYR2	1	1	1	1	0	0
RYR3	1	0	1	1	1	1
MLL2	0	1	1	1	1	1
INTS1	1	0	1	1	0	1
SDK1	1	0	1	1	1	1
SRRM2	1	0	1	1	1	1
PLXNA1	1	0	1	1	1	1
ANKRD11	1	1	1	1	0	1
PTPRS	1	0	1	1	0	1
BIRC6	1	0	1	1	0	1
CELSR3	1	0	1	1	0	1
ZFHX3	1	0	1	1	1	1
ABCA2	1	0	1	1	1	1
COL7A1	1	1	1	1	0	1
VPS13D	1	0	1	1	0	1
SPTBN2	1	1	1	1	1	1
DSCAML1	1	0	1	1	0	1
SRCAP	1	1	1	1	1	1
STAB1	1	0	1	1	1	1
ITPR3	1	0	1	1	1	1
SBF1	1	0	1	1	0	1
TRIO	1	0	1	1	0	1
PI4KA	1	0	1	1	1	1
MEGF8	1	0	1	1	1	1
BSN	1	0	1	1	1	1
PTPRF	1	0	1	1	1	1
MACF1	1	0	1	1	0	1
HERC1	1	0	1	1	1	1
EP400	1	0	1	1	0	1
SPTBN1	1	0	1	1	0	1
CAD	1	0	1	1	1	1
GCN1L1	1	0	1	1	1	1
LRP5	1	1	1	1	0	0
HMCN1	1	0	1	1	1	1
RAI1	0	1	1	0	0	1
EP300	1	1	1	1	0	1
KIF1A	1	1	1	1	0	1
KALRN	1	0	1	1	1	1
DOPEY2	1	0	1	1	1	1
MYH7	1	1	1	1	1	1
FLNC	1	1	1	1	0	1
DIP2C	1	0	1	1	1	1
USP34	1	0	1	1	1	1
TRANK1	1	0	1	1	1	1
SPTAN1	1	1	1	1	1	1
POLR2A	1	0	1	1	0	1
CACNA1D	1	1	1	1	1	0
NOTCH1	0	1	0	1	0	1
ANK3	1	0	1	1	1	1
MTOR	1	0	0	1	0	1
CSMD3	1	0	1	1	1	1
TLN2	1	0	1	1	1	1
ODZ3	1	0	1	1	1	1
TLN1	1	0	1	1	0	1
CPSF1	1	0	1	1	1	1
FASN	1	0	1	1	0	1
CIC	1	0	1	1	1	1
ZZEF1	1	0	1	1	1	1
HUWE1	1	1	1	1	0	1
ITPR1	0	1	1	0	0	1
MLL	1	0	0	1	0	1
ANK2	0	1	1	1	0	1
PLXNB2	1	0	1	1	0	1
CDC42BPB	1	0	1	1	1	1
DSCAM	1	0	1	0	0	1
C11orf41	1	0	1	1	1	1
FLNA	1	1	1	1	0	0
DOT1L	1	0	1	1	0	1
ANK1	1	1	1	1	0	1
NBEAL2	1	1	1	1	1	1
MYH11	1	1	1	1	0	1
NF1	0	1	1	1	0	0
KAT6A	1	0	1	1	0	1
PTPRD	1	0	1	1	1	1
CHD5	1	0	1	1	1	1
LYST	1	1	1	1	1	1
PRPF8	1	1	1	1	1	1
BCOR	1	1	1	1	0	1
ADCY7	1	0	1	1	0	1
COL5A1	0	1	1	1	0	1
KIAA1217	1	0	1	1	1	1
ITGB4	1	1	1	1	0	1
GBF1	1	0	1	1	1	1
SMG1	1	0	1	1	1	1
ANKRD17	1	0	1	1	0	1
FLII	1	0	1	1	0	1
SETD1A	1	0	1	1	1	1
CHD7	0	1	1	1	0	1
UBR5	1	0	1	1	0	1
KIF21B	1	0	1	1	1	1
SEMA5A	1	0	1	1	0	1
UNC13B	1	0	1	1	1	1
TAOK2	1	0	1	1	1	1
SMARCA4	1	1	1	1	0	0
HDAC4	0	1	1	1	0	1
AHNAK	1	0	1	1	1	1
COL4A1	1	1	1	1	0	1
WDFY3	1	0	1	1	1	1
CELSR1	1	0	1	1	0	1
ZNF462	1	0	1	1	1	1
FBN1	0	1	1	1	0	0
KIAA0182	1	0	1	1	1	1
SLC12A7	1	0	1	1	1	1
MYH6	1	1	1	1	0	1
TANC2	1	0	1	1	0	1
DOCK9	1	0	1	1	1	1
DIP2A	1	0	1	1	1	1
KIAA0195	1	0	1	1	1	1
MED13L	1	1	1	1	1	1
SIPA1L1	1	0	1	1	1	1
MED16	1	0	1	1	1	1
PTCH1	0	1	0	1	0	0
CACNA1E	1	0	1	1	1	1
STAB2	1	0	1	1	1	1
EPHB3	1	0	1	1	1	1
LZTR1	1	0	1	1	1	1
DGKQ	1	0	1	1	1	1
ARID1A	1	1	1	1	0	1
FRY	1	0	1	1	1	1
KLHL17	1	0	1	1	1	1
NFRKB	1	0	1	1	1	1
MAPK8IP3	1	0	1	1	0	1
CAMSAP1	1	0	1	1	1	1
SPTB	1	0	1	1	0	1
RERE	1	0	1	1	0	1
PFKP	1	0	1	1	1	1
LPHN1	1	0	1	1	1	1
ARID1B	0	1	1	1	1	1
RAPH1	1	0	1	1	1	1
NCOR2	1	0	1	1	0	1
TUBGCP6	1	1	1	1	1	1
ZNF609	1	0	1	1	1	1
RPTOR	1	0	1	1	0	1
KDM4B	1	0	1	1	1	1
CRB1	1	1	1	1	0	1
TCF20	1	0	1	1	1	1
BPTF	1	0	1	1	0	1
COL6A3	1	1	1	1	1	1
MCM3AP	1	0	1	1	0	1
TSC2	1	1	1	1	0	1
DOCK7	1	0	1	1	1	1
MED12L	1	0	1	1	1	1
ANKHD1-EIF4EBP3	1	0	1	1	1	1
TULP4	1	0	1	1	1	1
APC	0	1	0	1	0	0
MLL3	1	0	1	1	0	1
HEATR5B	1	0	1	1	1	1
LRBA	1	1	1	1	1	1
MYO7A	1	1	1	1	1	1
PLXNB1	1	0	1	1	1	1
PLXNA3	1	0	1	1	1	1
LAMC1	1	0	1	1	0	1
RTEL1	1	0	1	1	0	1
GRM4	1	0	1	1	1	1
ZNF618	1	0	1	1	1	1
SCN3A	1	0	1	1	0	1
CHD3	1	0	1	1	1	1
HECW2	1	0	1	1	1	1
SDK2	1	0	1	1	1	1
DENND4B	1	0	1	1	1	1
TRIP12	1	0	1	1	1	1
TNKS	1	0	1	1	1	1
SGSM3	1	0	1	1	1	1
NIPBL	1	1	1	1	0	1
YLPM1	1	0	1	1	1	1
SCRIB	1	0	1	1	0	1
TECTA	1	1	1	1	1	1
DUOX1	1	0	1	1	1	1
FRYL	1	0	1	1	1	1
LMTK2	1	0	1	1	0	1
CASZ1	1	0	1	1	1	1
CTNND2	1	0	1	1	1	1
GRIN2B	1	1	0	1	0	1
SUPT6H	1	0	1	1	1	1
ADAMTS9	1	0	1	1	0	1
DNAH2	1	0	1	1	1	1
AGAP1	1	0	1	1	1	1
ADCY5	1	1	1	1	1	1
ARFGEF2	1	1	1	1	0	1
KAT6B	0	1	1	1	0	1
CACNA1G	1	0	1	1	1	1
MLL4	1	0	1	1	0	1
DLG5	1	0	1	1	1	1
ANKHD1	1	0	1	1	1	1
MLLT4	1	0	1	1	0	1
CIT	1	0	1	1	0	1
DOCK5	1	0	1	1	1	1
DGKD	1	0	1	0	0	1
SORL1	1	0	1	1	1	1
SNRNP200	1	1	1	1	0	1
SLC4A11	1	1	1	1	1	1
CHD8	1	0	1	1	0	1
FN1	1	1	1	1	0	1
ADCY4	1	0	1	1	1	1
NISCH	1	0	1	1	1	1
RALGAPA2	1	0	1	1	1	1
SPEN	1	0	1	1	0	1
CNTNAP1	1	0	1	1	0	1
WDR7	1	0	1	1	1	1
LRP1B	1	0	1	1	0	1
SEC16A	1	0	1	1	1	1
EEF2	1	0	1	1	1	1
AP3D1	1	0	1	1	0	1
SBNO2	1	0	1	1	1	1
ASTN2	1	0	1	1	1	1
ADAMTS17	1	1	1	1	1	1
BRPF1	1	0	1	1	1	1
INSRR	1	0	1	1	1	1
MSH6	1	0	1	1	1	1
KIDINS220	1	0	0	1	0	1
CNTNAP2	0	1	1	0	1	1
TECPR1	1	0	1	1	1	1
ALK	1	1	1	1	1	1
MYH14	1	1	1	1	1	1
UBE3B	1	0	1	1	1	1
DSP	0	1	1	1	0	1
HECTD1	1	0	1	1	0	1
KIAA0664	1	0	1	1	1	1
KIAA1244	1	0	1	1	1	1
MAP1B	1	0	1	1	0	1
PTPRZ1	1	0	1	1	1	1
CUL9	1	0	1	1	1	1
ZNF423	1	1	1	1	0	1
SLIT3	1	0	1	1	1	1
HIVEP2	1	0	1	1	1	1
NCOA1	1	0	1	1	1	1
ZBED1	1	0	1	1	1	1
SCAP	1	0	1	1	1	1
SLIT2	1	0	1	1	0	1
CHD9	1	0	1	1	1	1
ZNF827	1	0	1	1	1	1
ADCY3	1	0	1	1	0	1
KDM2B	1	0	1	1	0	1
NRXN2	1	0	1	1	0	1
ZNF608	1	0	1	1	1	1
EGFR	1	1	1	1	0	0
USP24	1	0	1	1	1	1
ARHGAP32	1	0	1	1	1	1
RELN	0	1	1	1	0	1
ABCA7	1	0	1	1	1	1
BAIAP3	1	0	1	1	1	1
NUP214	1	0	1	1	0	1
PBRM1	1	0	1	1	0	1
JAG1	1	0	1	1	0	1
INSR	1	1	1	1	0	1
NCOR1	1	0	1	1	0	1
CAMTA1	1	1	1	1	1	1
EPS15L1	1	0	1	1	1	1
MBD5	0	1	1	1	1	1
BCORL1	1	0	1	1	1	1
RBBP6	1	0	1	1	0	1
RASAL2	1	0	1	1	1	1
CREBBP	0	1	0	0	0	1
GRID1	1	0	1	1	1	1
REV3L	1	0	1	1	0	1
RUSC2	1	0	1	1	1	1
ABCC8	0	1	1	1	1	1
MYH2	1	1	1	1	1	1
CACNA1C	1	1	1	1	0	0
USP32	1	0	1	1	1	1
MAGI2	1	0	1	1	0	1
CUX2	1	0	1	1	0	1
MYH10	1	0	1	1	0	1
KCNT1	1	0	1	1	1	0
RIMBP2	1	0	1	1	1	1
CDH4	1	0	1	1	1	1
BRF1	1	0	1	1	1	1
CACNA1H	1	0	1	1	1	0
LAMA3	1	1	1	1	0	1
FGFR3	1	1	1	1	0	0
NAV3	1	0	1	1	1	1
FAM120A	1	0	1	1	1	1
ZMIZ1	1	0	1	1	0	1
SLC45A1	1	0	1	1	1	1
ZNF574	1	0	1	1	1	1
MSH2	1	1	1	1	1	1
FBXO18	1	0	1	1	1	1
SEZ6L	1	0	1	1	1	1
HTT	1	1	1	0	0	0
SLIT1	1	0	1	1	1	1
PTPRM	1	0	1	1	1	1
NCOA6	1	0	1	1	0	1
NUP210	1	0	1	1	1	1
ITSN1	1	0	1	1	0	1
SBF2	1	1	1	1	1	1
PRDM15	1	0	1	1	1	1
TAS1R3	1	0	1	1	1	1
MYH9	0	1	1	1	0	1
NTRK3	1	0	1	1	0	1
RNF40	1	0	1	1	1	1
FBXO10	1	0	1	1	1	1
SCN2A	1	1	1	1	0	0
ACACB	1	0	1	1	1	1
ERBB4	1	0	1	1	0	1
CHRNA4	0	1	1	0	0	0
ABCC5	1	0	1	1	1	1
AUTS2	1	0	1	1	1	1
SMARCA2	1	1	1	1	1	1
ABCC9	1	1	1	1	1	1
PLCG1	1	0	1	1	0	1
TIE1	1	0	1	1	0	1
PTPRO	1	1	1	1	1	1
AFAP1	1	0	1	1	1	1
BMP1	1	1	1	1	0	1
ROBO1	1	0	1	1	0	1
IFT172	1	0	0	1	0	1
MADD	1	0	1	1	0	1
CDK5RAP2	1	1	1	1	0	1
PCNX	1	0	1	1	1	1
C11orf30	1	0	1	1	1	1
KIAA0913	1	0	1	1	1	1
ERCC2	1	1	1	1	0	1
ATP2B2	1	1	1	1	1	1
DOCK8	1	1	1	1	1	1
IGF2R	1	1	1	1	0	1
ACTG1	1	1	1	1	0	1
SLC6A19	1	1	1	1	1	1
CSMD2	1	0	1	1	1	1
POLR3A	1	1	1	1	1	1
SLC12A4	1	0	1	1	1	1
MAST1	1	0	1	1	1	1
PRMT7	1	0	1	1	1	1
SYNJ2	1	0	1	1	1	1
NUP155	1	0	1	1	0	1
PITPNM2	1	0	1	1	1	1
CNOT1	1	0	1	1	1	1
NBEA	1	0	1	1	0	1
PER1	1	0	1	1	1	1
SCN5A	1	1	1	0	0	1
SON	1	0	1	1	1	1
DMXL2	1	0	1	1	1	1
DOCK3	1	0	1	1	1	1
CUX1	1	0	1	1	0	1
FBN2	1	1	1	1	1	1
ESYT1	1	0	1	1	1	1
LDLR	1	1	1	1	1	1
VPS13A	1	1	1	1	1	1
CCDC108	1	0	1	1	1	1
PHLDB1	1	0	1	1	1	1
NFATC1	1	0	1	1	0	1
CDH23	1	1	1	1	1	1
ARHGEF1	1	0	1	1	1	1
FRMPD4	1	0	1	1	1	1
HYOU1	1	0	1	1	0	1
ELFN2	1	0	1	1	1	1
ZNF592	1	1	1	1	1	1
SREBF2	1	0	1	1	0	1
SACS	1	1	1	1	1	1
WWC1	1	0	1	1	1	1
SH3PXD2A	1	0	1	1	1	1
ZFC3H1	1	0	1	1	1	1
MYO1F	1	0	1	1	1	1
SPTBN4	1	0	1	1	1	1
SCN11A	1	0	1	1	1	1
LONP1	1	0	1	1	1	1
NOTCH2	1	1	0	1	0	0
CPSF3L	1	0	1	1	1	1
ABCB9	1	0	1	1	1	1
KIFC3	1	0	1	1	1	1
ARHGAP35	1	0	0	1	0	1
CELSR2	1	0	1	1	1	1
RIF1	1	0	1	1	0	1
SIGLEC1	1	0	1	1	1	1
DIP2B	1	1	1	1	1	1
TNRC6B	1	0	1	1	1	1
COL2A1	1	0	1	0	0	1
NFASC	1	0	1	1	0	1
ADAMTS2	1	1	1	1	1	1
ASH1L	1	0	1	1	1	1
VCL	1	1	1	1	0	1
EXTL3	1	0	1	1	0	1
PPP1R13B	1	0	1	1	1	1
NRXN1	0	1	1	1	1	1
SLC9A3	1	0	1	1	1	1
COL1A1	1	0	1	1	0	1
TJP1	1	0	1	1	1	1
CACNA1A	1	1	1	0	0	0
PTPRU	1	0	1	1	1	1
ADCY9	1	0	1	1	1	1
MST1R	1	0	1	1	0	1
AP2A2	1	0	1	1	1	1
MGRN1	1	0	0	1	0	1
SLC4A2	1	0	1	1	0	1
RAPGEF1	1	0	1	1	0	1
ZNF521	1	0	1	1	1	1
NUP160	1	0	1	1	1	1
ARID2	1	0	1	1	1	1
WDR81	1	1	1	1	1	1
SCN8A	0	1	1	1	0	0
NDST1	1	0	1	1	0	1
TRPS1	0	1	1	1	0	1
ANKFY1	1	0	1	1	1	1
ARFGEF1	1	0	1	1	1	1
CHD2	1	0	1	1	0	1
ANKRD50	1	0	1	1	1	1
BAI3	1	0	1	1	1	1
PC	1	1	1	1	1	1
THBS1	1	0	1	1	0	1
CACHD1	1	0	1	1	1	1
JARID2	1	0	0	1	0	1
JAKMIP3	1	0	1	1	1	1
NCAN	1	0	1	1	1	1
PTPRG	1	0	1	1	1	1
LLGL1	1	0	1	1	0	1
ZFHX4	1	0	1	1	1	1
TP73	1	0	1	1	0	1
ATXN2L	1	0	1	1	1	1
ACTN2	1	1	1	1	1	1
PTPRK	1	0	1	1	1	1
BTAF1	1	0	1	1	1	1
KDM5B	1	0	1	1	1	1
KIAA0232	1	0	1	1	1	1
TSHZ3	1	0	1	1	0	1
BRD1	1	0	1	1	0	1
IGF1R	0	1	1	1	0	1
ARHGEF11	1	0	1	1	1	1
GTF3C1	1	0	1	1	0	1
ABCC10	1	0	1	1	1	1
NDST2	1	0	1	1	1	1
NEMF	1	0	1	1	1	1
SEC14L5	1	0	1	1	1	1
DNMT3B	1	1	1	1	0	1
ADCK3	1	1	1	1	1	1
CD36	1	1	1	1	1	1
VAV2	1	0	1	1	1	1
LRP6	1	1	0	1	0	1
SMCHD1	1	0	1	1	0	1
KIAA1432	1	0	1	1	1	1
ERN2	1	0	1	1	1	1
UNC13A	1	0	1	1	0	1
ODZ4	1	0	1	1	0	1
UBN1	1	0	1	1	1	1
KIAA0284	1	0	1	1	1	1
ZNF318	1	0	1	1	1	1
C3	1	1	1	1	1	0
ODZ1	1	0	1	1	1	1
USP5	1	0	1	1	0	1
MORC2	1	0	1	1	1	1
MOV10	1	0	1	1	1	1
KCNMA1	1	1	1	1	1	0
GLG1	1	0	1	1	0	1
KLHL36	1	0	1	1	1	1
KCNH4	1	0	1	1	1	1
GRIK3	1	0	1	1	1	1
TMEM132B	1	0	1	1	1	1
ATP2B3	1	0	1	1	1	1
PPFIA1	1	0	1	1	1	1
NOS2	1	1	1	1	1	1
RAPGEF6	1	0	1	1	1	1
UNC13C	1	0	1	1	1	1
SMARCC2	1	0	1	1	1	1
PIK3CD	1	0	1	1	1	1
RAPGEF2	1	0	1	1	0	1
ANAPC2	1	0	1	1	0	1
RASA3	1	0	1	1	0	1
JUP	1	1	0	1	0	1
ATP8B2	1	0	1	1	1	1
GIGYF1	1	0	1	1	1	1
RIPK4	1	1	1	1	0	1
CLSTN3	1	0	1	1	1	1
LRPPRC	1	1	1	1	1	1
TRAPPC9	1	1	1	1	1	1
ITPR2	1	0	1	1	1	1
KLHL26	1	0	1	1	1	1
ATR	0	1	1	1	0	1
HIPK1	1	0	1	1	1	1
ATP9A	1	0	1	1	1	1
CHD4	1	0	1	1	1	1
SLITRK5	1	0	1	1	1	1
CLCN7	1	1	1	1	0	1
TRPV2	1	0	1	1	1	1
SRGAP3	1	0	1	1	1	1
GRIK1	1	0	1	1	1	1
INPPL1	1	0	1	1	0	1
MYT1	1	0	1	1	0	1
ABL1	0	1	1	1	0	1
GCC2	1	0	1	1	1	1
BCL9	1	0	1	1	1	1
BOC	1	0	1	1	1	1
UNC5B	1	0	1	1	0	1
COL12A1	1	0	1	1	0	1
SLC12A3	1	1	1	1	1	1
MYO18A	1	0	1	1	1	1
SLC9A1	1	0	1	0	0	1
JAKMIP1	1	0	1	1	1	1
AP3B2	1	0	1	1	1	1
SAFB	1	0	1	1	0	1
USP9X	1	0	1	1	1	1
SAP130	1	0	1	1	1	1
GRM7	1	0	1	0	1	1
BAZ1B	1	0	1	1	0	1
TTC17	1	0	1	1	1	1
SIPA1L3	1	0	1	1	1	1
ACACA	1	0	1	1	0	1
MYO10	1	0	1	1	1	1
LRRK1	1	0	1	1	1	1
CKAP5	1	0	1	1	1	1
NALCN	1	0	1	1	0	1
TLR9	1	0	1	1	1	1
DLGAP2	1	0	1	1	1	1
RET	1	0	1	1	0	1
ATP11A	1	0	1	1	1	1
NAV1	1	0	1	1	1	1
ZNF638	1	0	1	1	1	1
EXOC3	1	0	1	1	1	1
DLG2	1	0	1	1	1	1
ATP2A2	0	1	1	1	0	1
ROR1	1	0	1	1	0	1
SRRT	1	0	1	1	0	1
DLGAP1	1	0	1	1	1	1
ATRNL1	1	0	1	1	1	1
ARHGAP17	1	0	1	1	1	1
NFX1	1	0	1	1	1	1
SULF2	1	0	1	1	0	1
PLA2G6	1	1	1	1	1	0
ZCCHC11	1	0	1	1	1	1
SLC3A1	1	1	1	1	1	1
USP19	1	0	1	1	1	1
LOXL2	1	0	1	1	1	1
RB1CC1	1	0	1	1	0	1
TRAPPC10	1	0	1	1	1	1
PHRF1	1	0	1	1	1	1
EHMT1	0	1	1	1	0	1
MCF2L	1	0	1	1	1	1
CDYL	1	0	1	1	1	1
LRRC8A	1	1	1	1	1	1
TLE1	1	0	1	1	1	1
TTC7B	1	0	1	1	1	1
CLCN6	1	0	1	1	1	1
FRMD4A	1	0	1	1	1	1
NFATC2	1	0	1	1	1	1
CCDC88A	1	0	1	1	1	1
KLHL25	1	0	1	1	1	1
MAN2A1	1	0	1	1	1	1
ZNF536	1	0	1	1	1	1
ANKRD27	1	0	1	1	1	1
KIAA1109	1	0	1	1	1	1
NAV2	1	0	1	1	1	1
MYH3	1	1	1	1	1	1
NSD1	0	1	1	1	0	1
LAMB4	1	0	1	1	1	1
PCDHGC3	1	0	1	1	1	1
DAAM1	1	0	1	1	0	1
UTRN	1	0	1	1	1	1
NRXN3	1	0	1	1	0	1
MKL2	1	0	1	1	0	1
MTSS1L	1	0	1	1	1	1
FNDC3A	1	0	1	1	1	1
MED1	1	0	1	1	0	1
LTBP2	1	1	1	1	0	1
SLC4A5	1	0	1	1	1	1
MAP3K9	1	0	1	1	1	1
MAST3	1	0	1	1	1	1
CDC42BPA	1	0	1	1	1	1
RIMS1	1	1	1	1	0	1
DNMT1	1	1	1	1	0	1
RANBP2	1	0	1	1	0	1
TNRC6C	1	0	1	1	1	1
CILP	1	0	1	1	1	1
ZNF236	1	0	1	1	1	1
TARSL2	1	0	1	1	1	1
CMIP	1	0	1	1	1	1
ATP1A3	1	1	1	1	0	1
SLC6A3	1	1	1	1	1	1
IDE	1	0	1	1	1	1
UPF1	1	0	1	1	0	1
CUL7	1	1	1	1	0	1
POGZ	1	0	1	1	1	1
PLEKHM1	1	1	1	1	1	1
AP1B1	1	0	1	1	1	1
DGKG	1	0	1	1	1	1
TFIP11	1	0	1	1	1	1
POR	1	1	1	1	0	1
ANO1	1	0	1	1	0	1
FLT1	1	0	1	1	0	1
DICER1	0	1	1	1	0	1
KIAA0430	1	0	1	1	1	1
BAI2	1	0	1	1	1	1
PTCH2	1	1	1	1	1	1
DAB2IP	1	0	1	1	1	1
PXDN	1	0	1	1	1	1
TET3	1	0	1	1	1	1
RABGAP1	1	0	1	1	1	1
TUBGCP3	1	0	1	1	1	1
TRAF7	1	0	1	1	1	1
KDM5C	1	1	1	1	1	1
MYT1L	1	0	1	1	1	1
DHX30	1	0	1	1	1	1
ABLIM2	1	0	1	1	1	1
MCTP1	1	0	1	1	1	1
PTK2	1	0	1	1	0	1
BRSK2	1	0	1	1	1	1
BICD1	1	0	1	1	1	1
DPYSL4	1	0	1	1	1	1
FGFR2	0	1	1	1	0	0
9-Sep	1	1	1	1	1	1
GLT25D1	1	0	1	1	1	1
VILL	1	0	1	1	1	1
ROBO2	1	1	1	1	0	1
PCDH7	1	0	1	1	1	1
EPHB4	1	0	1	1	0	1
HGS	1	0	1	1	0	1
ADNP2	1	0	1	1	1	1
PAPPA2	1	0	1	1	1	1
CPZ	1	0	1	1	1	1
COL6A1	0	1	1	1	1	1
NDUFV1	1	1	1	1	1	1
ARHGAP44	1	0	1	1	1	1
PDS5B	1	0	1	1	0	1
PLXNA2	1	0	1	1	1	1
THBS3	1	0	1	1	1	1
POLR3B	1	1	1	1	1	1
RPH3A	1	0	1	1	1	1
ARHGAP29	1	0	1	1	1	1
ITGAV	1	0	1	1	0	1
BRD4	1	0	1	1	0	1
SYMPK	1	0	1	1	1	1
CNTN4	1	0	1	1	1	1
EEF2K	1	0	1	1	1	1
THOP1	1	0	1	1	1	1
ABCA3	1	1	1	1	0	1
PIK3C2A	1	0	1	1	1	1
BCL9L	1	0	1	1	1	1
SALL4	0	1	1	1	0	1
DNAH3	1	0	1	1	1	1
ATP2A3	1	0	1	1	1	1
LAMB2	1	1	1	1	0	1
WDR96	1	0	1	1	1	1
CDC42BPG	1	0	1	1	1	1
COL8A1	1	0	1	1	1	1
NFE2L1	1	0	1	1	0	1
AP2A1	1	0	1	1	1	1
MED15	1	0	1	1	1	1
AMPD2	1	0	1	1	1	1
SETDB1	1	0	1	1	0	1
KCNH2	0	1	1	1	0	1
PRPF40B	1	0	1	1	1	1
KCNH5	1	0	1	1	1	1
PCDHGC5	1	0	1	1	1	1
MBD6	1	0	1	1	1	1
EPHB2	1	0	1	1	1	1
DENND1A	1	0	1	1	1	1
IGDCC3	1	0	1	1	1	1
VPS18	1	0	1	1	1	1
MINK1	1	0	1	1	1	1
ARHGAP33	1	0	1	1	1	1
HCFC1	1	1	1	1	1	1
AFF3	1	0	1	1	1	1
ALS2	1	0	1	1	1	1
GRIN2A	1	1	1	1	1	1
PYGB	1	0	1	1	1	1
TBCD	1	0	1	1	1	1
CTTNBP2	1	0	1	1	1	1
MLL5	1	0	1	1	0	1
KIF1B	0	1	1	1	0	1
KIF13B	1	0	1	1	1	1
MAN2A2	1	0	1	1	1	1
SCUBE1	1	0	1	1	0	1
ARAP1	1	0	1	1	1	1
FLNB	1	1	1	1	0	1
ZNF496	1	0	1	1	1	1
MAP4K4	1	0	1	1	0	1
USP33	1	0	1	1	1	1
APBA1	1	0	1	1	1	1
TNIK	1	0	1	1	1	1
TLE6	1	0	1	1	1	1
ZMYND8	1	0	1	1	1	1
EPHB6	1	0	1	1	1	1
KEL	1	0	1	1	1	1
EDC4	1	0	1	1	1	1
WDR6	1	0	1	1	1	1
EML5	1	0	1	1	1	1
AXIN1	1	1	0	1	0	1
SCN1A	0	1	1	0	0	0
TRPM8	1	0	1	1	1	1
TRAK1	1	0	1	1	1	1
MCC	1	1	1	1	1	1
FAM135B	1	0	1	1	1	1
MED13	1	0	1	1	1	1
PRDM16	1	0	1	1	0	1
BAZ2B	1	0	1	1	1	1
PIK3CB	1	0	1	1	0	1
EIF2C2	1	0	1	1	0	1
RBM26	1	0	1	1	1	1
LINGO1	1	0	1	1	1	1
MIB1	1	0	0	1	0	1
ANO8	1	0	1	1	1	1
SUPT5H	1	0	1	1	1	1
PHKG1	1	0	1	1	1	1
PCNXL3	1	0	1	1	1	1
NUP93	1	0	1	1	1	1
MED24	1	0	1	1	0	1
ADNP	1	0	1	1	0	1
RASGRF1	1	0	1	1	1	1
MYO5A	1	1	1	0	0	1
DIDO1	1	0	1	1	1	1
PAPPA	1	0	1	1	1	1
PIKFYVE	1	1	1	1	0	1
NLGN1	1	0	1	1	1	1
PFKFB3	1	0	1	1	0	1
GIT1	1	0	1	1	0	1
SLC13A5	1	0	1	1	1	1
UCKL1	1	0	1	1	1	1
EPHA4	1	0	1	1	1	1
GTF3C2	1	0	1	1	1	1
TMEM108	1	0	1	1	1	1
BAIAP2	1	0	1	1	1	1
HNRNPM	1	0	1	1	1	1
BAG6	1	0	1	1	0	1
ADCY1	1	0	1	1	1	1
BICD2	1	0	1	1	1	1
LIG3	1	0	1	1	0	1
PTPRN	1	0	1	1	1	1
KIRREL3	1	1	1	1	1	1
SIN3A	1	0	1	1	0	1
ATP2A1	1	1	1	1	0	1
UBE4B	1	0	1	1	0	1
SMPD4	1	0	1	1	1	1
RAD54L2	1	0	1	1	0	1
GTF2IRD1	1	0	1	1	0	1
ARHGAP39	1	0	1	1	1	1
APBA2	1	0	1	1	1	1
PITPNM3	1	1	1	1	1	1
BAZ2A	1	0	1	1	1	1
ZNF532	1	0	1	1	1	1
CARD11	1	0	1	1	1	0
PLEKHA7	1	0	1	1	1	1
SVIL	1	0	1	1	1	1
ATP13A4	1	0	1	1	1	1
MAGI1	1	0	1	1	1	1
PIDD	1	0	1	1	1	1
SNED1	1	0	1	1	1	1
PDE4D	1	1	1	1	0	1
SMURF1	1	0	1	1	1	1
TMEM180	1	0	1	1	1	1
EHD1	1	0	1	1	0	1
PRPF6	1	1	1	1	1	1
DCHS1	1	0	1	1	0	1
ATP1A2	0	1	1	1	0	1
IGSF8	1	0	1	1	1	1
PHF20L1	1	0	1	1	1	1
ABCG1	1	0	1	1	1	1
HIRA	1	0	1	1	0	1
NFAT5	1	0	1	1	0	1
APCDD1	1	1	1	1	1	1
SLC12A5	1	0	1	1	0	1
DENND5A	1	0	1	1	1	1
LRRC7	1	0	1	1	1	1
HDLBP	1	0	1	1	1	1
PROM1	1	1	1	1	1	1
WHSC1	1	0	1	1	0	1
XAB2	1	0	1	1	0	1
NRCAM	1	0	1	1	1	1
GNPTAB	1	1	1	1	1	1
GUCY2D	1	1	1	1	1	1
SIN3B	1	0	1	1	0	1
UBR2	1	0	1	1	0	1
KIAA1429	1	0	1	1	1	1
DCC	0	1	1	1	0	1
GON4L	1	0	1	1	1	1
REXO1	1	0	1	1	1	1
COBRA1	1	0	1	1	0	1
PRDM4	1	0	1	1	1	1
DLL4	1	0	1	1	0	1
PIK3C3	1	0	1	1	0	1
LRRC8B	1	0	1	1	1	1
RIPK1	1	0	1	1	0	1
FGFR1	0	1	1	1	0	0
ANO3	1	0	1	1	1	1
GAK	1	0	1	1	1	1
LARP1	1	0	1	1	1	1
NPAS3	1	0	1	1	0	1
PIGO	1	1	1	1	1	1
EML4	1	0	1	1	1	1
CADPS	1	0	1	1	0	1
FAM129B	1	0	1	1	1	1
ITGB7	1	0	1	1	1	1
PCDHGA5	1	0	1	1	1	1
RALGDS	1	0	1	1	1	1
CPNE7	1	0	1	1	1	1
IGSF3	1	0	1	1	1	1
LCT	1	1	1	1	1	1
USP7	1	0	1	1	0	1
PTPN23	1	0	1	1	0	1
LAMA4	1	0	1	1	0	1
JAK1	1	0	1	1	0	1
RC3H2	1	0	1	1	1	1
LRP4	1	1	1	1	0	1
ACTN1	1	0	1	1	1	1
DNM2	1	1	1	1	0	1
WNK3	1	0	1	1	1	1
EPHB1	1	0	1	1	1	1
GPSM1	1	0	1	1	1	1
FAM171A1	1	0	1	1	1	1
SCN10A	1	0	1	1	1	1
MAD1L1	1	1	1	1	0	1
PSD	1	0	1	1	1	1
ZC3H18	1	0	1	1	1	1
ZSWIM4	1	0	1	1	1	1
ADAMTS10	1	1	1	1	1	1
ZC3H4	1	0	1	1	1	1
SLCO4A1	1	0	1	1	1	1
ATP12A	1	0	1	1	1	1
GRM6	1	1	1	1	1	1
KDM6B	1	0	0	1	0	1
URB2	1	0	1	1	1	1
MAP2	1	0	1	1	1	1
TENC1	1	0	1	1	1	1
ITGA11	1	0	1	1	1	1
ZBED4	1	0	1	1	1	1
GLI3	0	1	0	1	0	1
FAM40A	1	0	1	1	1	1
CDH6	1	0	1	1	1	1
CLTC	1	0	1	1	1	1
DYSF	1	1	1	1	1	1
SIPA1L2	1	0	1	1	1	1
THSD7A	1	0	1	1	1	1
SLC12A2	1	0	1	1	0	1
KIF5A	1	1	1	1	0	1
PLXND1	1	0	1	1	0	1
MAPK7	1	0	1	1	0	1
OSBPL6	1	0	1	1	1	1
ZBTB11	1	0	1	1	1	1
SEC24B	1	0	1	1	0	1
DGKH	1	0	1	1	1	1
L1CAM	1	1	1	1	0	1
KIAA0196	1	1	1	1	1	1
MPRIP	1	0	1	1	1	1
GCNT2	1	1	1	1	1	1
NEO1	1	0	1	1	0	1
PFKL	1	0	1	1	1	1
TRPV4	0	1	1	1	1	0
IRS1	1	0	1	1	0	1
MBTPS1	1	0	1	1	0	1
SOGA2	1	0	1	1	1	1
SLC45A4	1	0	1	1	1	1
JAG2	1	0	1	1	0	1
CYFIP1	1	0	1	1	0	1
PEAK1	1	0	1	1	1	1
LMF2	1	0	1	1	1	1
TSHZ1	1	1	1	1	0	1
NUP98	1	0	1	1	0	1
INTS3	1	0	1	1	1	1
IPO9	1	0	1	1	0	1
SLC1A2	1	0	1	1	0	1
NOTCH3	1	1	1	1	1	1
KCNT2	1	0	1	1	1	1
SLC6A7	1	0	1	1	1	1
GRM3	1	0	1	1	1	1
GABBR2	1	0	1	0	1	1
TNKS2	1	0	1	1	0	1
TRPC6	1	1	1	1	1	1
KIAA1468	1	0	1	1	1	1
STRN4	1	0	1	1	1	1
ERCC3	1	1	1	1	0	1
PTPRE	1	0	1	1	1	1
C11orf63	1	0	1	1	1	1
GDPD5	1	0	1	1	1	1
ZMYM2	1	0	1	1	1	1
HPS3	1	1	1	1	1	1
WDR91	1	0	1	1	1	1
MLLT10	1	0	1	1	1	1
EXOC4	1	0	1	1	0	1
ADCY8	1	0	1	1	1	1
TDRD7	1	1	1	1	1	1
NOC4L	1	0	1	1	1	1
BNC1	1	0	1	1	1	1
HDAC5	1	0	1	1	1	1
ZCCHC14	1	0	1	1	1	1
PTK2B	1	0	1	1	1	1
DAPK1	1	0	1	1	1	1
FBXW5	1	0	1	1	1	1
ZNF862	1	0	1	1	1	1
EIF4G1	1	1	1	1	1	1
IFT122	1	1	1	1	0	1
STARD13	1	0	1	1	1	1
MGAT5	1	0	1	1	1	1
HSP90AB1	1	0	1	1	0	1
GET4	1	0	1	1	1	1
SYT17	1	0	1	1	1	1
DNAJC16	1	0	1	1	1	1
GRM5	1	0	1	1	1	1
MIDN	1	0	1	1	1	1
TRPC4AP	1	0	1	1	1	1
TANC1	1	0	1	1	1	1
USP38	1	0	1	1	1	1
EPS8L2	1	0	1	1	1	1
MYLK3	1	0	1	1	1	1
ASAP2	1	0	1	1	1	1
PCDH18	1	0	1	1	1	1
DDR1	1	0	1	1	1	1
MCM7	1	0	1	1	0	1
IQSEC1	1	0	1	1	1	1
RASGRF2	1	0	1	1	1	1
TSC22D1	1	0	1	1	1	1
CRAMP1L	1	0	1	1	1	1
WDR59	1	0	1	1	1	1
ATP13A1	1	0	1	1	1	1
MYO15A	1	1	1	1	1	1
ANKS1A	1	0	1	1	1	1
BCR	1	0	1	1	1	1
NUP188	1	0	1	1	1	1
SYT3	1	0	1	1	1	1
GLI2	1	1	0	1	0	1
SV2A	1	0	1	0	0	1
STIM2	1	0	1	1	1	1
TRPC3	1	0	1	1	1	1
SHROOM1	1	0	1	1	1	1
NR4A1	1	0	1	1	1	1
NEK8	1	1	1	1	1	0
INPP4A	1	0	1	1	0	1
PCDH10	1	0	1	1	0	1
DIAPH1	1	1	1	1	1	1
LRFN2	1	0	1	1	1	1
NYAP1	1	0	1	1	1	1
ASAP1	1	0	1	1	1	1
CRTC3	1	0	1	1	1	1
LPO	1	0	1	1	1	1
EXOSC10	1	0	1	1	1	1
EPHA5	1	0	1	1	1	1
PHIP	1	0	1	1	0	1
PCDH17	1	0	1	1	1	1
COG7	1	1	1	1	1	1
SUCO	1	0	1	1	1	1
MAP3K1	1	1	1	1	1	1
ASPH	1	0	1	1	1	1
GYLTL1B	1	0	1	1	1	1
AP1G2	1	0	1	1	1	1
POP1	1	0	1	1	1	1
IQGAP1	1	0	1	1	1	1
NCOA3	1	0	1	1	0	1
JPH3	1	1	1	1	1	1
AOX1	1	0	1	1	1	1
PHLPP2	1	0	1	1	1	1
ULK1	1	0	1	1	1	1
SRPK2	1	0	1	1	1	1
WBSCR17	1	0	1	1	1	1
IPO13	1	0	1	1	1	1
WDR75	1	0	1	1	1	1
CDH18	1	0	1	1	1	1
SLC7A1	1	0	1	1	0	1
MED26	1	0	1	1	1	1
BUB1	1	0	1	1	0	1
TAF6	1	0	1	1	0	1
SCARA3	1	0	1	1	1	1
HK1	1	1	1	1	1	1
PTBP1	1	0	1	1	1	1
TAB1	1	0	1	1	0	1
MYO1B	1	0	1	1	1	1
ANKS1B	1	0	1	1	1	1
CCNF	1	0	1	1	0	1
VPS53	1	0	1	1	0	1
DSC2	1	1	1	1	1	1
LRRC32	1	0	1	1	1	1
SCAF4	1	0	1	1	1	1
C16orf62	1	0	1	1	1	1
DVL2	1	0	1	1	0	1
RALGAPA1	1	0	1	1	1	1
FHOD1	1	0	1	1	1	1
HELZ	1	0	1	1	1	1
CACNA1S	1	1	1	1	0	1
MEGF10	1	1	1	1	1	1
PLEKHA6	1	0	1	1	1	1
NCKAP1	1	0	1	1	0	1
JAKMIP2	1	0	1	1	1	1
KDM2A	1	0	1	1	1	1
TRIM3	1	0	1	1	1	1
TH1L	1	0	1	1	1	1
KLHL22	1	0	1	1	1	1
GALNT10	1	0	1	1	1	1
GRIA1	1	0	1	1	1	1
EZR	1	0	1	1	0	1
NEDD4L	1	0	1	1	1	1
KY	1	0	1	1	1	1
HIST1H1E	1	0	1	1	1	1
LZTS2	1	0	1	1	1	1
WAPAL	1	0	1	1	1	1
ZFYVE1	1	0	1	1	1	1
KRT9	1	1	1	1	1	1
RABEP1	1	0	1	1	1	1
GTF2F1	1	0	1	1	1	1
LNX1	1	0	1	1	1	1
CYP11B1	1	1	1	1	1	1
ARID4A	1	0	1	1	1	1
LPIN1	1	1	1	1	0	1
ZSCAN2	1	0	1	1	1	1
FILIP1L	1	0	1	1	1	1
ZC3H7B	1	0	1	1	1	1
RNF216	1	0	1	1	1	1
MFHAS1	1	0	1	1	1	1
SPECC1	1	0	1	1	1	1
CLIP2	1	0	1	1	1	1
ADCY6	1	0	1	1	1	1
AFF1	1	0	1	1	0	1
SLC4A3	1	0	1	1	1	1
PER2	1	1	1	1	1	1
RBM15B	1	0	1	1	1	1
TNPO3	1	0	1	1	1	1
ITGB1	1	0	1	1	0	1
TRABD	1	0	1	1	1	1
AP4M1	1	1	1	1	1	1
PMPCA	1	0	1	1	1	1
TRPC4	1	0	1	1	1	1
GYS1	1	1	1	1	0	0
ZMYM3	1	0	1	1	1	1
TYW1	1	0	1	1	1	1
SV2B	1	0	1	0	1	1
CDYL2	1	0	1	1	1	1
MYBPC1	1	1	1	1	1	1
C17orf28	1	0	1	1	1	1
SHKBP1	1	0	1	1	1	1
CPXM1	1	0	1	1	1	1
DGCR2	1	0	1	1	1	1
L3MBTL2	1	0	1	1	1	1
SORCS3	1	0	1	1	1	1
AACS	1	0	1	1	1	1
DVL1	1	0	1	1	1	1
SLC12A9	1	0	1	1	1	1
CDK12	1	0	1	1	1	1
ZDHHC8	1	0	1	1	1	1
FGFR4	1	0	1	1	1	1
PTPN3	1	0	1	1	1	1
UGGT1	1	0	1	1	1	1
MRC2	1	0	1	1	1	1
ATP13A2	1	1	1	1	1	0
GAA	1	1	1	1	1	1
DOCK2	1	0	1	1	1	1
DHX9	1	0	1	1	0	1
FAM5C	1	0	1	1	1	1
BCL11A	1	0	1	1	0	1
ZAP70	1	1	1	1	1	1
SLMAP	1	0	1	1	1	1
SLC25A13	1	1	1	1	1	1
ADRBK1	1	0	1	1	0	1
GLYATL1	1	0	1	1	1	1
KAT2A	1	0	1	1	0	1
TOM1L2	1	0	1	1	1	1
UBTF	1	0	1	1	1	1
CNNM4	1	1	1	1	1	1
MFSD10	1	0	1	1	1	1
SKIV2L2	1	0	1	1	1	1
SLC2A12	1	0	1	1	1	1
SYNGAP1	1	1	1	1	0	1
SLC22A12	1	1	1	1	1	1
LEMD3	0	1	1	1	0	1
OTUD7A	1	0	1	1	1	1
EFTUD2	0	1	1	1	1	1
NARF	1	0	1	1	1	1
SMOX	1	0	1	1	1	1
FAM5B	1	0	1	1	1	1
TPP2	1	0	1	1	1	1
ADCK1	1	0	1	1	1	1
CLPTM1	1	0	1	1	1	1
ILF3	1	0	1	1	0	1
CDH22	1	0	1	1	1	1
SLC8A1	1	0	1	1	0	1
ABLIM3	1	0	1	1	1	1
VAC14	1	0	1	1	0	1
ZNF292	1	0	1	1	1	1
MIER2	1	0	1	1	1	1
CARD10	1	0	1	1	0	1
COL4A5	1	1	1	1	1	1
TBC1D8B	1	0	1	1	1	1
GIGYF2	1	1	1	1	0	1
ANLN	1	0	1	1	1	1
ZNF507	1	0	1	1	1	1
COL1A2	1	1	1	1	0	0
RBM33	1	0	1	1	1	1
SORCS1	1	0	1	1	1	1
DHX38	1	0	1	1	1	1
ZNF341	1	0	1	1	1	1
MYO1E	1	1	1	1	0	1
PNPLA6	1	1	1	1	0	0
ABCB11	1	1	1	1	1	1
TRPM4	1	1	1	1	1	0
KDR	1	1	1	1	0	1
ATP9B	1	0	1	1	1	1
DHX57	1	0	1	1	1	1
SF3B1	1	0	1	1	0	1
TRIM71	1	0	1	1	0	1
EXT1	1	1	0	1	0	1
KEAP1	1	0	1	1	0	1
PHEX	0	1	1	1	1	1
DNMT3A	1	0	1	1	0	1
EHD3	1	0	1	1	1	1
GRIK2	1	1	1	1	1	1
MED23	1	1	1	1	1	1
FDFT1	1	0	1	1	0	1
MKRN3	1	0	1	1	1	1
MAP3K10	1	0	1	1	1	1
CDC25B	1	0	1	1	1	1
ANXA6	1	0	1	1	1	1
SLC12A6	1	1	1	1	1	1
RAP1GAP2	1	0	1	1	1	1
LMNB2	1	0	1	1	0	1
LRRK2	1	1	1	1	0	0
PHF12	1	0	1	1	1	1
GRIK5	1	0	1	1	1	1
TP53BP2	1	0	1	1	0	1
PIK3R4	1	0	1	1	1	1
MDGA1	1	0	1	1	1	1
MTMR7	1	0	1	1	1	1
SEMA4G	1	0	1	1	1	1
SPAG9	1	0	1	1	1	1
TLE2	1	0	1	1	1	1
TCIRG1	1	1	1	1	0	1
SEZ6L2	1	0	1	1	1	1
PLOD3	1	1	1	1	0	1
RNF123	1	0	1	1	1	1
RHOT2	1	0	1	1	1	1
RLTPR	1	0	1	1	1	1
KIAA0355	1	0	1	1	1	1
SETBP1	1	1	1	1	1	1
ZNF335	1	0	1	1	0	1
DEPDC5	1	0	1	1	1	1
UNC79	1	0	0	1	0	1
MYO1C	1	0	1	1	1	1
DNM3	1	0	1	1	1	1
KLHDC8A	1	0	1	1	1	1
PRPF40A	1	0	1	1	1	1
RBM5	1	0	1	1	1	1
DDX46	1	0	1	1	1	1
TAB2	0	1	1	1	0	1
GRIN1	1	1	1	1	0	1
COPB1	1	0	1	1	1	1
DDB1	1	0	1	1	0	1
SOX6	1	0	1	1	0	1
LEO1	1	0	1	1	1	1
THOC6	1	0	1	1	1	1
SPIRE1	1	0	1	1	1	1
PCSK2	1	0	1	1	1	1
COL14A1	1	0	1	1	1	1
PAX7	1	0	1	1	0	1
PLK3	1	0	1	1	1	1
UBAP2L	1	0	1	1	1	1
PRICKLE2	1	1	1	1	1	1
TRIM2	1	0	1	0	1	1
TMEM63B	1	0	1	1	1	1
PRKAR1B	1	0	1	1	1	1
TRIM68	1	0	1	1	1	1
CHRNA3	1	0	1	1	0	1
RPA1	1	0	1	1	0	1
WHSC2	1	0	1	1	1	1
FOXK1	1	0	1	1	1	1
KCNB2	1	0	1	1	1	1
GTF3C5	1	0	1	1	1	1
CTR9	1	0	1	1	1	1
CTIF	1	0	1	1	1	1
TRIM28	1	0	1	1	0	1
GGA1	1	0	1	1	1	1
FAP	1	0	1	1	1	1
ZNF197	1	0	1	1	1	1
HTR3A	1	0	1	1	1	1
DCAF5	1	0	1	1	1	1
NUP88	1	0	1	1	1	1
PDE4A	1	0	1	1	1	1
DLL1	1	0	0	1	0	1
MCM4	1	1	1	1	0	1
GUCY2C	1	1	1	1	1	0
PDE3A	1	0	1	1	1	1
ATP8A2	1	0	1	1	1	1
DZIP3	1	0	1	1	1	1
STAG3	1	0	1	1	1	1
FCHO1	1	0	1	1	1	1
CRIM1	1	0	1	1	0	1
INO80	1	0	1	1	1	1
CD97	1	0	1	1	1	1
ITGA9	1	0	1	1	0	1
ZHX2	1	0	1	1	1	1
CLIP1	1	0	1	1	1	1
UNC45A	1	0	1	1	1	1
NOS3	1	0	1	1	0	1
FAM179B	1	0	1	1	1	1
AHDC1	1	0	1	1	1	1
ASTN1	1	0	1	1	1	1
TRPM3	1	0	1	1	1	1
FBLN2	1	0	1	1	1	1
DDX41	1	0	1	1	1	1
HIST1H3A	1	0	1	1	1	1
TSTA3	1	0	1	1	0	1
GRIA4	1	0	1	1	1	1
AMFR	1	0	1	1	1	1
PRPF31	0	1	1	1	0	1
ITCH	1	1	1	1	1	1
RTN4R	1	1	1	1	1	1
WNT7B	1	0	1	1	0	1
CLCN4	1	0	1	1	1	1
OTUD7B	1	0	1	1	1	1
RABGAP1L	1	0	1	1	1	1
FTSJD2	1	0	1	1	1	1
CCAR1	1	0	1	1	1	1
HERC4	1	0	1	1	1	1
EIF4G2	1	0	1	1	0	1
PACS1	1	0	1	1	1	1
SF3B2	1	0	1	1	1	1
KATNAL2	1	0	1	1	1	1
CHERP	1	0	1	1	1	1
KCNH1	1	0	1	1	1	1
FAM171B	1	0	1	1	1	1
OXR1	1	0	1	1	1	1
PDE2A	1	0	1	1	0	1
UBE4A	1	0	1	1	1	1
PPP4R4	1	0	1	1	1	1
PTPRA	1	0	1	1	1	1
SGIP1	1	0	1	1	1	1
AGTPBP1	1	0	1	1	1	1
FGD3	1	0	1	1	1	1
SLC27A4	1	1	1	1	0	1
OAS2	1	0	1	1	1	1
TPCN1	1	0	1	1	1	1
TCF25	1	0	1	1	1	1
AFF2	1	1	1	1	1	1
FAM123C	1	0	1	1	1	1
SLC7A14	1	0	1	1	1	1
ACO1	1	0	1	1	0	1
CRAT	1	0	1	1	1	1
GARNL3	1	0	1	1	1	1
C11orf9	1	0	1	1	1	1
ALDH1L2	1	0	1	1	1	1
CILP2	1	0	1	1	1	1
MYH1	1	0	1	1	1	1
RAB3GAP2	1	1	1	1	1	1
NRP2	1	0	1	0	0	1
CDK13	1	0	1	1	1	1
CDH15	1	1	1	1	1	1
LENG8	1	0	1	1	1	1
XYLT1	1	0	1	1	1	1
PKP4	1	0	1	1	1	1
YEATS2	1	0	1	1	1	1
PCDH1	1	0	1	1	1	1
MAP3K4	1	0	1	1	0	1
FGD6	1	0	1	1	1	1
TSPEAR	1	1	1	1	1	1
CSF2RB	1	1	1	1	1	1
PLCH1	1	0	1	1	1	1
IARS	1	0	1	1	1	1
ROR2	1	1	0	1	0	0
SUSD2	1	0	1	1	1	1
WNK1	1	1	1	1	0	0
ELP3	1	0	1	1	1	1
MAP3K3	1	0	1	1	0	1
DNAJB1	1	0	1	1	1	1
DOCK10	1	0	1	1	1	1
PKN2	1	0	1	1	1	1
RPS6KA1	1	0	1	1	1	1
CDCA7L	1	0	1	1	1	1
WIPI2	1	0	1	1	1	1
LGI3	1	0	1	1	1	1
SRL	1	0	1	1	1	1
ADAM11	1	0	1	1	1	1
GRAMD4	1	0	1	1	1	1
TAF5L	1	0	1	1	1	1
TMCC2	1	0	1	1	1	1
DHX36	1	0	1	1	1	1
SND1	1	0	1	1	1	1
ENTPD8	1	0	1	1	1	1
LARP4B	1	0	1	1	1	1
CNTN1	1	1	1	1	0	1
DHX8	1	0	1	1	1	1
FMNL1	1	0	1	1	1	1
PPFIA3	1	0	1	1	1	1
SEMA4F	1	0	1	1	1	1
HDAC9	1	0	1	1	1	1
MTA1	1	0	1	1	1	1
CDH1	1	1	0	1	0	0
MVD	1	0	1	1	1	1
CDH2	1	0	1	1	0	1
BEND3	1	0	1	1	1	1
BRPF3	1	0	1	1	1	1
UBE3C	1	0	1	1	1	1
SEC24A	1	0	1	1	1	1
VLDLR	1	1	1	1	1	1
SLC8A3	1	0	1	1	1	1
BCAN	1	0	1	1	1	1
SHPRH	1	0	1	1	1	1
CDH5	1	0	1	1	0	1
RSPH6A	1	0	1	1	1	1
ATG2A	1	0	1	1	1	1
CLSTN1	1	0	1	1	1	1
PSME4	1	0	1	1	1	1
HIP1R	1	0	1	1	1	1
COL11A2	1	1	1	1	1	1
DOPEY1	1	0	1	1	1	1
SPG7	1	1	1	1	1	1
TMEM131	1	0	1	1	1	1
KIAA1199	1	0	1	1	1	1
DHX37	1	0	1	1	1	1
SLC2A1	0	1	1	1	0	1
STK25	1	0	1	1	1	1
GUCY1A2	1	0	1	1	1	1
C20orf112	1	0	1	1	1	1
FLAD1	1	0	1	1	1	1
UBR3	1	0	1	1	0	1
STAG1	1	0	1	1	1	1
DPYS	1	1	1	1	1	1
NPR2	1	1	1	1	0	1
HPS6	1	1	1	1	1	1
CAND1	1	0	1	1	1	1
BSG	1	0	1	1	0	1
USP11	1	0	1	1	1	1
PRKCD	1	0	1	1	1	1
DGKI	1	0	1	1	1	1
TRIM56	1	0	1	1	1	1
CBL	1	1	1	1	0	0
GAB2	1	0	1	1	1	1
PPFIA2	1	0	1	1	1	1
SEMA7A	1	1	1	1	1	1
SLTM	1	0	1	1	1	1
EHD2	1	0	1	1	1	1
PTK6	1	0	1	1	1	1
ARSI	1	0	1	1	1	1
ZNF7	1	0	1	1	1	1
ERMP1	1	0	1	1	1	1
ARHGEF7	1	0	1	1	1	1
ABR	1	0	1	1	1	1
TGFBRAP1	1	0	1	1	1	1
TSC1	0	1	1	1	0	1
ARID5B	1	0	1	1	0	1
MAP4K2	1	0	1	1	1	1
PPP1R12C	1	0	1	1	1	1
NRD1	1	0	1	1	0	1
SART3	1	1	1	1	1	1
NCOA2	1	0	1	1	1	1
PHF2	1	0	1	1	1	1
ITGB2	1	1	1	1	0	1
UVSSA	1	1	1	1	1	1
PTPRT	1	0	1	1	1	1
TNRC6A	1	0	1	1	1	1
VANGL2	1	1	1	1	0	0
XPO7	1	0	1	1	1	1
ST6GALNAC6	1	0	1	1	1	1
MTA2	1	0	1	1	0	1
ATP2B1	1	0	1	1	0	1
TFDP1	1	0	1	1	0	1
NLGN2	1	0	1	1	1	1
SOCS6	1	0	1	1	1	1
RUVBL2	1	0	1	1	1	1
ZNF420	1	0	1	1	1	1
ATXN10	0	1	1	1	1	0
FIGN	1	0	1	1	0	1
SLC22A7	1	0	1	1	1	1
ACVRL1	0	1	1	1	0	1
TLE3	1	0	1	1	0	1
MPP2	1	0	1	1	1	1
SH3GL1	1	0	1	1	1	1
SLC25A23	1	0	1	1	1	1
SUGP1	1	0	1	1	1	1
CSE1L	1	0	1	1	0	1
DHX34	1	0	1	1	1	1
PSEN2	1	1	1	1	1	0
ROCK2	1	0	1	1	0	1
USP13	1	0	1	1	1	1
TRIP4	1	0	1	1	1	1
SF3B3	1	0	1	1	1	1
BCKDHA	1	1	1	1	1	1
PUM1	1	0	1	1	1	1
ZMYM4	1	0	1	1	1	1
DNER	1	0	1	1	1	1
COPG1	1	0	1	1	1	1
NAPRT1	1	0	1	1	1	1
ZNF408	1	0	1	1	1	1
APPL2	1	0	1	1	1	1
FMNL3	1	0	1	1	1	1
MDGA2	1	0	1	1	1	1
ITGB3	1	0	1	1	0	1
GRAMD1A	1	0	1	1	1	1
ARHGEF10	1	1	1	1	1	1
SMG5	1	0	1	1	1	1
GPC1	1	0	1	1	1	1
RPS6KA2	1	0	1	1	1	1
HSP90AA1	1	0	1	1	1	1
AQR	1	0	1	1	1	1
CBFA2T3	1	0	1	1	1	1
PPP1R21	1	0	1	1	1	1
NAALADL1	1	0	1	1	1	1
ULK2	1	0	1	1	1	1
ABTB2	1	0	1	1	1	1
TXNDC11	1	0	1	1	1	1
NPHP3	1	1	1	1	0	1
CTNNA3	1	0	1	1	1	1
PITPNM1	1	0	1	1	1	1
CLEC16A	1	0	1	1	1	1
TBC1D8	1	0	1	1	1	1
NOS1	1	0	1	1	1	1
NYNRIN	1	0	1	1	1	1
COL6A2	1	1	1	1	1	1
CSDE1	1	0	1	1	1	1
EIF2C3	1	0	1	1	1	1
ZYG11B	1	0	1	1	1	1
SLC30A6	1	0	1	1	1	1
GLRB	1	1	1	1	0	1
POLR2B	1	0	1	1	1	1
ZBTB2	1	0	1	1	1	1
LRRC14	1	0	1	1	1	1
RUNX1T1	1	0	1	1	0	1
TUBB4B	1	0	1	1	1	1
HOGA1	1	0	1	1	1	1
AKT1	1	1	1	1	0	1
FUS	1	1	1	1	0	0
CARM1	1	0	1	1	0	1
RELB	1	0	1	1	0	1
SLC8A2	1	0	1	1	1	1
PTCHD1	1	0	1	1	1	1
ATP1A1	1	0	1	1	0	1
PAPD7	1	0	1	1	1	1
CPNE5	1	0	1	1	1	1
LIMA1	1	0	1	1	1	1
SLC25A39	1	0	1	1	1	1
ZNF14	1	0	1	1	1	1
ALG13	1	1	0	1	0	1
DIAPH2	1	1	1	1	1	1
RGL1	1	0	1	1	1	1
ZBTB48	1	0	1	1	1	1
GPR155	1	0	1	1	1	1
GUCY1A3	1	0	1	1	1	1
NDST3	1	0	1	1	1	1
P4HA2	1	0	1	1	1	1
PNLDC1	1	0	1	1	1	1
PREP	1	0	1	1	1	1
TNFRSF21	1	0	1	1	1	1
OIT3	1	0	1	1	1	1
PSAP	1	1	1	0	0	1
DDX42	1	0	1	1	1	1
C19orf44	1	0	1	1	1	1
ZNF227	1	0	1	1	1	1
RBM12	1	0	1	1	1	1
ACO2	1	1	1	1	1	1
DGCR8	1	0	1	1	0	1
MED12	1	1	1	1	0	1
GNL2	1	0	1	1	1	1
SOS1	1	1	1	1	0	0
NCKIPSD	1	0	1	1	1	1
FAM13B	1	0	1	1	1	1
NSUN2	1	1	1	1	1	1
AGAP3	1	0	1	1	1	1
RANBP6	1	0	1	1	1	1
ATXN2	1	1	1	1	0	1
SLC24A6	1	0	1	1	1	1
COG4	1	1	1	1	1	1
ALOXE3	1	1	1	1	1	1
LAMB1	1	0	1	1	0	1
MECOM	1	0	1	1	0	1
OTUD4	1	0	1	1	1	1
JAK3	1	1	1	1	1	1
ABL2	1	0	1	1	1	1
AGBL5	1	0	1	1	1	1
SMC4	1	0	1	1	1	1
DHX29	1	0	1	1	0	1
HIP1	1	0	1	1	0	1
SIK3	1	0	1	1	1	1
GPRC5C	1	0	1	1	1	1
DCST2	1	0	1	1	1	1
PDZRN3	1	0	1	1	1	1
SEC31A	1	0	1	1	1	1
EPB41L2	1	0	1	1	1	1
HEATR6	1	0	1	1	1	1
SLC29A4	1	0	1	1	1	1
CNTNAP5	1	0	1	1	1	1
ANPEP	1	0	1	1	1	1
RRP12	1	0	1	1	1	1
NCDN	1	0	1	1	0	1
SLC41A1	1	0	1	1	1	1
CCT4	1	0	1	1	1	1
SOCS5	1	0	1	1	1	1
UGP2	1	0	1	1	1	1
SMARCA5	1	0	1	1	0	1
ZER1	1	0	1	1	1	1
CNNM2	1	1	1	1	1	1
DDX23	1	0	1	1	1	1
DNM1L	1	1	1	1	0	1
USP15	1	0	1	1	1	1
DACH1	1	0	1	1	0	1
ABHD4	1	0	1	1	1	1
CDR2	1	0	1	1	1	1
KLHL14	1	0	1	1	1	1
MARK4	1	0	1	1	1	1
GPBP1L1	1	0	1	1	1	1
PEX5L	1	0	1	1	1	1
PDE10A	1	0	1	1	1	1
RAPGEF5	1	0	1	1	1	1
ANKRD13D	1	0	1	1	1	1
STAC2	1	0	1	1	1	1
APP	1	1	1	1	1	0
KIAA0930	1	0	1	1	1	1
COPA	1	0	1	1	1	1
PRKCZ	1	0	1	1	1	1
BAP1	1	0	1	1	1	1
SLC45A2	1	1	1	1	1	1
ASL	1	1	1	1	0	1
SUPV3L1	1	0	1	1	0	1
GGA2	1	0	1	1	1	1
SLC43A2	1	0	1	1	1	1
SPNS2	1	0	1	1	1	1
DPP4	1	0	1	1	1	1
UBA6	1	0	1	1	0	1
EXOC2	1	0	1	1	1	1
RHOBTB2	1	0	1	1	1	1
ZW10	1	0	1	1	1	1
RECQL	1	0	1	1	1	1
LGALS3BP	1	0	1	1	1	1
EIF4ENIF1	1	0	1	1	1	1
CHD6	1	0	1	1	1	1
TTC3	1	0	1	1	1	1
PANK4	1	0	1	1	1	1
ATP13A3	1	0	1	1	1	1
AMBRA1	1	0	1	1	0	1
INTS5	1	0	1	1	1	1
GPR162	1	0	1	1	1	1
MARS	1	0	1	1	1	1
SLC4A7	1	0	1	1	1	1
PKN1	1	0	1	1	1	1
ARHGAP30	1	0	1	1	1	1
PARP1	1	0	1	1	0	1
SEC24C	1	0	1	1	1	1
CAMTA2	1	0	1	1	1	1
TRAPPC11	1	0	1	1	1	1
ATP4A	1	0	1	1	1	1
SFSWAP	1	0	1	1	1	1
NUP205	1	0	1	1	1	1
DENND4C	1	0	1	1	1	1
RBP3	1	0	1	1	1	1
GUK1	1	0	1	1	1	1
TSSC1	1	0	1	1	1	1
FBXL5	1	0	1	1	0	1
BTBD9	1	0	1	1	1	1
CNR1	1	0	1	1	0	1
KPNA5	1	0	1	1	1	1
MSRA	1	0	1	1	1	1
CHRM4	1	0	1	1	1	1
SOX5	1	0	1	1	0	1
RORA	1	0	1	1	0	1
AP2B1	1	0	1	1	1	1
ZNF561	1	0	1	1	1	1
STK40	1	0	1	1	1	1
TBX19	1	1	1	1	1	0
DVL3	1	0	1	1	0	1
EDEM1	1	0	1	1	1	1
KIAA1958	1	0	1	1	1	1
MMP13	1	1	1	1	1	0
TSPAN4	1	0	1	1	1	1
SLC17A8	1	1	1	1	1	1
DET1	1	0	1	1	1	1
CPNE2	1	0	1	1	1	1
PLEKHH3	1	0	1	1	1	1
ZNF540	1	0	1	1	1	1
HNF4A	1	1	1	1	0	1
NCOA5	1	0	1	1	1	1
PDIA5	1	0	1	1	1	1
MIOS	1	0	1	1	1	1
ALOX5	1	0	1	1	1	1
SUV420H1	1	0	1	1	0	1
SCNN1G	1	1	1	1	0	1
L3MBTL4	1	0	1	1	1	1
ABTB1	1	0	1	1	1	1
FOXP4	1	0	1	1	0	1
RECK	1	0	1	1	0	1
TH	1	1	1	1	0	1
TYR	1	1	0	1	0	1
PCDH20	1	0	1	1	1	1
ESR2	1	0	1	1	1	1
SRCIN1	1	0	1	1	1	1
ZMYND15	1	0	1	1	1	1
GATAD2A	1	0	1	1	0	1
FAM116B	1	0	1	1	1	1
RBM15	1	0	1	1	0	1
SCAND3	1	0	1	1	1	1
SART1	1	0	1	1	1	1
PRKD1	1	0	1	1	0	1
AXL	1	0	1	1	1	1
ACSS1	1	0	1	1	1	1
RALGAPB	1	0	1	1	1	1
C2CD2	1	0	1	1	1	1
TRMT2A	1	0	1	1	1	1
SCAF8	1	0	1	1	1	1
ATN1	1	1	1	1	0	1
BTBD7	1	0	1	1	1	1
NLRP3	0	1	1	1	1	0
HK2	1	0	1	1	0	1
MCM2	1	0	1	1	0	1
RFC1	1	0	1	1	1	1
CDH16	1	0	1	1	1	1
TEX2	1	0	1	1	1	1
ZNF407	1	0	1	1	1	1
UBAP2	1	0	1	1	1	1
FAM160A2	1	0	1	1	1	1
KTN1	1	0	1	1	1	1
THSD4	1	0	1	1	1	1
SLC38A8	1	0	1	1	1	1
DOCK6	1	1	1	1	1	1
SETD2	1	0	1	1	0	1
COPB2	1	0	1	1	1	1
PFKFB4	1	0	1	1	1	1
AMHR2	1	1	1	1	1	1
KBTBD7	1	0	1	1	1	1
CYLD	1	1	1	1	0	1
GGNBP2	1	0	1	1	1	1
CXXC1	1	0	1	1	0	1
NXPE3	1	0	1	1	1	1
TBCCD1	1	0	1	1	1	1
FBXL4	1	0	1	1	1	1
ADAP1	1	0	1	1	1	1
TMEM130	1	0	1	1	1	1
SLC52A2	1	1	1	1	1	1
PLAA	1	0	1	1	1	1
KIF5B	1	0	1	1	0	1
KLC2	1	0	1	1	1	1
SP1	1	0	1	1	0	1
SETD3	1	0	1	1	1	1
PDP2	1	0	1	1	1	1
TNPO2	1	0	1	1	1	1
SLC23A2	1	0	1	1	0	1
ARHGEF2	1	0	1	1	1	1
BMPR2	0	1	1	1	0	0
DGKB	1	0	1	1	1	1
TBL2	1	0	1	1	1	1
ALDH18A1	1	1	1	1	1	1
LTBP3	1	1	1	1	1	1
TRHDE	1	0	1	1	1	1
EXOC7	1	0	1	1	1	1
NUP85	1	0	1	1	1	1
MCOLN1	1	1	1	1	1	1
ZNF317	1	0	1	1	1	1
IARS2	1	0	1	1	1	1
SRRM1	1	0	1	1	1	1
PLCD4	1	0	1	1	1	1
ADD1	1	0	1	1	0	1
F11	1	1	1	1	1	1
TBC1D9	1	0	1	1	1	1
MCM3	1	0	1	1	0	1
POMT2	1	1	1	1	1	1
SECISBP2L	1	0	1	1	1	1
KARS	1	1	1	1	1	1
SAFB2	1	0	1	1	1	1
SLC44A2	1	0	1	1	1	1
DCST1	1	0	1	1	1	1
TLL1	1	1	1	1	0	1
DBC1	1	0	1	1	1	1
SOS2	1	0	1	1	1	1
BAHD1	1	0	1	1	1	1
WDR4	1	0	1	1	1	1
MAGI3	1	0	1	1	1	1
ATAD2	1	0	1	1	1	1
WDR11	1	1	1	1	1	1
RNF111	1	0	1	1	0	1
MGAT5B	1	0	1	1	1	1
ATRX	1	1	1	1	0	1
DENND4A	1	0	1	1	1	1
FES	1	0	1	1	0	1
SIDT1	1	0	1	1	1	1
STK10	1	0	1	1	1	1
KANK1	1	1	1	1	1	1
FANCD2	1	1	1	1	0	1
ALS2CL	1	0	1	1	1	1
CNTN6	1	0	1	1	1	1
PARD3	1	0	1	1	0	1
CC2D2A	1	1	1	1	1	1
TTLL5	1	0	1	1	1	1
FUK	1	0	1	1	1	1
TSHZ2	1	0	1	1	0	1
ITGAX	1	0	1	1	1	1
TIAM1	1	0	1	1	1	1
PABPC4	1	0	1	1	1	1
U2SURP	1	0	1	1	1	1
FZD1	1	0	1	1	1	1
POLD2	1	0	1	1	1	1
FAM188A	1	0	1	1	1	1
ZDHHC16	1	0	1	1	1	1
FZD10	1	0	1	1	1	1
SAMD4B	1	0	1	1	1	1
U2AF2	1	0	1	1	1	1
RBCK1	1	0	1	1	1	1
LMNA	0	1	1	1	1	0
MTMR14	1	1	1	1	1	1
TP63	0	1	1	1	0	0
PARP8	1	0	1	1	1	1
PRRC1	1	0	1	1	1	1
HACE1	1	0	1	1	1	1
WDR37	1	0	1	1	1	1
AAAS	1	1	1	1	1	1
DDX47	1	0	1	1	1	1
KCNJ16	1	0	1	1	1	1
ATXN7L2	1	0	1	1	1	1
LRRC47	1	0	1	1	1	1
ANTXR1	1	1	1	1	1	1
ZEB2	0	1	1	1	0	1
ANKRD52	1	0	1	1	1	1
CKAP4	1	0	1	1	1	1
IPO5	1	0	1	1	1	1
FRMD6	1	0	1	1	1	1
FAH	1	1	1	1	0	1
CHRNE	1	1	1	1	1	1
GPI	1	1	0	1	0	1
TKTL1	1	0	1	1	1	1
HECTD3	1	0	1	1	1	1
INPP5B	1	0	1	1	1	1
VPS54	1	0	1	1	0	1
KLHL6	1	0	1	1	1	1
IPO8	1	0	1	1	1	1
MON1B	1	0	1	1	1	1
PLCB4	1	1	1	1	0	1
KBTBD5	1	0	1	1	1	1
TF	1	1	1	1	0	1
AASS	1	1	1	1	1	1
TUB	1	0	1	1	1	1
SMPD3	1	0	1	1	0	1
ZNF500	1	0	1	1	1	1
ELAC2	1	0	1	1	1	1
USP25	1	0	1	1	1	1
EPHA3	1	0	1	1	0	1
LRRC15	1	0	1	1	1	1
CAPN5	1	0	1	1	0	1
VPS16	1	0	1	1	1	1
VWCE	1	0	1	1	1	1
MTMR3	1	0	1	1	1	1
LDB3	1	1	1	1	0	1
EPHA1	1	0	1	1	1	1
MYH7B	1	0	1	1	1	1
H6PD	1	1	1	1	1	1
CIITA	1	1	1	1	1	1
EIF2C4	1	0	1	1	1	1
FGR	1	0	1	1	1	1
CCNT2	1	0	1	1	0	1
TMEM87B	1	0	1	1	1	1
KLHL18	1	0	1	1	1	1
PRKCI	1	0	1	1	0	1
NAA15	1	0	1	1	1	1
DCP2	1	0	1	1	1	1
RASGEF1C	1	0	1	1	1	1
WDR70	1	0	1	1	1	1
MEPCE	1	0	1	1	1	1
FZD3	1	0	1	1	0	1
MAP3K8	1	0	1	1	0	1
SMC3	1	1	1	1	1	1
FLI1	1	0	1	1	0	1
P2RY6	1	0	1	1	1	1
CRY1	1	0	1	1	1	1
GLYR1	1	0	1	1	1	1
STAT5B	1	1	1	1	0	1
KCNJ4	1	0	1	1	1	1
SYT6	1	0	1	1	1	1
NR2C2	1	0	1	1	0	1
RHO	1	1	1	1	1	1
ALB	1	0	1	1	1	1
FCHSD2	1	0	1	1	1	1
DTX1	1	0	1	1	1	1
BTBD6	1	0	1	1	1	1
SLC10A1	1	0	1	1	1	1
CASC3	1	0	1	1	1	1
CCDC97	1	0	1	1	1	1
SLC25A6	1	0	1	1	1	1
NDUFS1	1	1	1	1	1	1
RAB11FIP5	1	0	1	1	1	1
EIF2B5	1	1	1	1	1	1
DEAF1	1	0	1	1	0	1
SRPR	1	0	1	1	1	1
TBC1D15	1	0	1	1	1	1
GPS1	1	0	1	1	1	1
FSD1	1	0	1	1	1	1
NUCB1	1	0	1	1	1	1
SLC5A5	1	1	1	1	1	1
PCDH19	1	1	1	1	1	1
MTIF2	1	0	1	1	1	1
UPF2	1	0	1	1	0	1
CDH7	1	0	1	1	1	1
PRKCSH	1	1	1	1	1	1
MECP2	1	1	1	0	1	1
LRP8	1	0	1	1	1	1
FBXO38	1	0	1	1	1	1
EHMT2	1	0	1	1	0	1
LRCH4	1	0	1	1	1	1
GLB1L2	1	0	1	1	1	1
ATMIN	1	0	1	1	0	1
IGFALS	1	0	1	1	1	1
KIAA0564	1	0	1	1	1	1
EPAS1	1	1	1	1	0	0
GTDC2	1	1	1	1	1	1
PCDHGB4	1	0	1	1	1	1
ERC1	1	0	0	1	0	1
ACSF3	1	1	1	1	1	1
EIF3A	1	0	1	1	1	1
GLI1	1	0	1	1	1	1
KCNH3	1	0	1	1	1	1
ITGA3	1	1	1	1	0	1
DCTN1	1	1	1	1	0	1
TUBGCP2	1	0	1	1	1	1
UBASH3A	1	0	1	1	1	1
ECE2	1	0	1	1	1	1
COL5A2	1	1	1	1	0	1
TEX14	1	0	1	1	1	1
TTC13	1	0	1	1	1	1
SATB2	0	1	0	1	0	1
ZNF512	1	0	1	1	1	1
KLHL3	1	1	1	1	1	1
GPC2	1	0	1	1	1	1
SF1	1	0	1	1	0	1
LRFN5	1	0	1	1	1	1
AP1M1	1	0	1	1	0	1
NF2	1	1	1	1	0	0
CCDC171	1	0	1	1	1	1
CAMK1G	1	0	1	1	1	1
HMGCS2	1	1	1	1	1	1
PAPOLG	1	0	1	1	1	1
ARHGAP26	1	1	1	1	1	1
PRKAG2	1	1	1	1	1	1
ANGPTL2	1	0	1	1	1	1
WAC	1	0	1	1	1	1
INTS6	1	0	1	1	0	1
C15orf38-AP3S2	1	0	1	1	1	1
AP1M2	1	0	1	1	1	1
CTSA	1	1	1	1	1	1
GCFC1	1	0	1	1	1	1
DLGAP3	1	0	1	1	1	1
EXOC6B	1	0	1	1	1	1
ECT2	1	0	1	1	0	1
TCERG1	1	0	1	1	1	1
SLC22A23	1	0	1	1	1	1
KRIT1	0	1	1	1	0	1
HSF1	1	0	1	1	0	1
TXNRD1	1	0	1	1	0	1
RCBTB2	1	0	1	1	1	1
SLC9A5	1	0	1	1	1	1
DUS1L	1	0	1	1	1	1
RAB11FIP4	1	0	1	1	1	1
MCCC1	1	1	1	1	1	1
EPHA7	1	0	1	1	1	1
PPP1R12A	1	0	1	1	0	1
CES2	1	0	1	1	1	1
PPAN	1	0	1	1	1	1
TRIP10	1	0	1	1	1	1
SPATA2	1	0	1	1	1	1
ZBTB46	1	0	1	1	1	1
CHPF	1	0	1	1	1	1
SLC9A9	1	0	1	1	1	1
DHCR7	1	1	1	1	0	1
GLB1L3	1	0	1	1	1	1
MCAM	1	0	1	1	1	1
SLC5A2	1	1	1	1	1	1
LSR	1	0	1	1	0	1
RFX2	1	0	1	1	1	1
ADAMTSL1	1	0	1	1	1	1
PCDHGB1	1	0	1	1	1	1
ITGA5	1	0	1	1	0	1
ITGAL	1	0	1	1	1	1
SMG8	1	0	1	1	1	1
MYO9B	1	0	1	1	1	1
PPP1R12B	1	0	1	1	1	1
SDHA	1	1	1	1	1	1
LRRC16A	1	0	1	1	1	1
GAPVD1	1	0	1	1	1	1
COL9A1	1	1	1	1	1	1
PLCD1	1	1	1	1	1	1
RXRG	1	0	1	1	1	1
WDFY1	1	0	1	1	1	1
XPO1	1	0	1	1	1	1
PCYT1A	1	0	1	1	0	1
MAEA	1	0	1	1	0	1
EGR1	1	0	1	1	1	1
HSPA9	1	0	1	1	1	1
KCNN2	1	0	1	1	0	1
ZNF713	1	0	1	1	1	1
LMX1B	0	1	1	1	0	1
TBC1D10C	1	0	1	1	1	1
SLITRK1	1	1	1	1	0	1
VPS4A	1	0	1	1	1	1
EIF3G	1	0	1	1	1	1
LILRA5	1	0	1	1	1	1
GNAZ	1	0	1	1	1	1
RBM34	1	0	1	1	1	1
RSBN1	1	0	1	1	1	1
MARS2	1	0	1	1	1	1
PUM2	1	0	1	1	1	1
PRKG2	1	0	1	1	1	1
RUFY3	1	0	1	1	1	1
SESN1	1	0	1	1	1	1
SP4	1	0	1	1	0	1
EYA1	0	1	1	1	0	0
DOLK	1	1	1	1	1	1
ARRB1	1	0	1	1	1	1
ALDH2	1	0	1	1	1	1
FAR2	1	0	1	1	1	1
MPG	1	0	1	1	1	1
GALK1	1	1	1	1	1	1
P4HB	1	0	1	1	1	1
DYRK1B	1	0	1	1	1	1
TPST2	1	0	1	1	1	1
TTLL1	1	0	1	1	1	1
NLGN4X	1	1	1	1	1	1
IFI44	1	0	1	1	1	1
TRIM46	1	0	1	1	1	1
SLC4A10	1	0	1	1	1	1
SMARCC1	1	0	1	1	0	1
MFSD7	1	0	1	1	1	1
TMEM200A	1	0	1	1	1	1
VCPIP1	1	0	1	1	1	1
CORO1B	1	0	1	1	1	1
EML3	1	0	1	1	1	1
VPS39	1	0	1	1	1	1
RANBP10	1	0	1	1	1	1
SLC47A2	1	0	1	1	1	1
SP2	1	0	1	1	0	1
ARMC6	1	0	1	1	1	1
TMEM161A	1	0	1	1	1	1
C20orf195	1	0	1	1	1	1
PCIF1	1	0	1	1	1	1
DMD	0	1	1	1	0	1
TRPM5	1	0	1	1	1	1
ABCC1	1	0	1	1	1	1
RTKN	1	0	1	1	1	1
ACAD9	1	1	1	1	1	1
ACSL1	1	0	1	1	1	1
CTNNA1	1	0	1	1	0	1
RBM27	1	0	1	1	1	1
ZNF786	1	0	1	1	1	1
DGAT1	1	0	1	1	1	1
FICD	1	0	1	1	1	1
PEX5	1	1	1	1	0	1
ARNT2	1	0	1	1	0	1
BBS2	1	1	1	1	1	1
ZP2	1	0	1	1	1	1
KIAA0319L	1	0	1	1	1	1
CBLB	1	0	1	1	1	1
GRID2	1	0	1	1	0	1
LPCAT1	1	0	1	1	0	1
UNC5A	1	0	1	1	1	1
IQSEC3	1	0	1	1	1	1
CACNA2D3	1	0	1	1	1	1
IMPG2	1	1	1	1	1	1
PRMT10	1	0	1	1	1	1
SH3BP2	1	1	1	1	1	0
KCNV2	1	1	1	1	1	1
RTN3	1	0	1	1	1	1
TUT1	1	0	1	1	1	1
IREB2	1	0	1	1	1	1
OSBPL7	1	0	1	1	1	1
PREPL	1	0	1	1	1	1
CTDP1	1	1	1	1	1	1
PLCB1	1	1	1	1	0	1
TGM2	1	0	1	1	1	1
MON2	1	0	1	1	1	1
SLC12A1	1	1	1	1	0	1
TRPM7	1	0	1	1	0	1
ATP2B4	1	0	1	1	1	1
MYO1G	1	0	1	1	1	1
ITIH1	1	0	1	1	1	1
DOCK4	1	0	1	1	1	1
SALL1	0	1	1	1	0	0
CACNA1F	1	1	1	1	1	0
CDAN1	1	1	1	1	0	1
POLD1	1	0	1	1	0	1
CACNA1I	1	0	1	1	1	1
TMEM39B	1	0	1	1	1	1
WNT4	1	1	1	1	0	1
DHX15	1	0	1	1	1	1
GALNTL6	1	0	1	1	1	1
CREBRF	1	0	1	1	1	1
FOXP2	0	1	1	1	0	1
RNF148	1	0	1	1	1	1
XKR4	1	0	1	1	1	1
XKR6	1	0	1	1	1	1
CNTFR	1	0	1	1	0	1
UBAP1	1	0	1	1	1	1
ZBTB34	1	0	1	1	1	1
VIM	1	0	1	1	1	1
HSPA8	1	0	1	1	1	1
AMIGO2	1	0	1	1	1	1
ITFG2	1	0	1	1	1	1
KCNC2	1	0	1	0	1	1
CLDN9	1	0	1	1	1	1
EVI5L	1	0	1	1	1	1
MBD3	1	0	1	1	0	1
ZNF569	1	0	1	1	1	1
ZNF776	1	0	1	1	1	1
PLEKHH2	1	0	1	1	1	1
DHCR24	1	1	1	1	0	1
PI4KB	1	0	1	1	1	1
HTRA3	1	0	1	1	1	1
SLC35B2	1	0	1	1	1	1
RNF19A	1	0	1	1	1	1
TRAF2	1	0	1	1	0	1
RASGRP1	1	0	1	1	1	1
BANP	1	0	1	1	1	1
FBXO31	1	0	1	1	1	1
NDE1	1	1	1	1	1	1
NKD1	1	0	1	1	1	1
NXN	1	0	1	1	0	1
ELMO2	1	0	1	1	1	1
TBL1X	1	0	1	1	1	1
BRWD1	1	0	1	1	1	1
PGBD2	1	0	1	1	1	1
RASA1	1	1	1	1	0	1
DAXX	1	0	1	1	0	1
[truncated: 14,955 more rows]
