# Supplementary material for: Orion: Detecting regions of the human non-coding genome that are intolerant to variation using population genetics
Source: PLoS One. 2017 Aug 10;12(8):e0181604. doi: 10.1371/journal.pone.0181604 (PMC5552289; doi:10.1371/journal.pone.0181604)
Supplement: S3 Data File — (TXT) [file pone.0181604.s006.txt]

#chrom	start	end	annotation
1	714000	714230	intersection_cell_dhs
1	894545	895455	intersection_cell_dhs
1	935305	936450	intersection_cell_dhs
1	1014805	1015795	intersection_cell_dhs
1	1051405	1051835	intersection_cell_dhs
1	1167340	1167655	intersection_cell_dhs
1	1242500	1245395	intersection_cell_dhs
1	1259945	1260215	intersection_cell_dhs
1	1310545	1310955	intersection_cell_dhs
1	1334705	1334995	intersection_cell_dhs
1	1342565	1342815	intersection_cell_dhs
1	1406960	1407215	intersection_cell_dhs
1	1447300	1447595	intersection_cell_dhs
1	1510185	1510930	intersection_cell_dhs
1	1550640	1550895	intersection_cell_dhs
1	1590400	1590875	intersection_cell_dhs
1	1623665	1624795	intersection_cell_dhs
1	1655680	1656215	intersection_cell_dhs
1	1840445	1840875	intersection_cell_dhs
1	1850325	1851215	intersection_cell_dhs
1	2125905	2126895	intersection_cell_dhs
1	2135800	2137090	intersection_cell_dhs
1	2159005	2159395	intersection_cell_dhs
1	2322945	2323315	intersection_cell_dhs
1	2457585	2457830	intersection_cell_dhs
1	2457940	2458195	intersection_cell_dhs
1	2478320	2478595	intersection_cell_dhs
1	2517805	2518315	intersection_cell_dhs
1	2574585	2574810	intersection_cell_dhs
1	3541300	3541595	intersection_cell_dhs
1	3566540	3566810	intersection_cell_dhs
1	3773700	3774675	intersection_cell_dhs
1	3816680	3817715	intersection_cell_dhs
1	3817820	3818095	intersection_cell_dhs
1	6052485	6052795	intersection_cell_dhs
1	6259565	6259895	intersection_cell_dhs
1	6305665	6307090	intersection_cell_dhs
1	6453760	6454335	intersection_cell_dhs
1	6614505	6614755	intersection_cell_dhs
1	6639865	6640130	intersection_cell_dhs
1	6662000	6664615	intersection_cell_dhs
1	6673465	6673895	intersection_cell_dhs
1	6761800	6762210	intersection_cell_dhs
1	6843900	6844895	intersection_cell_dhs
1	6845005	6845535	intersection_cell_dhs
1	7727680	7728215	intersection_cell_dhs
1	7843885	7844415	intersection_cell_dhs
1	8021485	8021755	intersection_cell_dhs
1	8877660	8878450	intersection_cell_dhs
1	8908925	8909215	intersection_cell_dhs
1	8938725	8939790	intersection_cell_dhs
1	9170785	9171135	intersection_cell_dhs
1	9488865	9489215	intersection_cell_dhs
1	9599245	9599555	intersection_cell_dhs
1	9648400	9650215	intersection_cell_dhs
1	9934785	9935415	intersection_cell_dhs
1	9969060	9970775	intersection_cell_dhs
1	10003305	10003575	intersection_cell_dhs
1	10010445	10010715	intersection_cell_dhs
1	10092645	10093955	intersection_cell_dhs
1	10270345	10270610	intersection_cell_dhs
1	10458845	10459095	intersection_cell_dhs
1	10531720	10532790	intersection_cell_dhs
1	10534840	10535070	intersection_cell_dhs
1	11072285	11073255	intersection_cell_dhs
1	11159825	11160315	intersection_cell_dhs
1	11322565	11322890	intersection_cell_dhs
1	11332680	11333835	intersection_cell_dhs
1	11795780	11797335	intersection_cell_dhs
1	11865465	11866315	intersection_cell_dhs
1	11967825	11968110	intersection_cell_dhs
1	11968165	11969195	intersection_cell_dhs
1	11986420	11986675	intersection_cell_dhs
1	12039660	12040555	intersection_cell_dhs
1	12079265	12079535	intersection_cell_dhs
1	12268920	12269195	intersection_cell_dhs
1	12679865	12680135	intersection_cell_dhs
1	15850685	15851695	intersection_cell_dhs
1	15852985	15853435	intersection_cell_dhs
1	15943605	15944075	intersection_cell_dhs
1	16160740	16161715	intersection_cell_dhs
1	16173960	16174415	intersection_cell_dhs
1	16302505	16302755	intersection_cell_dhs
1	16405440	16405750	intersection_cell_dhs
1	16514105	16514650	intersection_cell_dhs
1	16543865	16544135	intersection_cell_dhs
1	16693465	16693795	intersection_cell_dhs
1	16767020	16767275	intersection_cell_dhs
1	16839900	16840630	intersection_cell_dhs
1	16971120	16971315	intersection_cell_dhs
1	17231285	17231530	intersection_cell_dhs
1	17240340	17240735	intersection_cell_dhs
1	17380505	17380855	intersection_cell_dhs
1	17452280	17452550	intersection_cell_dhs
1	17563340	17564135	intersection_cell_dhs
1	17763260	17766715	intersection_cell_dhs
1	17828880	17829190	intersection_cell_dhs
1	19201740	19202010	intersection_cell_dhs
1	19229200	19230075	intersection_cell_dhs
1	19283125	19283475	intersection_cell_dhs
1	19536705	19537035	intersection_cell_dhs
1	19577945	19578395	intersection_cell_dhs
1	19638560	19639675	intersection_cell_dhs
1	19923280	19923595	intersection_cell_dhs
1	19980045	19980535	intersection_cell_dhs
1	19986320	19986575	intersection_cell_dhs
1	20042125	20042435	intersection_cell_dhs
1	20208680	20208995	intersection_cell_dhs
1	20820145	20820635	intersection_cell_dhs
1	20834560	20834775	intersection_cell_dhs
1	20987845	20988215	intersection_cell_dhs
1	21023265	21023870	intersection_cell_dhs
1	21113140	21113675	intersection_cell_dhs
1	21503320	21504035	intersection_cell_dhs
1	21671940	21672895	intersection_cell_dhs
1	21694965	21695255	intersection_cell_dhs
1	21766205	21766715	intersection_cell_dhs
1	22109525	22109950	intersection_cell_dhs
1	22351400	22352950	intersection_cell_dhs
1	22378985	22379250	intersection_cell_dhs
1	22743100	22743355	intersection_cell_dhs
1	22778185	22779415	intersection_cell_dhs
1	23345705	23346415	intersection_cell_dhs
1	23493645	23495535	intersection_cell_dhs
1	23670780	23671115	intersection_cell_dhs
1	23694725	23694995	intersection_cell_dhs
1	23730245	23730710	intersection_cell_dhs
1	23810465	23811335	intersection_cell_dhs
1	23857740	23858050	intersection_cell_dhs
1	23866320	23866755	intersection_cell_dhs
1	23885960	23886735	intersection_cell_dhs
1	24018100	24018370	intersection_cell_dhs
1	24104365	24105395	intersection_cell_dhs
1	24117460	24117710	intersection_cell_dhs
1	24127205	24127475	intersection_cell_dhs
1	24151825	24152130	intersection_cell_dhs
1	24194060	24195030	intersection_cell_dhs
1	24285465	24285975	intersection_cell_dhs
1	24286100	24286350	intersection_cell_dhs
1	24306805	24307035	intersection_cell_dhs
1	24397380	24397615	intersection_cell_dhs
1	24741985	24742295	intersection_cell_dhs
1	24969320	24969835	intersection_cell_dhs
1	25071385	25071935	intersection_cell_dhs
1	25566120	25566730	intersection_cell_dhs
1	25573860	25574215	intersection_cell_dhs
1	25757120	25757455	intersection_cell_dhs
1	26145545	26147850	intersection_cell_dhs
1	26185825	26186770	intersection_cell_dhs
1	26221960	26222155	intersection_cell_dhs
1	26324485	26324875	intersection_cell_dhs
1	26361860	26362090	intersection_cell_dhs
1	26438045	26438395	intersection_cell_dhs
1	26471480	26471890	intersection_cell_dhs
1	26496245	26496495	intersection_cell_dhs
1	26560385	26560690	intersection_cell_dhs
1	26633060	26633315	intersection_cell_dhs
1	26758565	26758870	intersection_cell_dhs
1	26799225	26799775	intersection_cell_dhs
1	26946220	26947555	intersection_cell_dhs
1	27018665	27019190	intersection_cell_dhs
1	27019445	27019815	intersection_cell_dhs
1	27020660	27022275	intersection_cell_dhs
1	27191520	27192175	intersection_cell_dhs
1	27226860	27227095	intersection_cell_dhs
1	27247980	27248335	intersection_cell_dhs
1	27324220	27324510	intersection_cell_dhs
1	27371085	27371615	intersection_cell_dhs
1	27423940	27424175	intersection_cell_dhs
1	27481485	27482275	intersection_cell_dhs
1	27560785	27561255	intersection_cell_dhs
1	27626900	27627575	intersection_cell_dhs
1	27648505	27648890	intersection_cell_dhs
1	27691745	27692575	intersection_cell_dhs
1	27718900	27719155	intersection_cell_dhs
1	27816585	27816910	intersection_cell_dhs
1	27929885	27930815	intersection_cell_dhs
1	27998685	27999095	intersection_cell_dhs
1	28052100	28052575	intersection_cell_dhs
1	28099440	28100075	intersection_cell_dhs
1	28157140	28157395	intersection_cell_dhs
1	28241025	28241395	intersection_cell_dhs
1	28415080	28415355	intersection_cell_dhs
1	28559440	28559690	intersection_cell_dhs
1	28562440	28562695	intersection_cell_dhs
1	28573685	28574015	intersection_cell_dhs
1	28585720	28586035	intersection_cell_dhs
1	28655345	28655695	intersection_cell_dhs
1	28696020	28696310	intersection_cell_dhs
1	28832285	28832675	intersection_cell_dhs
1	28879325	28880455	intersection_cell_dhs
1	28908300	28908575	intersection_cell_dhs
1	28968625	28970055	intersection_cell_dhs
1	28974485	28975990	intersection_cell_dhs
1	28994640	28995375	intersection_cell_dhs
1	29062760	29063575	intersection_cell_dhs
1	29208625	29208915	intersection_cell_dhs
1	29211040	29211795	intersection_cell_dhs
1	29240780	29241155	intersection_cell_dhs
1	29508365	29508755	intersection_cell_dhs
1	29529380	29529635	intersection_cell_dhs
1	29557360	29557595	intersection_cell_dhs
1	29562860	29565155	intersection_cell_dhs
1	31190805	31192750	intersection_cell_dhs
1	31538485	31538795	intersection_cell_dhs
1	31769620	31769935	intersection_cell_dhs
1	32281525	32281790	intersection_cell_dhs
1	32403905	32404555	intersection_cell_dhs
1	32479120	32479535	intersection_cell_dhs
1	32537920	32538655	intersection_cell_dhs
1	32573445	32574390	intersection_cell_dhs
1	32645145	32645390	intersection_cell_dhs
1	32671100	32671330	intersection_cell_dhs
1	32687840	32688075	intersection_cell_dhs
1	32757280	32758615	intersection_cell_dhs
1	32859945	32860455	intersection_cell_dhs
1	33004620	33005995	intersection_cell_dhs
1	33116440	33116855	intersection_cell_dhs
1	33238425	33238875	intersection_cell_dhs
1	33282865	33284095	intersection_cell_dhs
1	33430400	33430670	intersection_cell_dhs
1	33502460	33502755	intersection_cell_dhs
1	33647585	33648415	intersection_cell_dhs
1	33833420	33833935	intersection_cell_dhs
1	33895980	33896895	intersection_cell_dhs
1	33937985	33938295	intersection_cell_dhs
1	35252120	35252435	intersection_cell_dhs
1	35318320	35318570	intersection_cell_dhs
1	35325300	35325835	intersection_cell_dhs
1	35497185	35497715	intersection_cell_dhs
1	35544645	35545455	intersection_cell_dhs
1	35658720	35659035	intersection_cell_dhs
1	35734105	35734370	intersection_cell_dhs
1	36022465	36023455	intersection_cell_dhs
1	36107060	36107355	intersection_cell_dhs
1	36235485	36235995	intersection_cell_dhs
1	36554320	36554590	intersection_cell_dhs
1	36614585	36616850	intersection_cell_dhs
1	36621085	36621590	intersection_cell_dhs
1	36688960	36690135	intersection_cell_dhs
1	36851485	36851990	intersection_cell_dhs
1	36863440	36863690	intersection_cell_dhs
1	36886425	36886695	intersection_cell_dhs
1	36929925	36930155	intersection_cell_dhs
1	37952780	37953250	intersection_cell_dhs
1	37980300	37980955	intersection_cell_dhs
1	38061480	38061715	intersection_cell_dhs
1	38156105	38156455	intersection_cell_dhs
1	38157920	38158235	intersection_cell_dhs
1	38273800	38274010	intersection_cell_dhs
1	38325225	38325490	intersection_cell_dhs
1	38325545	38326035	intersection_cell_dhs
1	38397360	38397695	intersection_cell_dhs
1	38455665	38456015	intersection_cell_dhs
1	38478080	38478435	intersection_cell_dhs
1	39325405	39325655	intersection_cell_dhs
1	39338965	39339270	intersection_cell_dhs
1	39455925	39456995	intersection_cell_dhs
1	39491840	39492730	intersection_cell_dhs
1	40204385	40205075	intersection_cell_dhs
1	40349100	40349315	intersection_cell_dhs
1	40506025	40506455	intersection_cell_dhs
1	40626805	40627090	intersection_cell_dhs
1	40723000	40723955	intersection_cell_dhs
1	40839165	40839450	intersection_cell_dhs
1	40997140	40997430	intersection_cell_dhs
1	41157125	41157430	intersection_cell_dhs
1	41444865	41445735	intersection_cell_dhs
1	41826680	41827155	intersection_cell_dhs
1	42501600	42501835	intersection_cell_dhs
1	42800865	42801975	intersection_cell_dhs
1	42921245	42922895	intersection_cell_dhs
1	43123905	43124155	intersection_cell_dhs
1	43147825	43148095	intersection_cell_dhs
1	43232665	43232995	intersection_cell_dhs
1	43281600	43283210	intersection_cell_dhs
1	43312040	43312370	intersection_cell_dhs
1	43379120	43379515	intersection_cell_dhs
1	43389760	43390170	intersection_cell_dhs
1	43424480	43425415	intersection_cell_dhs
1	43824325	43824675	intersection_cell_dhs
1	43855420	43856010	intersection_cell_dhs
1	44115505	44115870	intersection_cell_dhs
1	44173000	44173255	intersection_cell_dhs
1	44412160	44412450	intersection_cell_dhs
1	44435445	44435695	intersection_cell_dhs
1	44440405	44440655	intersection_cell_dhs
1	44456865	44457975	intersection_cell_dhs
1	44495600	44497635	intersection_cell_dhs
1	44820865	44821170	intersection_cell_dhs
1	45097725	45098175	intersection_cell_dhs
1	45195820	45197215	intersection_cell_dhs
1	45205285	45205510	intersection_cell_dhs
1	45240625	45242555	intersection_cell_dhs
1	45265425	45266095	intersection_cell_dhs
1	45477680	45477935	intersection_cell_dhs
1	45769160	45769615	intersection_cell_dhs
1	45956760	45957195	intersection_cell_dhs
1	45965640	45966015	intersection_cell_dhs
1	45987460	45987775	intersection_cell_dhs
1	46016085	46017035	intersection_cell_dhs
1	46049005	46049275	intersection_cell_dhs
1	46152165	46152390	intersection_cell_dhs
1	46152700	46153070	intersection_cell_dhs
1	46216200	46216555	intersection_cell_dhs
1	46598180	46598855	intersection_cell_dhs
1	46712265	46713435	intersection_cell_dhs
1	46768825	46769435	intersection_cell_dhs
1	46806225	46806590	intersection_cell_dhs
1	46993545	46993975	intersection_cell_dhs
1	47184745	47185350	intersection_cell_dhs
1	47644805	47645095	intersection_cell_dhs
1	47779785	47780215	intersection_cell_dhs
1	47798965	47799790	intersection_cell_dhs
1	51425805	51426210	intersection_cell_dhs
1	51433580	51434435	intersection_cell_dhs
1	51984740	51985330	intersection_cell_dhs
1	52344365	52344695	intersection_cell_dhs
1	52499320	52499750	intersection_cell_dhs
1	52520700	52521690	intersection_cell_dhs
1	52831785	52832235	intersection_cell_dhs
1	52870060	52870335	intersection_cell_dhs
1	53191685	53192215	intersection_cell_dhs
1	53704125	53704515	intersection_cell_dhs
1	53791720	53792150	intersection_cell_dhs
1	54303685	54304455	intersection_cell_dhs
1	54411260	54412075	intersection_cell_dhs
1	54518805	54519375	intersection_cell_dhs
1	54665680	54665915	intersection_cell_dhs
1	54873240	54873515	intersection_cell_dhs
1	54953180	54955350	intersection_cell_dhs
1	55181345	55182275	intersection_cell_dhs
1	55230145	55230515	intersection_cell_dhs
1	59012320	59012635	intersection_cell_dhs
1	59164680	59165895	intersection_cell_dhs
1	59249665	59250075	intersection_cell_dhs
1	59281805	59282650	intersection_cell_dhs
1	59762425	59762775	intersection_cell_dhs
1	61515565	61517335	intersection_cell_dhs
1	61543600	61543875	intersection_cell_dhs
1	62190720	62191335	intersection_cell_dhs
1	62901500	62902475	intersection_cell_dhs
1	63249360	63249895	intersection_cell_dhs
1	63832905	63833395	intersection_cell_dhs
1	65431420	65432850	intersection_cell_dhs
1	65532085	65535195	intersection_cell_dhs
1	65885325	65886955	intersection_cell_dhs
1	67390465	67390750	intersection_cell_dhs
1	67518740	67520695	intersection_cell_dhs
1	67966145	67966395	intersection_cell_dhs
1	68027420	68027730	intersection_cell_dhs
1	68150605	68151075	intersection_cell_dhs
1	70819340	70820815	intersection_cell_dhs
1	70876325	70876955	intersection_cell_dhs
1	71546520	71547095	intersection_cell_dhs
1	74663720	74664215	intersection_cell_dhs
1	76251720	76251990	intersection_cell_dhs
1	78147765	78149615	intersection_cell_dhs
1	78245160	78245455	intersection_cell_dhs
1	85039540	85040275	intersection_cell_dhs
1	85086365	85086875	intersection_cell_dhs
1	85156140	85156435	intersection_cell_dhs
1	85219260	85219510	intersection_cell_dhs
1	85725245	85725670	intersection_cell_dhs
1	85742165	85742730	intersection_cell_dhs
1	86173745	86174335	intersection_cell_dhs
1	87170100	87170595	intersection_cell_dhs
1	87379145	87380335	intersection_cell_dhs
1	87597505	87598355	intersection_cell_dhs
1	87793945	87794230	intersection_cell_dhs
1	89149640	89150075	intersection_cell_dhs
1	89457985	89458830	intersection_cell_dhs
1	89989260	89990495	intersection_cell_dhs
1	90460245	90460755	intersection_cell_dhs
1	91852785	91853155	intersection_cell_dhs
1	92351425	92351955	intersection_cell_dhs
1	93250585	93251155	intersection_cell_dhs
1	93297385	93298135	intersection_cell_dhs
1	93645080	93646315	intersection_cell_dhs
1	93810685	93811515	intersection_cell_dhs
1	94311105	94312055	intersection_cell_dhs
1	94312600	94313830	intersection_cell_dhs
1	94344665	94344910	intersection_cell_dhs
1	94374240	94375670	intersection_cell_dhs
1	94883545	94884095	intersection_cell_dhs
1	95538125	95538635	intersection_cell_dhs
1	97186645	97188510	intersection_cell_dhs
1	100715325	100715575	intersection_cell_dhs
1	100816605	100817630	intersection_cell_dhs
1	100817760	100818095	intersection_cell_dhs
1	104068225	104069135	intersection_cell_dhs
1	109102400	109102735	intersection_cell_dhs
1	109234800	109236295	intersection_cell_dhs
1	109289025	109289395	intersection_cell_dhs
1	109419340	109419715	intersection_cell_dhs
1	109505580	109506250	intersection_cell_dhs
1	109584620	109584855	intersection_cell_dhs
1	109618545	109619055	intersection_cell_dhs
1	109633220	109633935	intersection_cell_dhs
1	109642620	109642890	intersection_cell_dhs
1	109655305	109655575	intersection_cell_dhs
1	109756360	109757315	intersection_cell_dhs
1	109820120	109820330	intersection_cell_dhs
1	109825740	109826195	intersection_cell_dhs
1	109969020	109969315	intersection_cell_dhs
1	110026340	110026615	intersection_cell_dhs
1	110036545	110037210	intersection_cell_dhs
1	110091060	110091275	intersection_cell_dhs
1	110161365	110163795	intersection_cell_dhs
1	110527180	110527430	intersection_cell_dhs
1	110576985	110577335	intersection_cell_dhs
1	110880800	110882075	intersection_cell_dhs
1	110950185	110950515	intersection_cell_dhs
1	111681940	111683710	intersection_cell_dhs
1	111991825	111992110	intersection_cell_dhs
1	112050845	112051115	intersection_cell_dhs
1	112162205	112162475	intersection_cell_dhs
1	112298060	112298635	intersection_cell_dhs
1	112912360	112912595	intersection_cell_dhs
1	112933445	112934230	intersection_cell_dhs
1	112938505	112938895	intersection_cell_dhs
1	113162225	113162515	intersection_cell_dhs
1	113243120	113243715	intersection_cell_dhs
1	113249940	113250175	intersection_cell_dhs
1	113257865	113259190	intersection_cell_dhs
1	113423640	113423855	intersection_cell_dhs
1	113498725	113500395	intersection_cell_dhs
1	113584600	113585650	intersection_cell_dhs
1	113615540	113615895	intersection_cell_dhs
1	113932565	113933095	intersection_cell_dhs
1	114354865	114355295	intersection_cell_dhs
1	114447465	114447995	intersection_cell_dhs
1	114471225	114472315	intersection_cell_dhs
1	114889185	114889495	intersection_cell_dhs
1	115053765	115054275	intersection_cell_dhs
1	115681605	115681995	intersection_cell_dhs
1	116681680	116681995	intersection_cell_dhs
1	116915225	116915910	intersection_cell_dhs
1	117027685	117028155	intersection_cell_dhs
1	117602020	117602955	intersection_cell_dhs
1	118148345	118148630	intersection_cell_dhs
1	118472165	118472455	intersection_cell_dhs
1	119682560	119683455	intersection_cell_dhs
1	120611105	120612435	intersection_cell_dhs
1	120838205	120838810	intersection_cell_dhs
1	143913305	143913595	intersection_cell_dhs
1	145382340	145382590	intersection_cell_dhs
1	145395365	145396350	intersection_cell_dhs
1	145470065	145470590	intersection_cell_dhs
1	145476845	145477135	intersection_cell_dhs
1	145507425	145507675	intersection_cell_dhs
1	145515985	145517035	intersection_cell_dhs
1	145575380	145576175	intersection_cell_dhs
1	145588845	145590055	intersection_cell_dhs
1	145826425	145827190	intersection_cell_dhs
1	146373465	146373695	intersection_cell_dhs
1	146644005	146644650	intersection_cell_dhs
1	146714080	146714355	intersection_cell_dhs
1	146714600	146715350	intersection_cell_dhs
1	147071385	147072015	intersection_cell_dhs
1	147142545	147143210	intersection_cell_dhs
1	147400360	147401215	intersection_cell_dhs
1	147805965	147807295	intersection_cell_dhs
1	149223185	149224070	intersection_cell_dhs
1	149224140	149224670	intersection_cell_dhs
1	149858180	149858670	intersection_cell_dhs
1	149858840	149859790	intersection_cell_dhs
1	149870880	149871270	intersection_cell_dhs
1	149981565	149983075	intersection_cell_dhs
1	150206060	150208195	intersection_cell_dhs
1	150208400	150208675	intersection_cell_dhs
1	150241360	150241615	intersection_cell_dhs
1	150293760	150294075	intersection_cell_dhs
1	150335965	150336630	intersection_cell_dhs
1	150459665	150460215	intersection_cell_dhs
1	150550160	150552695	intersection_cell_dhs
1	150601580	150601870	intersection_cell_dhs
1	150669605	150669935	intersection_cell_dhs
1	150847785	150849455	intersection_cell_dhs
1	150898585	150898870	intersection_cell_dhs
1	150952000	150952535	intersection_cell_dhs
1	150980660	150980975	intersection_cell_dhs
1	150997080	150997410	intersection_cell_dhs
1	151119085	151119355	intersection_cell_dhs
1	151138325	151138675	intersection_cell_dhs
1	151162040	151162815	intersection_cell_dhs
1	151170820	151171095	intersection_cell_dhs
1	151227060	151227295	intersection_cell_dhs
1	151253660	151254330	intersection_cell_dhs
1	151254340	151254770	intersection_cell_dhs
1	151319685	151320035	intersection_cell_dhs
1	151431845	151432130	intersection_cell_dhs
1	151584285	151585595	intersection_cell_dhs
1	151762940	151763315	intersection_cell_dhs
1	153505660	153506135	intersection_cell_dhs
1	153541000	153541475	intersection_cell_dhs
1	153605885	153606615	intersection_cell_dhs
1	153630980	153631510	intersection_cell_dhs
1	153643425	153643690	intersection_cell_dhs
1	153700200	153700495	intersection_cell_dhs
1	153721965	153722215	intersection_cell_dhs
1	153756140	153756370	intersection_cell_dhs
1	153895420	153895750	intersection_cell_dhs
1	153917365	153919035	intersection_cell_dhs
1	153931045	153931315	intersection_cell_dhs
1	153939625	153940070	intersection_cell_dhs
1	153940160	153940395	intersection_cell_dhs
1	153950040	153950310	intersection_cell_dhs
1	154155620	154155895	intersection_cell_dhs
1	154192505	154193455	intersection_cell_dhs
1	154244705	154245175	intersection_cell_dhs
1	154297120	154299015	intersection_cell_dhs
1	154531200	154531595	intersection_cell_dhs
1	154531605	154532275	intersection_cell_dhs
1	154579525	154580830	intersection_cell_dhs
1	154842705	154842975	intersection_cell_dhs
1	154909360	154909890	intersection_cell_dhs
1	154928520	154928735	intersection_cell_dhs
1	154933765	154935155	intersection_cell_dhs
1	154946145	154946475	intersection_cell_dhs
1	154946525	154947175	intersection_cell_dhs
1	154955545	154955835	intersection_cell_dhs
1	154974560	154974850	intersection_cell_dhs
1	155017420	155017750	intersection_cell_dhs
1	155034065	155034335	intersection_cell_dhs
1	155036040	155037035	intersection_cell_dhs
1	155107580	155108455	intersection_cell_dhs
1	155112900	155113135	intersection_cell_dhs
1	155140185	155140615	intersection_cell_dhs
1	155145665	155145935	intersection_cell_dhs
1	155162565	155163870	intersection_cell_dhs
1	155164145	155164895	intersection_cell_dhs
1	155197260	155197575	intersection_cell_dhs
1	155214365	155215055	intersection_cell_dhs
1	155220540	155220795	intersection_cell_dhs
1	155232000	155232335	intersection_cell_dhs
1	155243185	155243855	intersection_cell_dhs
1	155246980	155247275	intersection_cell_dhs
1	155278340	155278630	intersection_cell_dhs
1	155293445	155293835	intersection_cell_dhs
1	155531385	155533115	intersection_cell_dhs
1	155579780	155580075	intersection_cell_dhs
1	155715040	155715655	intersection_cell_dhs
1	155826925	155827195	intersection_cell_dhs
1	155829080	155829415	intersection_cell_dhs
1	155904140	155904455	intersection_cell_dhs
1	155990000	155990875	intersection_cell_dhs
1	156022665	156023495	intersection_cell_dhs
1	156024360	156024675	intersection_cell_dhs
1	156060560	156060815	intersection_cell_dhs
1	156099825	156100375	intersection_cell_dhs
1	156163545	156163915	intersection_cell_dhs
1	156182640	156183175	intersection_cell_dhs
1	156186220	156186615	intersection_cell_dhs
1	156195240	156195515	intersection_cell_dhs
1	156307985	156308375	intersection_cell_dhs
1	156415625	156415910	intersection_cell_dhs
1	156426300	156426915	intersection_cell_dhs
1	156470485	156471410	intersection_cell_dhs
1	156474585	156475370	intersection_cell_dhs
1	156542045	156542495	intersection_cell_dhs
1	156570900	156571595	intersection_cell_dhs
1	156629825	156630175	intersection_cell_dhs
1	156695660	156695915	intersection_cell_dhs
1	156698465	156698735	intersection_cell_dhs
1	156710820	156711595	intersection_cell_dhs
1	156716445	156717455	intersection_cell_dhs
1	156721485	156721755	intersection_cell_dhs
1	156862020	156862355	intersection_cell_dhs
1	157059980	157060290	intersection_cell_dhs
1	157108085	157108995	intersection_cell_dhs
1	158119445	158119775	intersection_cell_dhs
1	159893500	159894555	intersection_cell_dhs
1	159894660	159895455	intersection_cell_dhs
1	160000565	160002215	intersection_cell_dhs
1	160068705	160068975	intersection_cell_dhs
1	160162940	160163575	intersection_cell_dhs
1	160253960	160255115	intersection_cell_dhs
1	160312980	160313735	intersection_cell_dhs
1	161014300	161016375	intersection_cell_dhs
1	161067480	161068775	intersection_cell_dhs
1	161087745	161088415	intersection_cell_dhs
1	161102185	161103155	intersection_cell_dhs
1	161123425	161124275	intersection_cell_dhs
1	161128520	161129375	intersection_cell_dhs
1	161135545	161137075	intersection_cell_dhs
1	161147220	161147715	intersection_cell_dhs
1	161171925	161172250	intersection_cell_dhs
1	161179540	161179950	intersection_cell_dhs
1	161195440	161195830	intersection_cell_dhs
1	161284020	161284255	intersection_cell_dhs
1	161368765	161370455	intersection_cell_dhs
1	161493305	161495110	intersection_cell_dhs
1	161500485	161501135	intersection_cell_dhs
1	161695520	161697755	intersection_cell_dhs
1	161735885	161736855	intersection_cell_dhs
1	162467480	162468510	intersection_cell_dhs
1	162531045	162531435	intersection_cell_dhs
1	163291525	163291775	intersection_cell_dhs
1	165362220	165362535	intersection_cell_dhs
1	165567360	165567635	intersection_cell_dhs
1	165599960	165600555	intersection_cell_dhs
1	165797400	165799235	intersection_cell_dhs
1	166845420	166845795	intersection_cell_dhs
1	167189520	167190195	intersection_cell_dhs
1	167522960	167523475	intersection_cell_dhs
1	167682600	167684975	intersection_cell_dhs
1	167772585	167772875	intersection_cell_dhs
1	167905245	167905630	intersection_cell_dhs
1	168051540	168051775	intersection_cell_dhs
1	168115060	168115375	intersection_cell_dhs
1	168147865	168148255	intersection_cell_dhs
1	169455140	169456175	intersection_cell_dhs
1	169763725	169764235	intersection_cell_dhs
1	169862705	169863555	intersection_cell_dhs
1	170043705	170044015	intersection_cell_dhs
1	170500665	170501835	intersection_cell_dhs
1	171283045	171283330	intersection_cell_dhs
1	171711045	171712115	intersection_cell_dhs
1	171750320	171750855	intersection_cell_dhs
1	172413140	172413595	intersection_cell_dhs
1	172501105	172501810	intersection_cell_dhs
1	173446080	173447535	intersection_cell_dhs
1	173683940	173684870	intersection_cell_dhs
1	173793025	173794210	intersection_cell_dhs
1	173837105	173838455	intersection_cell_dhs
1	174128285	174128755	intersection_cell_dhs
1	174968700	174969195	intersection_cell_dhs
1	174992540	174992795	intersection_cell_dhs
1	174998905	174999155	intersection_cell_dhs
1	176175440	176176890	intersection_cell_dhs
1	178501520	178501735	intersection_cell_dhs
1	178511680	178512835	intersection_cell_dhs
1	179050580	179051295	intersection_cell_dhs
1	179262420	179263010	intersection_cell_dhs
1	179783640	179784955	intersection_cell_dhs
1	179846860	179847130	intersection_cell_dhs
1	180123500	180124975	intersection_cell_dhs
1	180471045	180472710	intersection_cell_dhs
1	180600940	180602050	intersection_cell_dhs
1	181057625	181058095	intersection_cell_dhs
1	181111465	181111890	intersection_cell_dhs
1	182808000	182808570	intersection_cell_dhs
1	183440805	183441695	intersection_cell_dhs
1	183604785	183605255	intersection_cell_dhs
1	184020325	184021375	intersection_cell_dhs
1	184723685	184724375	intersection_cell_dhs
1	184774780	184775010	intersection_cell_dhs
1	185013960	185015255	intersection_cell_dhs
1	185126025	185126415	intersection_cell_dhs
1	185286360	185286995	intersection_cell_dhs
1	186344285	186345395	intersection_cell_dhs
1	192777685	192778210	intersection_cell_dhs
1	193028440	193028775	intersection_cell_dhs
1	193090660	193091275	intersection_cell_dhs
1	197115160	197116275	intersection_cell_dhs
1	197170345	197170775	intersection_cell_dhs
1	197743680	197745810	intersection_cell_dhs
1	198128180	198128415	intersection_cell_dhs
1	200379105	200379355	intersection_cell_dhs
1	200638445	200639755	intersection_cell_dhs
1	200707680	200708735	intersection_cell_dhs
1	201083320	201083575	intersection_cell_dhs
1	201123040	201123770	intersection_cell_dhs
1	201528865	201529115	intersection_cell_dhs
1	201798060	201798355	intersection_cell_dhs
1	201865120	201865350	intersection_cell_dhs
1	201924345	201924670	intersection_cell_dhs
1	202153860	202154515	intersection_cell_dhs
1	202310745	202311295	intersection_cell_dhs
1	202317565	202317895	intersection_cell_dhs
1	202777120	202778070	intersection_cell_dhs
1	202779605	202780135	intersection_cell_dhs
1	202857400	202858515	intersection_cell_dhs
1	202895960	202896510	intersection_cell_dhs
1	202976325	202976595	intersection_cell_dhs
1	202994585	202995695	intersection_cell_dhs
1	203236445	203237315	intersection_cell_dhs
1	203242260	203242715	intersection_cell_dhs
1	203274765	203276655	intersection_cell_dhs
1	203296005	203296715	intersection_cell_dhs
1	203456540	203457155	intersection_cell_dhs
1	203594645	203596035	intersection_cell_dhs
1	203764545	203764770	intersection_cell_dhs
1	203830485	203830755	intersection_cell_dhs
1	204332365	204333075	intersection_cell_dhs
1	204367685	204367955	intersection_cell_dhs
1	204380880	204381515	intersection_cell_dhs
1	204485365	204486515	intersection_cell_dhs
1	204776145	204776795	intersection_cell_dhs
1	205091025	205091575	intersection_cell_dhs
1	205180060	205180975	intersection_cell_dhs
1	205242680	205243890	intersection_cell_dhs
1	205601005	205601275	intersection_cell_dhs
1	205719240	205719650	intersection_cell_dhs
1	205744040	205744770	intersection_cell_dhs
1	205782165	205782555	intersection_cell_dhs
1	206137665	206138235	intersection_cell_dhs
1	206785780	206786090	intersection_cell_dhs
1	206857845	206860575	intersection_cell_dhs
1	207494200	207495170	intersection_cell_dhs
1	207925180	207925475	intersection_cell_dhs
1	208058480	208058895	intersection_cell_dhs
1	208418285	208418835	intersection_cell_dhs
1	209957845	209958195	intersection_cell_dhs
1	210033720	210033975	intersection_cell_dhs
1	211433380	211434415	intersection_cell_dhs
1	211687380	211687810	intersection_cell_dhs
1	211752505	211752795	intersection_cell_dhs
1	211848905	211849470	intersection_cell_dhs
1	212208380	212209155	intersection_cell_dhs
1	212458400	212458835	intersection_cell_dhs
1	212588125	212588470	intersection_cell_dhs
1	212629125	212629495	intersection_cell_dhs
1	212781720	212782155	intersection_cell_dhs
1	213031405	213031670	intersection_cell_dhs
1	213188445	213189315	intersection_cell_dhs
1	214502240	214502755	intersection_cell_dhs
1	214776320	214776635	intersection_cell_dhs
1	215740305	215742215	intersection_cell_dhs
1	217803980	217804795	intersection_cell_dhs
1	220219820	220220130	intersection_cell_dhs
1	220263045	220263310	intersection_cell_dhs
1	220445465	220446215	intersection_cell_dhs
1	220906405	220906930	intersection_cell_dhs
1	221915405	221915710	intersection_cell_dhs
1	222638160	222639395	intersection_cell_dhs
1	222763080	222763635	intersection_cell_dhs
1	222790965	222791295	intersection_cell_dhs
1	222816980	222818395	intersection_cell_dhs
1	222884645	222885595	intersection_cell_dhs
1	223254525	223255015	intersection_cell_dhs
1	223306805	223307715	intersection_cell_dhs
1	224180260	224180495	intersection_cell_dhs
1	224301660	224301890	intersection_cell_dhs
1	224517280	224518390	intersection_cell_dhs
1	224544420	224544675	intersection_cell_dhs
1	224701480	224701710	intersection_cell_dhs
1	225965320	225965555	intersection_cell_dhs
1	226111880	226112195	intersection_cell_dhs
1	226163700	226163970	intersection_cell_dhs
1	226187005	226187370	intersection_cell_dhs
1	226270505	226271355	intersection_cell_dhs
1	226297265	226298275	intersection_cell_dhs
1	226312960	226313195	intersection_cell_dhs
1	226374340	226374815	intersection_cell_dhs
1	226496760	226497275	intersection_cell_dhs
1	226594940	226596090	intersection_cell_dhs
1	227015700	227016070	intersection_cell_dhs
1	227126645	227128015	intersection_cell_dhs
1	227751100	227752255	intersection_cell_dhs
1	227922945	227924155	intersection_cell_dhs
1	227949825	227950650	intersection_cell_dhs
1	227974705	227975975	intersection_cell_dhs
1	228270120	228270455	intersection_cell_dhs
1	228290965	228291235	intersection_cell_dhs
1	228296905	228297255	intersection_cell_dhs
1	228327540	228328095	intersection_cell_dhs
1	228352865	228353490	intersection_cell_dhs
1	228353680	228353975	intersection_cell_dhs
1	228593605	228594815	intersection_cell_dhs
1	228674160	228675155	intersection_cell_dhs
1	229643985	229644255	intersection_cell_dhs
1	229694145	229694935	intersection_cell_dhs
1	230778025	230778275	intersection_cell_dhs
1	231114505	231114915	intersection_cell_dhs
1	231376820	231377915	intersection_cell_dhs
1	231473525	231473810	intersection_cell_dhs
1	231556580	231558675	intersection_cell_dhs
1	233085865	233086415	intersection_cell_dhs
1	234735240	234737215	intersection_cell_dhs
1	234743880	234744935	intersection_cell_dhs
1	234746160	234746935	intersection_cell_dhs
1	234748140	234748810	intersection_cell_dhs
1	234858880	234860835	intersection_cell_dhs
1	235247020	235247350	intersection_cell_dhs
1	235292140	235292415	intersection_cell_dhs
1	235324000	235324715	intersection_cell_dhs
1	235491440	235492335	intersection_cell_dhs
1	235530540	235530815	intersection_cell_dhs
1	235667645	235668115	intersection_cell_dhs
1	236030165	236031095	intersection_cell_dhs
1	236134905	236135375	intersection_cell_dhs
1	236272640	236273275	intersection_cell_dhs
1	236445225	236445515	intersection_cell_dhs
1	236767705	236767990	intersection_cell_dhs
1	236958360	236958635	intersection_cell_dhs
1	241682985	241683295	intersection_cell_dhs
1	242011085	242011575	intersection_cell_dhs
1	243418105	243418910	intersection_cell_dhs
1	243418920	243419455	intersection_cell_dhs
1	244210180	244211895	intersection_cell_dhs
1	244615185	244615635	intersection_cell_dhs
1	244815985	244816495	intersection_cell_dhs
1	244998000	244999930	intersection_cell_dhs
1	245132820	245134475	intersection_cell_dhs
1	245316380	245316795	intersection_cell_dhs
1	246670480	246670995	intersection_cell_dhs
1	246729485	246731055	intersection_cell_dhs
1	246852860	246853295	intersection_cell_dhs
1	246862445	246862755	intersection_cell_dhs
1	247095185	247095635	intersection_cell_dhs
1	247242005	247242270	intersection_cell_dhs
1	247267605	247267915	intersection_cell_dhs
1	247374100	247374330	intersection_cell_dhs
1	247536085	247536335	intersection_cell_dhs
1	249120065	249120595	intersection_cell_dhs
1	249132185	249132535	intersection_cell_dhs
1	249132805	249133550	intersection_cell_dhs
1	249153125	249153395	intersection_cell_dhs
1	249167700	249168695	intersection_cell_dhs
2	263625	264970	intersection_cell_dhs
2	676685	677855	intersection_cell_dhs
2	3306420	3307655	intersection_cell_dhs
2	3381545	3381810	intersection_cell_dhs
2	3522560	3523075	intersection_cell_dhs
2	3605845	3606175	intersection_cell_dhs
2	3622685	3622990	intersection_cell_dhs
2	8821960	8822175	intersection_cell_dhs
2	8976980	8977895	intersection_cell_dhs
2	9563560	9563815	intersection_cell_dhs
2	9695865	9696930	intersection_cell_dhs
2	9771085	9771475	intersection_cell_dhs
2	9983305	9984215	intersection_cell_dhs
2	10212780	10213055	intersection_cell_dhs
2	10260365	10260630	intersection_cell_dhs
2	10262660	10262890	intersection_cell_dhs
2	10588380	10589535	intersection_cell_dhs
2	10830000	10830230	intersection_cell_dhs
2	10952825	10953175	intersection_cell_dhs
2	10972400	10972750	intersection_cell_dhs
2	11272780	11273775	intersection_cell_dhs
2	11294505	11295430	intersection_cell_dhs
2	11606120	11606490	intersection_cell_dhs
2	11724325	11724655	intersection_cell_dhs
2	11828340	11828850	intersection_cell_dhs
2	11884220	11884515	intersection_cell_dhs
2	11969400	11970995	intersection_cell_dhs
2	12003845	12004455	intersection_cell_dhs
2	15731780	15732590	intersection_cell_dhs
2	16789900	16790595	intersection_cell_dhs
2	18741145	18742130	intersection_cell_dhs
2	19547100	19547970	intersection_cell_dhs
2	19562605	19563235	intersection_cell_dhs
2	20251345	20251995	intersection_cell_dhs
2	20298020	20298275	intersection_cell_dhs
2	20550525	20550915	intersection_cell_dhs
2	20646605	20646895	intersection_cell_dhs
2	20861300	20861875	intersection_cell_dhs
2	21022080	21023015	intersection_cell_dhs
2	24149925	24150230	intersection_cell_dhs
2	24270225	24270510	intersection_cell_dhs
2	24299145	24300035	intersection_cell_dhs
2	24713360	24713935	intersection_cell_dhs
2	25015820	25016375	intersection_cell_dhs
2	25194485	25195090	intersection_cell_dhs
2	25584905	25585335	intersection_cell_dhs
2	25599685	25600515	intersection_cell_dhs
2	26101320	26101610	intersection_cell_dhs
2	26256020	26257015	intersection_cell_dhs
2	26568605	26569075	intersection_cell_dhs
2	27008605	27008950	intersection_cell_dhs
2	27184425	27184970	intersection_cell_dhs
2	27272805	27274295	intersection_cell_dhs
2	27294460	27294735	intersection_cell_dhs
2	27304100	27304390	intersection_cell_dhs
2	27309325	27310355	intersection_cell_dhs
2	27357425	27357750	intersection_cell_dhs
2	27439960	27440410	intersection_cell_dhs
2	27545840	27546075	intersection_cell_dhs
2	27579565	27580215	intersection_cell_dhs
2	27593145	27593535	intersection_cell_dhs
2	27650780	27651575	intersection_cell_dhs
2	27712505	27712855	intersection_cell_dhs
2	27805685	27806215	intersection_cell_dhs
2	27851720	27851975	intersection_cell_dhs
2	27886165	27887310	intersection_cell_dhs
2	27926680	27926910	intersection_cell_dhs
2	27994460	27995210	intersection_cell_dhs
2	28614440	28615470	intersection_cell_dhs
2	28615520	28615795	intersection_cell_dhs
2	28789645	28790335	intersection_cell_dhs
2	28816825	28817935	intersection_cell_dhs
2	28974260	28974790	intersection_cell_dhs
2	29117320	29117575	intersection_cell_dhs
2	30369320	30369875	intersection_cell_dhs
2	32235305	32236215	intersection_cell_dhs
2	32264785	32265255	intersection_cell_dhs
2	32288400	32288790	intersection_cell_dhs
2	32390600	32391255	intersection_cell_dhs
2	32502805	32504035	intersection_cell_dhs
2	32581985	32582290	intersection_cell_dhs
2	33824285	33824615	intersection_cell_dhs
2	37193645	37194490	intersection_cell_dhs
2	37311405	37311715	intersection_cell_dhs
2	37423500	37424375	intersection_cell_dhs
2	38151905	38153050	intersection_cell_dhs
2	38604360	38604875	intersection_cell_dhs
2	38829225	38830375	intersection_cell_dhs
2	38978400	38978735	intersection_cell_dhs
2	39102565	39103235	intersection_cell_dhs
2	39346760	39348330	intersection_cell_dhs
2	39351405	39352195	intersection_cell_dhs
2	42067925	42068755	intersection_cell_dhs
2	42396105	42397575	intersection_cell_dhs
2	42588265	42588855	intersection_cell_dhs
2	42721045	42722430	intersection_cell_dhs
2	43036780	43038655	intersection_cell_dhs
2	43054820	43055315	intersection_cell_dhs
2	43056060	43056290	intersection_cell_dhs
2	43823100	43823355	intersection_cell_dhs
2	44001045	44001295	intersection_cell_dhs
2	44222240	44223595	intersection_cell_dhs
2	44271405	44271655	intersection_cell_dhs
2	44314420	44315050	intersection_cell_dhs
2	44394925	44395370	intersection_cell_dhs
2	44395485	44396015	intersection_cell_dhs
2	44588520	44589135	intersection_cell_dhs
2	45878025	45878495	intersection_cell_dhs
2	46524220	46527235	intersection_cell_dhs
2	46727340	46727655	intersection_cell_dhs
2	46844085	46844390	intersection_cell_dhs
2	46925880	46926275	intersection_cell_dhs
2	47142865	47143355	intersection_cell_dhs
2	47403540	47403810	intersection_cell_dhs
2	47550260	47550530	intersection_cell_dhs
2	47629600	47630315	intersection_cell_dhs
2	48009480	48011710	intersection_cell_dhs
2	48131400	48134295	intersection_cell_dhs
2	48333680	48335115	intersection_cell_dhs
2	48338400	48339470	intersection_cell_dhs
2	48541360	48541875	intersection_cell_dhs
2	48667285	48667995	intersection_cell_dhs
2	54198060	54199175	intersection_cell_dhs
2	54342460	54343175	intersection_cell_dhs
2	54557760	54558290	intersection_cell_dhs
2	54786685	54787775	intersection_cell_dhs
2	54949740	54950855	intersection_cell_dhs
2	55277385	55278155	intersection_cell_dhs
2	55458665	55459915	intersection_cell_dhs
2	55496280	55496575	intersection_cell_dhs
2	55646905	55647335	intersection_cell_dhs
2	55746560	55746835	intersection_cell_dhs
2	55844705	55845130	intersection_cell_dhs
2	55920925	55921150	intersection_cell_dhs
2	58467760	58468635	intersection_cell_dhs
2	61107805	61109670	intersection_cell_dhs
2	61244045	61245555	intersection_cell_dhs
2	61292565	61293115	intersection_cell_dhs
2	61403900	61405630	intersection_cell_dhs
2	61697740	61698535	intersection_cell_dhs
2	61763725	61764055	intersection_cell_dhs
2	61765320	61765975	intersection_cell_dhs
2	61921545	61922375	intersection_cell_dhs
2	61991320	61991695	intersection_cell_dhs
2	62081625	62081915	intersection_cell_dhs
2	62115345	62116095	intersection_cell_dhs
2	62732880	62733775	intersection_cell_dhs
2	62932385	62932955	intersection_cell_dhs
2	64067940	64068235	intersection_cell_dhs
2	64371205	64371855	intersection_cell_dhs
2	64751240	64751495	intersection_cell_dhs
2	64879320	64882050	intersection_cell_dhs
2	64977965	64978690	intersection_cell_dhs
2	65144660	65145115	intersection_cell_dhs
2	65215405	65216595	intersection_cell_dhs
2	65283285	65283595	intersection_cell_dhs
2	65357245	65357675	intersection_cell_dhs
2	65454725	65455055	intersection_cell_dhs
2	65657425	65659995	intersection_cell_dhs
2	67624260	67624550	intersection_cell_dhs
2	68289805	68290295	intersection_cell_dhs
2	68384045	68385335	intersection_cell_dhs
2	68479605	68480015	intersection_cell_dhs
2	68694325	68694775	intersection_cell_dhs
2	69614305	69614770	intersection_cell_dhs
2	69664505	69664815	intersection_cell_dhs
2	69870780	69872035	intersection_cell_dhs
2	69968365	69970115	intersection_cell_dhs
2	70141645	70142255	intersection_cell_dhs
2	70369565	70370135	intersection_cell_dhs
2	70475760	70476410	intersection_cell_dhs
2	70485040	70486110	intersection_cell_dhs
2	70520425	70521055	intersection_cell_dhs
2	71175520	71176075	intersection_cell_dhs
2	71221985	71222255	intersection_cell_dhs
2	71295300	71295835	intersection_cell_dhs
2	71356745	71358010	intersection_cell_dhs
2	71558720	71559870	intersection_cell_dhs
2	72376625	72377755	intersection_cell_dhs
2	73052345	73053310	intersection_cell_dhs
2	73089720	73089955	intersection_cell_dhs
2	73114105	73115255	intersection_cell_dhs
2	73297945	73298635	intersection_cell_dhs
2	73403085	73404790	intersection_cell_dhs
2	73439580	73439895	intersection_cell_dhs
2	73441220	73442035	intersection_cell_dhs
2	73460325	73460615	intersection_cell_dhs
2	73461280	73462235	intersection_cell_dhs
2	73612740	73613895	intersection_cell_dhs
2	73964425	73964735	intersection_cell_dhs
2	74007160	74007415	intersection_cell_dhs
2	74055885	74056170	intersection_cell_dhs
2	74405960	74406355	intersection_cell_dhs
2	74425500	74425790	intersection_cell_dhs
2	74426200	74426750	intersection_cell_dhs
2	74618265	74619490	intersection_cell_dhs
2	74681845	74682295	intersection_cell_dhs
2	74684925	74685575	intersection_cell_dhs
2	74692165	74692690	intersection_cell_dhs
2	74710020	74710290	intersection_cell_dhs
2	74734420	74734955	intersection_cell_dhs
2	74756805	74757175	intersection_cell_dhs
2	74881185	74881535	intersection_cell_dhs
2	74941945	74943275	intersection_cell_dhs
2	75060705	75063970	intersection_cell_dhs
2	75185140	75186175	intersection_cell_dhs
2	75873585	75874595	intersection_cell_dhs
2	75937705	75938615	intersection_cell_dhs
2	84686280	84686795	intersection_cell_dhs
2	85152925	85153395	intersection_cell_dhs
2	85512465	85512855	intersection_cell_dhs
2	85581600	85581935	intersection_cell_dhs
2	85645485	85647410	intersection_cell_dhs
2	85765720	85766975	intersection_cell_dhs
2	85788505	85788835	intersection_cell_dhs
2	85822600	85823475	intersection_cell_dhs
2	85839100	85839775	intersection_cell_dhs
2	85843105	85843455	intersection_cell_dhs
2	85906000	85906595	intersection_cell_dhs
2	86041380	86041610	intersection_cell_dhs
2	86116105	86117090	intersection_cell_dhs
2	86422080	86422335	intersection_cell_dhs
2	86422525	86423255	intersection_cell_dhs
2	86667805	86668070	intersection_cell_dhs
2	86668080	86668595	intersection_cell_dhs
2	86790465	86790715	intersection_cell_dhs
2	86850320	86851155	intersection_cell_dhs
2	87035560	87036135	intersection_cell_dhs
2	88315320	88316915	intersection_cell_dhs
2	88355260	88355495	intersection_cell_dhs
2	88925780	88927435	intersection_cell_dhs
2	88990905	88991310	intersection_cell_dhs
2	95831360	95831635	intersection_cell_dhs
2	95872905	95873355	intersection_cell_dhs
2	96068300	96068535	intersection_cell_dhs
2	96931645	96932015	intersection_cell_dhs
2	96970785	96971435	intersection_cell_dhs
2	97001365	97001595	intersection_cell_dhs
2	97175140	97175415	intersection_cell_dhs
2	97197465	97198235	intersection_cell_dhs
2	97202005	97202515	intersection_cell_dhs
2	97303945	97304415	intersection_cell_dhs
2	97405745	97406090	intersection_cell_dhs
2	97426360	97427275	intersection_cell_dhs
2	97481845	97482090	intersection_cell_dhs
2	97523685	97524075	intersection_cell_dhs
2	97534245	97534550	intersection_cell_dhs
2	98262265	98262595	intersection_cell_dhs
2	98280425	98280790	intersection_cell_dhs
2	98612285	98613055	intersection_cell_dhs
2	99224685	99225095	intersection_cell_dhs
2	99757560	99758575	intersection_cell_dhs
2	99952440	99953110	intersection_cell_dhs
2	99953680	99953915	intersection_cell_dhs
2	101179120	101179530	intersection_cell_dhs
2	101868600	101869415	intersection_cell_dhs
2	101925080	101925595	intersection_cell_dhs
2	102312580	102314795	intersection_cell_dhs
2	102857260	102857555	intersection_cell_dhs
2	105654305	105654575	intersection_cell_dhs
2	105953605	105954715	intersection_cell_dhs
2	106810765	106811075	intersection_cell_dhs
2	109150180	109150990	intersection_cell_dhs
2	109252865	109253115	intersection_cell_dhs
2	109335760	109336035	intersection_cell_dhs
2	109403025	109403295	intersection_cell_dhs
2	110962445	110962955	intersection_cell_dhs
2	111435600	111435870	intersection_cell_dhs
2	111874425	111877355	intersection_cell_dhs
2	111877720	111878555	intersection_cell_dhs
2	112641665	112642250	intersection_cell_dhs
2	112811745	112812395	intersection_cell_dhs
2	112812565	112813555	intersection_cell_dhs
2	113032885	113033235	intersection_cell_dhs
2	113033360	113034275	intersection_cell_dhs
2	113238665	113239795	intersection_cell_dhs
2	113299365	113301155	intersection_cell_dhs
2	113357660	113357910	intersection_cell_dhs
2	113402500	113403535	intersection_cell_dhs
2	113483965	113484570	intersection_cell_dhs
2	113522200	113522615	intersection_cell_dhs
2	113961560	113961790	intersection_cell_dhs
2	114513180	114514870	intersection_cell_dhs
2	118771300	118772375	intersection_cell_dhs
2	118845685	118846095	intersection_cell_dhs
2	118942800	118944455	intersection_cell_dhs
2	120124305	120125375	intersection_cell_dhs
2	120517065	120517835	intersection_cell_dhs
2	121010205	121010495	intersection_cell_dhs
2	121070380	121071295	intersection_cell_dhs
2	122407065	122407410	intersection_cell_dhs
2	122494385	122494835	intersection_cell_dhs
2	122732485	122733155	intersection_cell_dhs
2	128144620	128145175	intersection_cell_dhs
2	128145480	128146315	intersection_cell_dhs
2	128283980	128284215	intersection_cell_dhs
2	128407065	128407575	intersection_cell_dhs
2	128568700	128568910	intersection_cell_dhs
2	128615680	128615955	intersection_cell_dhs
2	128784845	128785135	intersection_cell_dhs
2	128848545	128848915	intersection_cell_dhs
2	129078645	129079710	intersection_cell_dhs
2	130939085	130939390	intersection_cell_dhs
2	131089900	131090395	intersection_cell_dhs
2	131099660	131100115	intersection_cell_dhs
2	131100205	131100575	intersection_cell_dhs
2	131555100	131556075	intersection_cell_dhs
2	131850965	131851235	intersection_cell_dhs
2	131862440	131862955	intersection_cell_dhs
2	132250280	132250690	intersection_cell_dhs
2	133011880	133012890	intersection_cell_dhs
2	133015125	133015350	intersection_cell_dhs
2	133016640	133016955	intersection_cell_dhs
2	133018705	133019995	intersection_cell_dhs
2	133023100	133023835	intersection_cell_dhs
2	133024885	133025970	intersection_cell_dhs
2	133026085	133026895	intersection_cell_dhs
2	133029560	133029955	intersection_cell_dhs
2	133034160	133034770	intersection_cell_dhs
2	133038040	133038290	intersection_cell_dhs
2	134877280	134878690	intersection_cell_dhs
2	135208460	135208735	intersection_cell_dhs
2	135675705	135676415	intersection_cell_dhs
2	136288285	136288595	intersection_cell_dhs
2	136288660	136289115	intersection_cell_dhs
2	136499100	136499395	intersection_cell_dhs
2	136633960	136634235	intersection_cell_dhs
2	139258705	139260370	intersection_cell_dhs
2	145089465	145090595	intersection_cell_dhs
2	148601140	148602170	intersection_cell_dhs
2	149267065	149267315	intersection_cell_dhs
2	149402425	149403055	intersection_cell_dhs
2	150444200	150444635	intersection_cell_dhs
2	152266100	152266515	intersection_cell_dhs
2	152684885	152685195	intersection_cell_dhs
2	153031885	153032690	intersection_cell_dhs
2	153573905	153574230	intersection_cell_dhs
2	153574265	153575175	intersection_cell_dhs
2	157190245	157191375	intersection_cell_dhs
2	157197720	157198770	intersection_cell_dhs
2	157198865	157199235	intersection_cell_dhs
2	157255640	157257850	intersection_cell_dhs
2	158732200	158733715	intersection_cell_dhs
2	159313180	159313475	intersection_cell_dhs
2	160143185	160143975	intersection_cell_dhs
2	160568400	160569055	intersection_cell_dhs
2	161263165	161264770	intersection_cell_dhs
2	162016565	162017030	intersection_cell_dhs
2	169746885	169747115	intersection_cell_dhs
2	170430325	170430575	intersection_cell_dhs
2	170440740	170441795	intersection_cell_dhs
2	170550845	170551335	intersection_cell_dhs
2	170655100	170655775	intersection_cell_dhs
2	171785200	171785815	intersection_cell_dhs
2	172015380	172018030	intersection_cell_dhs
2	172272605	172272855	intersection_cell_dhs
2	172290460	172290855	intersection_cell_dhs
2	172430680	172431175	intersection_cell_dhs
2	172750645	172751170	intersection_cell_dhs
2	172778725	172779035	intersection_cell_dhs
2	172864685	172865395	intersection_cell_dhs
2	172960005	172962255	intersection_cell_dhs
2	172968540	172968855	intersection_cell_dhs
2	173940425	173942075	intersection_cell_dhs
2	174218820	174220735	intersection_cell_dhs
2	174267200	174267570	intersection_cell_dhs
2	174830060	174830275	intersection_cell_dhs
2	175113220	175113795	intersection_cell_dhs
2	175206240	175206515	intersection_cell_dhs
2	175260080	175260735	intersection_cell_dhs
2	175351765	175352135	intersection_cell_dhs
2	176032845	176033335	intersection_cell_dhs
2	176046360	176046590	intersection_cell_dhs
2	176866940	176867735	intersection_cell_dhs
2	177133900	177134930	intersection_cell_dhs
2	178077120	178077475	intersection_cell_dhs
2	178128145	178129335	intersection_cell_dhs
2	178417360	178418535	intersection_cell_dhs
2	178483340	178483855	intersection_cell_dhs
2	178976945	178977255	intersection_cell_dhs
2	179279425	179279710	intersection_cell_dhs
2	179315120	179316195	intersection_cell_dhs
2	179344760	179345230	intersection_cell_dhs
2	181844100	181845675	intersection_cell_dhs
2	183580260	183581075	intersection_cell_dhs
2	183943020	183944115	intersection_cell_dhs
2	187350440	187351095	intersection_cell_dhs
2	187454385	187455415	intersection_cell_dhs
2	190525920	190526215	intersection_cell_dhs
2	190648985	190649690	intersection_cell_dhs
2	191512560	191513895	intersection_cell_dhs
2	191745305	191745590	intersection_cell_dhs
2	191878820	191879475	intersection_cell_dhs
2	191885020	191885295	intersection_cell_dhs
2	196521445	196522095	intersection_cell_dhs
2	197035845	197036495	intersection_cell_dhs
2	197504185	197504455	intersection_cell_dhs
2	197791400	197792175	intersection_cell_dhs
2	198299725	198300015	intersection_cell_dhs
2	198317845	198318275	intersection_cell_dhs
2	198364525	198365155	intersection_cell_dhs
2	198569585	198570995	intersection_cell_dhs
2	200321645	200324555	intersection_cell_dhs
2	200775765	200776735	intersection_cell_dhs
2	200819660	200821210	intersection_cell_dhs
2	201675900	201676675	intersection_cell_dhs
2	201729300	201729690	intersection_cell_dhs
2	201766225	201766495	intersection_cell_dhs
2	201827605	201828630	intersection_cell_dhs
2	201934085	201934330	intersection_cell_dhs
2	201936285	201937055	intersection_cell_dhs
2	201980785	201981935	intersection_cell_dhs
2	202096965	202097215	intersection_cell_dhs
2	202316165	202316495	intersection_cell_dhs
2	202507080	202508630	intersection_cell_dhs
2	202896985	202898595	intersection_cell_dhs
2	203102400	203103430	intersection_cell_dhs
2	203130305	203130955	intersection_cell_dhs
2	203240320	203241870	intersection_cell_dhs
2	203499460	203499715	intersection_cell_dhs
2	203776800	203777055	intersection_cell_dhs
2	203879180	203879635	intersection_cell_dhs
2	204103500	204103770	intersection_cell_dhs
2	207629720	207630435	intersection_cell_dhs
2	208393685	208396610	intersection_cell_dhs
2	208488885	208491115	intersection_cell_dhs
2	209118705	209120315	intersection_cell_dhs
2	209129945	209131075	intersection_cell_dhs
2	210866925	210867395	intersection_cell_dhs
2	211036065	211036375	intersection_cell_dhs
2	211341365	211341870	intersection_cell_dhs
2	214016160	214017370	intersection_cell_dhs
2	215674405	215674955	intersection_cell_dhs
2	216176380	216176870	intersection_cell_dhs
2	216979480	216979735	intersection_cell_dhs
2	217276945	217277535	intersection_cell_dhs
2	217363365	217363895	intersection_cell_dhs
2	219081505	219081935	intersection_cell_dhs
2	219134805	219135235	intersection_cell_dhs
2	219137465	219137815	intersection_cell_dhs
2	219260665	219261090	intersection_cell_dhs
2	219262480	219264655	intersection_cell_dhs
2	219432965	219433375	intersection_cell_dhs
2	219524260	219524495	intersection_cell_dhs
2	219536620	219537375	intersection_cell_dhs
2	219575385	219575690	intersection_cell_dhs
2	220082585	220083615	intersection_cell_dhs
2	220093745	220094675	intersection_cell_dhs
2	220110080	220110295	intersection_cell_dhs
2	220143645	220144175	intersection_cell_dhs
2	220163460	220163695	intersection_cell_dhs
2	220252505	220253395	intersection_cell_dhs
2	220363185	220363675	intersection_cell_dhs
2	220394905	220395155	intersection_cell_dhs
2	220407440	220408815	intersection_cell_dhs
2	220462365	220462995	intersection_cell_dhs
2	220507245	220507495	intersection_cell_dhs
2	223520705	223521230	intersection_cell_dhs
2	224809460	224810215	intersection_cell_dhs
2	224821905	224822190	intersection_cell_dhs
2	225449985	225450815	intersection_cell_dhs
2	228189780	228190055	intersection_cell_dhs
2	230045460	230045650	intersection_cell_dhs
2	230785845	230787055	intersection_cell_dhs
2	231576840	231577655	intersection_cell_dhs
2	231917365	231917855	intersection_cell_dhs
2	231921205	231922075	intersection_cell_dhs
2	232328760	232329455	intersection_cell_dhs
2	232379025	232379295	intersection_cell_dhs
2	232468825	232469670	intersection_cell_dhs
2	232477220	232477555	intersection_cell_dhs
2	232572805	232573215	intersection_cell_dhs
2	232573440	232575255	intersection_cell_dhs
2	232578560	232578815	intersection_cell_dhs
2	232645905	232646190	intersection_cell_dhs
2	233415200	233415455	intersection_cell_dhs
2	233561660	233562095	intersection_cell_dhs
2	234160120	234160375	intersection_cell_dhs
2	234352225	234352670	intersection_cell_dhs
2	234763165	234763430	intersection_cell_dhs
2	237994325	237994595	intersection_cell_dhs
2	238875345	238875655	intersection_cell_dhs
2	238969365	238969655	intersection_cell_dhs
2	239171785	239172395	intersection_cell_dhs
2	239197365	239197735	intersection_cell_dhs
2	239228800	239229215	intersection_cell_dhs
2	239334280	239335695	intersection_cell_dhs
2	240322665	240323150	intersection_cell_dhs
2	241172385	241173355	intersection_cell_dhs
2	241499480	241500095	intersection_cell_dhs
2	241500440	241500735	intersection_cell_dhs
2	241525960	241526235	intersection_cell_dhs
2	242089620	242089975	intersection_cell_dhs
2	242255060	242255355	intersection_cell_dhs
2	242295420	242295735	intersection_cell_dhs
2	242447965	242448295	intersection_cell_dhs
2	242576360	242577195	intersection_cell_dhs
2	242626205	242626475	intersection_cell_dhs
3	3168445	3169710	intersection_cell_dhs
3	3221280	3221555	intersection_cell_dhs
3	4534825	4535095	intersection_cell_dhs
3	5163760	5165475	intersection_cell_dhs
3	5228840	5229415	intersection_cell_dhs
3	9291260	9291495	intersection_cell_dhs
3	9344125	9344530	intersection_cell_dhs
3	9437900	9438955	intersection_cell_dhs
3	9690900	9691175	intersection_cell_dhs
3	9772600	9773215	intersection_cell_dhs
3	9791460	9791750	intersection_cell_dhs
3	9834045	9834855	intersection_cell_dhs
3	9885645	9885855	intersection_cell_dhs
3	9932105	9932355	intersection_cell_dhs
3	10028185	10028650	intersection_cell_dhs
3	10067965	10068535	intersection_cell_dhs
3	10157165	10157415	intersection_cell_dhs
3	10183280	10183590	intersection_cell_dhs
3	10289785	10290255	intersection_cell_dhs
3	10362725	10363035	intersection_cell_dhs
3	11313905	11314115	intersection_cell_dhs
3	11685000	11685650	intersection_cell_dhs
3	11888300	11888555	intersection_cell_dhs
3	12525720	12525995	intersection_cell_dhs
3	12597920	12598715	intersection_cell_dhs
3	12705580	12705855	intersection_cell_dhs
3	12909525	12909830	intersection_cell_dhs
3	13133700	13134095	intersection_cell_dhs
3	13492785	13493735	intersection_cell_dhs
3	14166225	14166575	intersection_cell_dhs
3	14219500	14220375	intersection_cell_dhs
3	14443725	14444215	intersection_cell_dhs
3	14692865	14693910	intersection_cell_dhs
3	14962665	14962950	intersection_cell_dhs
3	14989820	14990095	intersection_cell_dhs
3	15106705	15107175	intersection_cell_dhs
3	15247320	15247815	intersection_cell_dhs
3	15468940	15469415	intersection_cell_dhs
3	15642705	15643575	intersection_cell_dhs
3	16306405	16306715	intersection_cell_dhs
3	17784045	17784495	intersection_cell_dhs
3	19988405	19988710	intersection_cell_dhs
3	20081145	20083310	intersection_cell_dhs
3	20227700	20228070	intersection_cell_dhs
3	23958420	23958670	intersection_cell_dhs
3	23987345	23987695	intersection_cell_dhs
3	25706380	25706630	intersection_cell_dhs
3	25824245	25825890	intersection_cell_dhs
3	27525820	27526435	intersection_cell_dhs
3	27753620	27755415	intersection_cell_dhs
3	28282880	28283195	intersection_cell_dhs
3	31572880	31574135	intersection_cell_dhs
3	32147580	32148155	intersection_cell_dhs
3	32612265	32612535	intersection_cell_dhs
3	32822160	32823270	intersection_cell_dhs
3	33138520	33139110	intersection_cell_dhs
3	33481825	33483030	intersection_cell_dhs
3	33759160	33760090	intersection_cell_dhs
3	33839945	33840175	intersection_cell_dhs
3	37033760	37035055	intersection_cell_dhs
3	37254580	37254835	intersection_cell_dhs
3	37284585	37284855	intersection_cell_dhs
3	38066345	38066775	intersection_cell_dhs
3	38178525	38178930	intersection_cell_dhs
3	38206145	38206810	intersection_cell_dhs
3	39093340	39093595	intersection_cell_dhs
3	39218860	39219655	intersection_cell_dhs
3	39424705	39425235	intersection_cell_dhs
3	39447960	39448270	intersection_cell_dhs
3	39489440	39489690	intersection_cell_dhs
3	40350945	40351295	intersection_cell_dhs
3	40494640	40494955	intersection_cell_dhs
3	41240080	41241115	intersection_cell_dhs
3	42003505	42004115	intersection_cell_dhs
3	42485380	42485655	intersection_cell_dhs
3	42623385	42623630	intersection_cell_dhs
3	42632105	42632410	intersection_cell_dhs
3	42641820	42642230	intersection_cell_dhs
3	42845900	42846135	intersection_cell_dhs
3	43146600	43148015	intersection_cell_dhs
3	43662500	43663955	intersection_cell_dhs
3	43731845	43732535	intersection_cell_dhs
3	43810980	43811355	intersection_cell_dhs
3	44379505	44380035	intersection_cell_dhs
3	44666305	44666655	intersection_cell_dhs
3	45079225	45079495	intersection_cell_dhs
3	45429865	45430150	intersection_cell_dhs
3	45634720	45634935	intersection_cell_dhs
3	45729685	45731210	intersection_cell_dhs
3	46530240	46530515	intersection_cell_dhs
3	46746580	46747035	intersection_cell_dhs
3	46951080	46951355	intersection_cell_dhs
3	47021025	47021295	intersection_cell_dhs
3	47324005	47324495	intersection_cell_dhs
3	47421985	47422575	intersection_cell_dhs
3	47462545	47462850	intersection_cell_dhs
3	47516540	47517630	intersection_cell_dhs
3	47554820	47555355	intersection_cell_dhs
3	47822400	47823630	intersection_cell_dhs
3	47830480	47830855	intersection_cell_dhs
3	47843745	47844750	intersection_cell_dhs
3	47866065	47866570	intersection_cell_dhs
3	48128920	48130595	intersection_cell_dhs
3	48193000	48193290	intersection_cell_dhs
3	48229880	48230195	intersection_cell_dhs
3	48282465	48282755	intersection_cell_dhs
3	48342825	48343090	intersection_cell_dhs
3	48481445	48481735	intersection_cell_dhs
3	48513985	48515055	intersection_cell_dhs
3	48594165	48594630	intersection_cell_dhs
3	48595605	48595855	intersection_cell_dhs
3	48647025	48647255	intersection_cell_dhs
3	48754620	48754895	intersection_cell_dhs
3	48885185	48885450	intersection_cell_dhs
3	48936220	48936510	intersection_cell_dhs
3	48955545	48956350	intersection_cell_dhs
3	49044565	49045175	intersection_cell_dhs
3	49058865	49059155	intersection_cell_dhs
3	49059300	49059590	intersection_cell_dhs
3	49066785	49067055	intersection_cell_dhs
3	49131425	49132175	intersection_cell_dhs
3	49142140	49142370	intersection_cell_dhs
3	49158200	49158495	intersection_cell_dhs
3	49207885	49211655	intersection_cell_dhs
3	49449385	49449895	intersection_cell_dhs
3	49466660	49466930	intersection_cell_dhs
3	49467100	49467315	intersection_cell_dhs
3	49577180	49577655	intersection_cell_dhs
3	49711220	49711535	intersection_cell_dhs
3	49726825	49727055	intersection_cell_dhs
3	49756800	49757310	intersection_cell_dhs
3	49761325	49761675	intersection_cell_dhs
3	49823900	49824250	intersection_cell_dhs
3	49840065	49840310	intersection_cell_dhs
3	49893940	49894215	intersection_cell_dhs
3	49977285	49977590	intersection_cell_dhs
3	50126005	50126415	intersection_cell_dhs
3	50263545	50263815	intersection_cell_dhs
3	50273200	50273595	intersection_cell_dhs
3	50329820	50330135	intersection_cell_dhs
3	50336745	50337275	intersection_cell_dhs
3	50358820	50359335	intersection_cell_dhs
3	50365565	50365855	intersection_cell_dhs
3	50374785	50375135	intersection_cell_dhs
3	50396900	50397175	intersection_cell_dhs
3	50606480	50607255	intersection_cell_dhs
3	50648825	50650115	intersection_cell_dhs
3	51422400	51422710	intersection_cell_dhs
3	51428440	51428695	intersection_cell_dhs
3	51533865	51534395	intersection_cell_dhs
3	51572525	51572835	intersection_cell_dhs
3	51703285	51703615	intersection_cell_dhs
3	51975885	51976415	intersection_cell_dhs
3	52007500	52008215	intersection_cell_dhs
3	52016460	52017690	intersection_cell_dhs
3	52029860	52030155	intersection_cell_dhs
3	52090505	52091695	intersection_cell_dhs
3	52178340	52178575	intersection_cell_dhs
3	52231960	52232215	intersection_cell_dhs
3	52271580	52273390	intersection_cell_dhs
3	52312600	52313055	intersection_cell_dhs
3	52443965	52444895	intersection_cell_dhs
3	52570365	52570650	intersection_cell_dhs
3	52719845	52720115	intersection_cell_dhs
3	53253980	53254375	intersection_cell_dhs
3	53289900	53290330	intersection_cell_dhs
3	53381505	53382090	intersection_cell_dhs
3	53744225	53744490	intersection_cell_dhs
3	53915585	53916350	intersection_cell_dhs
3	53925805	53926235	intersection_cell_dhs
3	56591020	56591270	intersection_cell_dhs
3	57541405	57542615	intersection_cell_dhs
3	57583120	57583535	intersection_cell_dhs
3	57677985	57678975	intersection_cell_dhs
3	57741800	57742075	intersection_cell_dhs
3	58477465	58477875	intersection_cell_dhs
3	59560925	59561490	intersection_cell_dhs
3	66271065	66271495	intersection_cell_dhs
3	69101360	69101615	intersection_cell_dhs
3	69133465	69134195	intersection_cell_dhs
3	73045785	73046070	intersection_cell_dhs
3	73159725	73160175	intersection_cell_dhs
3	81810100	81811015	intersection_cell_dhs
3	88198685	88199555	intersection_cell_dhs
3	93698765	93699035	intersection_cell_dhs
3	93781580	93781950	intersection_cell_dhs
3	98241660	98242010	intersection_cell_dhs
3	98312405	98313075	intersection_cell_dhs
3	98620485	98620870	intersection_cell_dhs
3	99979560	99979895	intersection_cell_dhs
3	100119845	100120415	intersection_cell_dhs
3	100428080	100428375	intersection_cell_dhs
3	101231040	101232495	intersection_cell_dhs
3	101280560	101280795	intersection_cell_dhs
3	101292485	101293115	intersection_cell_dhs
3	101394920	101395615	intersection_cell_dhs
3	101395900	101396210	intersection_cell_dhs
3	101405400	101405795	intersection_cell_dhs
3	105085205	105085815	intersection_cell_dhs
3	105587700	105588435	intersection_cell_dhs
3	107148600	107149050	intersection_cell_dhs
3	107241660	107241935	intersection_cell_dhs
3	111393140	111393595	intersection_cell_dhs
3	112280705	112281355	intersection_cell_dhs
3	112737700	112738730	intersection_cell_dhs
3	113415425	113415855	intersection_cell_dhs
3	113465465	113466195	intersection_cell_dhs
3	113557500	113558875	intersection_cell_dhs
3	113775300	113775635	intersection_cell_dhs
3	113871360	113872015	intersection_cell_dhs
3	114865420	114866955	intersection_cell_dhs
3	115377160	115378095	intersection_cell_dhs
3	115502825	115503730	intersection_cell_dhs
3	119182405	119182690	intersection_cell_dhs
3	119217160	119217435	intersection_cell_dhs
3	119396180	119396435	intersection_cell_dhs
3	119813245	119814115	intersection_cell_dhs
3	120068105	120068995	intersection_cell_dhs
3	120314745	120315230	intersection_cell_dhs
3	121263980	121264995	intersection_cell_dhs
3	121468460	121468895	intersection_cell_dhs
3	121553885	121554110	intersection_cell_dhs
3	122101965	122102455	intersection_cell_dhs
3	122134845	122135415	intersection_cell_dhs
3	122233680	122233895	intersection_cell_dhs
3	122512245	122513190	intersection_cell_dhs
3	122920545	122921355	intersection_cell_dhs
3	124449020	124449830	intersection_cell_dhs
3	125238965	125239255	intersection_cell_dhs
3	125314025	125314675	intersection_cell_dhs
3	126422880	126423155	intersection_cell_dhs
3	126700925	126702035	intersection_cell_dhs
3	127293880	127294110	intersection_cell_dhs
3	127309000	127310075	intersection_cell_dhs
3	127317020	127317315	intersection_cell_dhs
3	127770980	127772170	intersection_cell_dhs
3	127842625	127843175	intersection_cell_dhs
3	127871725	127872910	intersection_cell_dhs
3	128369620	128369870	intersection_cell_dhs
3	128399500	128400595	intersection_cell_dhs
3	128444780	128445050	intersection_cell_dhs
3	128598240	128598510	intersection_cell_dhs
3	128840500	128841175	intersection_cell_dhs
3	128879400	128880375	intersection_cell_dhs
3	128902040	128902955	intersection_cell_dhs
3	128964600	128964855	intersection_cell_dhs
3	128968045	128968515	intersection_cell_dhs
3	129033680	129034915	intersection_cell_dhs
3	129035000	129035715	intersection_cell_dhs
3	129118180	129118695	intersection_cell_dhs
3	129158765	129159255	intersection_cell_dhs
3	129345560	129347335	intersection_cell_dhs
3	129830265	129831075	intersection_cell_dhs
3	132135685	132137290	intersection_cell_dhs
3	132378180	132379875	intersection_cell_dhs
3	132440665	132442335	intersection_cell_dhs
3	133292045	133292570	intersection_cell_dhs
3	133524480	133524975	intersection_cell_dhs
3	134203660	134205075	intersection_cell_dhs
3	134513785	134514230	intersection_cell_dhs
3	135914565	135915590	intersection_cell_dhs
3	135969300	135969570	intersection_cell_dhs
3	136471200	136472095	intersection_cell_dhs
3	136580840	136581095	intersection_cell_dhs
3	136732785	136732995	intersection_cell_dhs
3	137787500	137787870	intersection_cell_dhs
3	137892920	137893855	intersection_cell_dhs
3	137906005	137907155	intersection_cell_dhs
3	138327305	138328675	intersection_cell_dhs
3	138553660	138554335	intersection_cell_dhs
3	138634340	138635055	intersection_cell_dhs
3	138642345	138642710	intersection_cell_dhs
3	139048185	139048450	intersection_cell_dhs
3	139108425	139108715	intersection_cell_dhs
3	140660420	140660750	intersection_cell_dhs
3	140911165	140911435	intersection_cell_dhs
3	141029865	141030855	intersection_cell_dhs
3	141204305	141206970	intersection_cell_dhs
3	141456825	141457175	intersection_cell_dhs
3	141943745	141944570	intersection_cell_dhs
3	142166800	142167195	intersection_cell_dhs
3	142297500	142297890	intersection_cell_dhs
3	142442525	142443010	intersection_cell_dhs
3	142719820	142720535	intersection_cell_dhs
3	143690160	143691035	intersection_cell_dhs
3	146261945	146262775	intersection_cell_dhs
3	148803365	148804530	intersection_cell_dhs
3	149469805	149470530	intersection_cell_dhs
3	149530185	149531075	intersection_cell_dhs
3	150264225	150264615	intersection_cell_dhs
3	150320645	150321415	intersection_cell_dhs
3	150421620	150422155	intersection_cell_dhs
3	150480885	150481455	intersection_cell_dhs
3	152878965	152879415	intersection_cell_dhs
3	152879700	152880075	intersection_cell_dhs
3	155572165	155572655	intersection_cell_dhs
3	155587660	155588495	intersection_cell_dhs
3	156272885	156273190	intersection_cell_dhs
3	156391640	156392415	intersection_cell_dhs
3	156799440	156799915	intersection_cell_dhs
3	156806840	156807550	intersection_cell_dhs
3	156877900	156878175	intersection_cell_dhs
3	156892580	156893055	intersection_cell_dhs
3	157827760	157828575	intersection_cell_dhs
3	158362105	158362435	intersection_cell_dhs
3	158519500	158519955	intersection_cell_dhs
3	160116925	160117775	intersection_cell_dhs
3	160472765	160473455	intersection_cell_dhs
3	160938685	160939170	intersection_cell_dhs
3	167452660	167453270	intersection_cell_dhs
3	169683820	169684670	intersection_cell_dhs
3	169899380	169899650	intersection_cell_dhs
3	169939740	169940310	intersection_cell_dhs
3	170073500	170075555	intersection_cell_dhs
3	170626385	170626670	intersection_cell_dhs
3	171757200	171757415	intersection_cell_dhs
3	172428340	172429155	intersection_cell_dhs
3	172468280	172468575	intersection_cell_dhs
3	176914900	176915475	intersection_cell_dhs
3	177077705	177078030	intersection_cell_dhs
3	178865685	178866675	intersection_cell_dhs
3	179065180	179066755	intersection_cell_dhs
3	179280465	179280815	intersection_cell_dhs
3	180630020	180631695	intersection_cell_dhs
3	180706860	180707735	intersection_cell_dhs
3	182401165	182401655	intersection_cell_dhs
3	182510600	182512335	intersection_cell_dhs
3	182817245	182817555	intersection_cell_dhs
3	183353545	183354895	intersection_cell_dhs
3	183602565	183602850	intersection_cell_dhs
3	183735660	183735915	intersection_cell_dhs
3	183852960	183853275	intersection_cell_dhs
3	183892180	183892735	intersection_cell_dhs
3	183903365	183903995	intersection_cell_dhs
3	183967280	183967595	intersection_cell_dhs
3	183968120	183968335	intersection_cell_dhs
3	184016700	184017095	intersection_cell_dhs
3	184032100	184032475	intersection_cell_dhs
3	184080905	184081275	intersection_cell_dhs
3	184231560	184232110	intersection_cell_dhs
3	184261265	184262255	intersection_cell_dhs
3	184279145	184279575	intersection_cell_dhs
3	184428905	184430690	intersection_cell_dhs
3	184529780	184530895	intersection_cell_dhs
3	185216685	185216995	intersection_cell_dhs
3	185303785	185304090	intersection_cell_dhs
3	185655740	185656055	intersection_cell_dhs
3	185826785	185827315	intersection_cell_dhs
3	186284220	186285715	intersection_cell_dhs
3	186288085	186288515	intersection_cell_dhs
3	186500585	186501670	intersection_cell_dhs
3	186523905	186525355	intersection_cell_dhs
3	187463060	187463675	intersection_cell_dhs
3	192634605	192636295	intersection_cell_dhs
3	193310745	193311075	intersection_cell_dhs
3	193788325	193789515	intersection_cell_dhs
3	193851325	193853035	intersection_cell_dhs
3	193853625	193854055	intersection_cell_dhs
3	194053900	194054790	intersection_cell_dhs
3	194304480	194304815	intersection_cell_dhs
3	194354120	194354755	intersection_cell_dhs
3	194392680	194393395	intersection_cell_dhs
3	194403125	194404035	intersection_cell_dhs
3	194489805	194490195	intersection_cell_dhs
3	194980580	194981875	intersection_cell_dhs
3	194990940	194992915	intersection_cell_dhs
3	195163700	195164095	intersection_cell_dhs
3	195577765	195578055	intersection_cell_dhs
3	195621540	195621790	intersection_cell_dhs
3	195622720	195624435	intersection_cell_dhs
3	195641500	195642195	intersection_cell_dhs
3	195808705	195809175	intersection_cell_dhs
3	196013860	196015315	intersection_cell_dhs
3	196045020	196045295	intersection_cell_dhs
3	196159245	196159590	intersection_cell_dhs
3	196230520	196230855	intersection_cell_dhs
3	196295365	196295630	intersection_cell_dhs
3	196336240	196336470	intersection_cell_dhs
3	196438425	196439295	intersection_cell_dhs
3	196466500	196468530	intersection_cell_dhs
3	196669265	196669575	intersection_cell_dhs
3	197025185	197025730	intersection_cell_dhs
3	197236385	197237310	intersection_cell_dhs
3	197325965	197326635	intersection_cell_dhs
3	197463705	197464055	intersection_cell_dhs
3	197632920	197633235	intersection_cell_dhs
3	197676645	197677575	intersection_cell_dhs
3	197686845	197687175	intersection_cell_dhs
4	467885	468175	intersection_cell_dhs
4	667985	668395	intersection_cell_dhs
4	699305	699630	intersection_cell_dhs
4	775560	776015	intersection_cell_dhs
4	926045	926315	intersection_cell_dhs
4	1283425	1283710	intersection_cell_dhs
4	1340620	1340995	intersection_cell_dhs
4	1714285	1714595	intersection_cell_dhs
4	1722820	1723275	intersection_cell_dhs
4	1857825	1858150	intersection_cell_dhs
4	1900580	1901235	intersection_cell_dhs
4	2243765	2244035	intersection_cell_dhs
4	2263845	2264315	intersection_cell_dhs
4	2420465	2420775	intersection_cell_dhs
4	2470565	2470910	intersection_cell_dhs
4	2536660	2539610	intersection_cell_dhs
4	2845385	2845715	intersection_cell_dhs
4	2935705	2936935	intersection_cell_dhs
4	2965065	2965335	intersection_cell_dhs
4	3075620	3076435	intersection_cell_dhs
4	3108400	3108655	intersection_cell_dhs
4	3294420	3296715	intersection_cell_dhs
4	3534120	3534395	intersection_cell_dhs
4	4249845	4250115	intersection_cell_dhs
4	4291800	4292075	intersection_cell_dhs
4	4543400	4544235	intersection_cell_dhs
4	6642145	6643415	intersection_cell_dhs
4	6717465	6718695	intersection_cell_dhs
4	6988160	6988950	intersection_cell_dhs
4	7044665	7045175	intersection_cell_dhs
4	7069745	7070095	intersection_cell_dhs
4	8160505	8160895	intersection_cell_dhs
4	8442280	8442595	intersection_cell_dhs
4	13485885	13486415	intersection_cell_dhs
4	13629245	13629955	intersection_cell_dhs
4	15003625	15004095	intersection_cell_dhs
4	15656180	15658090	intersection_cell_dhs
4	15682965	15683575	intersection_cell_dhs
4	17578540	17579195	intersection_cell_dhs
4	17615400	17616350	intersection_cell_dhs
4	17812305	17812615	intersection_cell_dhs
4	18023345	18024630	intersection_cell_dhs
4	24471440	24474875	intersection_cell_dhs
4	24586140	24586415	intersection_cell_dhs
4	25378565	25378935	intersection_cell_dhs
4	25915565	25916370	intersection_cell_dhs
4	26321145	26321455	intersection_cell_dhs
4	26321505	26322715	intersection_cell_dhs
4	26585225	26585775	intersection_cell_dhs
4	26862100	26862475	intersection_cell_dhs
4	37687860	37688515	intersection_cell_dhs
4	38321300	38321975	intersection_cell_dhs
4	39183820	39184135	intersection_cell_dhs
4	39459920	39460775	intersection_cell_dhs
4	39527945	39529390	intersection_cell_dhs
4	39640480	39640870	intersection_cell_dhs
4	39699180	39699810	intersection_cell_dhs
4	39977885	39979155	intersection_cell_dhs
4	39979465	39979970	intersection_cell_dhs
4	40057105	40059475	intersection_cell_dhs
4	40311245	40311755	intersection_cell_dhs
4	41215625	41216815	intersection_cell_dhs
4	41936640	41937970	intersection_cell_dhs
4	41992380	41992855	intersection_cell_dhs
4	42659065	42659835	intersection_cell_dhs
4	44680020	44681010	intersection_cell_dhs
4	47465320	47465855	intersection_cell_dhs
4	47916525	47916835	intersection_cell_dhs
4	48343140	48343650	intersection_cell_dhs
4	48782240	48782735	intersection_cell_dhs
4	48832880	48833635	intersection_cell_dhs
4	52708945	52709335	intersection_cell_dhs
4	52710785	52711095	intersection_cell_dhs
4	54232165	54232415	intersection_cell_dhs
4	54243640	54243915	intersection_cell_dhs
4	54929885	54931295	intersection_cell_dhs
4	55083785	55084255	intersection_cell_dhs
4	55099020	55099730	intersection_cell_dhs
4	55100440	55100675	intersection_cell_dhs
4	56261625	56262175	intersection_cell_dhs
4	56412785	56413910	intersection_cell_dhs
4	57253220	57253755	intersection_cell_dhs
4	57301325	57302050	intersection_cell_dhs
4	57333425	57333890	intersection_cell_dhs
4	57410680	57411070	intersection_cell_dhs
4	57843705	57844010	intersection_cell_dhs
4	57844800	57845130	intersection_cell_dhs
4	68411100	68411435	intersection_cell_dhs
4	68566825	68567150	intersection_cell_dhs
4	69214925	69215995	intersection_cell_dhs
4	70296580	70296830	intersection_cell_dhs
4	71553845	71554315	intersection_cell_dhs
4	71569480	71570555	intersection_cell_dhs
4	71767685	71768175	intersection_cell_dhs
4	71858860	71859455	intersection_cell_dhs
4	73933700	73935655	intersection_cell_dhs
4	74124445	74125735	intersection_cell_dhs
4	75022940	75023910	intersection_cell_dhs
4	76598565	76598830	intersection_cell_dhs
4	76649145	76649895	intersection_cell_dhs
4	76912005	76912270	intersection_cell_dhs
4	77069465	77069775	intersection_cell_dhs
4	77134380	77135775	intersection_cell_dhs
4	77870725	77870995	intersection_cell_dhs
4	77997080	77997615	intersection_cell_dhs
4	78077820	78078110	intersection_cell_dhs
4	78078120	78079615	intersection_cell_dhs
4	78739260	78741610	intersection_cell_dhs
4	78783745	78784415	intersection_cell_dhs
4	79696505	79697235	intersection_cell_dhs
4	79697340	79698735	intersection_cell_dhs
4	83206025	83206495	intersection_cell_dhs
4	83295125	83295710	intersection_cell_dhs
4	83350020	83350835	intersection_cell_dhs
4	83350885	83351835	intersection_cell_dhs
4	83812225	83812695	intersection_cell_dhs
4	83821665	83822615	intersection_cell_dhs
4	83931220	83932410	intersection_cell_dhs
4	83933985	83934615	intersection_cell_dhs
4	83956020	83956395	intersection_cell_dhs
4	84030620	84031855	intersection_cell_dhs
4	84205160	84206090	intersection_cell_dhs
4	84376965	84377210	intersection_cell_dhs
4	87855305	87858375	intersection_cell_dhs
4	87927145	87928475	intersection_cell_dhs
4	89205720	89206115	intersection_cell_dhs
4	89444805	89445395	intersection_cell_dhs
4	89513405	89513675	intersection_cell_dhs
4	95372405	95373115	intersection_cell_dhs
4	99182220	99182495	intersection_cell_dhs
4	99849280	99850455	intersection_cell_dhs
4	100009125	100010535	intersection_cell_dhs
4	100484745	100485395	intersection_cell_dhs
4	100815500	100816095	intersection_cell_dhs
4	100866965	100867975	intersection_cell_dhs
4	100870200	100870455	intersection_cell_dhs
4	100871400	100872095	intersection_cell_dhs
4	102266460	102269015	intersection_cell_dhs
4	103789705	103790955	intersection_cell_dhs
4	103996600	103998615	intersection_cell_dhs
4	104119005	104120095	intersection_cell_dhs
4	106066380	106068355	intersection_cell_dhs
4	106629325	106630650	intersection_cell_dhs
4	108640460	108641755	intersection_cell_dhs
4	108910760	108911035	intersection_cell_dhs
4	109571365	109572215	intersection_cell_dhs
4	110650200	110651875	intersection_cell_dhs
4	110736480	110736750	intersection_cell_dhs
4	111116700	111120495	intersection_cell_dhs
4	113066240	113066690	intersection_cell_dhs
4	113152425	113153015	intersection_cell_dhs
4	113558065	113558715	intersection_cell_dhs
4	114468640	114469050	intersection_cell_dhs
4	119199600	119200390	intersection_cell_dhs
4	120133425	120133935	intersection_cell_dhs
4	120220980	120222235	intersection_cell_dhs
4	120375725	120376055	intersection_cell_dhs
4	120549400	120550555	intersection_cell_dhs
4	122745005	122745275	intersection_cell_dhs
4	123073140	123073815	intersection_cell_dhs
4	123653545	123653975	intersection_cell_dhs
4	128801520	128802155	intersection_cell_dhs
4	128886245	128886595	intersection_cell_dhs
4	128982240	128982515	intersection_cell_dhs
4	129208905	129209555	intersection_cell_dhs
4	129730665	129730970	intersection_cell_dhs
4	129732845	129733995	intersection_cell_dhs
4	130014605	130014935	intersection_cell_dhs
4	140004040	140004355	intersection_cell_dhs
4	140004745	140006215	intersection_cell_dhs
4	140216040	140217115	intersection_cell_dhs
4	140222425	140222695	intersection_cell_dhs
4	140374225	140375035	intersection_cell_dhs
4	140476345	140478615	intersection_cell_dhs
4	141074720	141075515	intersection_cell_dhs
4	141294525	141294855	intersection_cell_dhs
4	141445080	141445350	intersection_cell_dhs
4	142141920	142142195	intersection_cell_dhs
4	144105560	144106255	intersection_cell_dhs
4	144256765	144259230	intersection_cell_dhs
4	144434165	144435410	intersection_cell_dhs
4	146101620	146101955	intersection_cell_dhs
4	147096600	147097635	intersection_cell_dhs
4	148538265	148538590	intersection_cell_dhs
4	148605225	148605975	intersection_cell_dhs
4	148652780	148654415	intersection_cell_dhs
4	152020220	152020795	intersection_cell_dhs
4	152283920	152284215	intersection_cell_dhs
4	152682085	152682415	intersection_cell_dhs
4	153457205	153457495	intersection_cell_dhs
4	154049120	154049410	intersection_cell_dhs
4	154265645	154266750	intersection_cell_dhs
4	154386185	154388215	intersection_cell_dhs
4	155471465	155471715	intersection_cell_dhs
4	159593005	159593495	intersection_cell_dhs
4	164087260	164088190	intersection_cell_dhs
4	166248520	166248915	intersection_cell_dhs
4	169931380	169931675	intersection_cell_dhs
4	170541260	170541770	intersection_cell_dhs
4	170948385	170948875	intersection_cell_dhs
4	174255485	174255850	intersection_cell_dhs
4	174290865	174291215	intersection_cell_dhs
4	174291805	174292175	intersection_cell_dhs
4	175204240	175204495	intersection_cell_dhs
4	177240465	177241175	intersection_cell_dhs
4	178230720	178231070	intersection_cell_dhs
4	178363500	178363775	intersection_cell_dhs
4	184364780	184366770	intersection_cell_dhs
4	184425540	184425955	intersection_cell_dhs
4	184427105	184427635	intersection_cell_dhs
4	184580285	184580495	intersection_cell_dhs
4	185395645	185395970	intersection_cell_dhs
4	185458625	185459070	intersection_cell_dhs
4	185655205	185655655	intersection_cell_dhs
4	186317545	186318575	intersection_cell_dhs
4	186392205	186392695	intersection_cell_dhs
4	190861765	190862435	intersection_cell_dhs
5	188740	188975	intersection_cell_dhs
5	218205	218470	intersection_cell_dhs
5	271380	271835	intersection_cell_dhs
5	473020	474330	intersection_cell_dhs
5	1645080	1645335	intersection_cell_dhs
5	1799885	1801935	intersection_cell_dhs
5	5421820	5422875	intersection_cell_dhs
5	6378580	6378895	intersection_cell_dhs
5	6712765	6713555	intersection_cell_dhs
5	7869105	7869330	intersection_cell_dhs
5	10249325	10251290	intersection_cell_dhs
5	10284180	10284675	intersection_cell_dhs
5	10627885	10628255	intersection_cell_dhs
5	10760605	10762335	intersection_cell_dhs
5	14142445	14145615	intersection_cell_dhs
5	14264745	14265015	intersection_cell_dhs
5	14664185	14664835	intersection_cell_dhs
5	17216105	17217495	intersection_cell_dhs
5	31532200	31532470	intersection_cell_dhs
5	32312965	32313435	intersection_cell_dhs
5	32444740	32445135	intersection_cell_dhs
5	33440640	33441135	intersection_cell_dhs
5	34007745	34008670	intersection_cell_dhs
5	34929345	34929735	intersection_cell_dhs
5	36151945	36152315	intersection_cell_dhs
5	36240900	36242410	intersection_cell_dhs
5	36744680	36745935	intersection_cell_dhs
5	36876720	36877855	intersection_cell_dhs
5	39074405	39075750	intersection_cell_dhs
5	40678925	40680070	intersection_cell_dhs
5	40755980	40756235	intersection_cell_dhs
5	40797460	40799215	intersection_cell_dhs
5	40834305	40835555	intersection_cell_dhs
5	41904065	41904475	intersection_cell_dhs
5	41924920	41925495	intersection_cell_dhs
5	42908620	42909255	intersection_cell_dhs
5	43064865	43065295	intersection_cell_dhs
5	43105485	43106075	intersection_cell_dhs
5	43121460	43122690	intersection_cell_dhs
5	43312860	43313975	intersection_cell_dhs
5	43389840	43390135	intersection_cell_dhs
5	43483885	43484130	intersection_cell_dhs
5	43484200	43484895	intersection_cell_dhs
5	43515160	43515375	intersection_cell_dhs
5	43556845	43557375	intersection_cell_dhs
5	44808840	44809115	intersection_cell_dhs
5	52095765	52096195	intersection_cell_dhs
5	52405505	52405770	intersection_cell_dhs
5	52774205	52777390	intersection_cell_dhs
5	53606340	53606615	intersection_cell_dhs
5	53812865	53813635	intersection_cell_dhs
5	54603445	54603895	intersection_cell_dhs
5	54829520	54831055	intersection_cell_dhs
5	55007585	55008635	intersection_cell_dhs
5	55290780	55291375	intersection_cell_dhs
5	55566445	55566715	intersection_cell_dhs
5	56469020	56469955	intersection_cell_dhs
5	57755785	57756835	intersection_cell_dhs
5	60240525	60241070	intersection_cell_dhs
5	60626020	60628135	intersection_cell_dhs
5	60704485	60704835	intersection_cell_dhs
5	60954400	60954730	intersection_cell_dhs
5	61601320	61602075	intersection_cell_dhs
5	61699640	61699955	intersection_cell_dhs
5	61708325	61708655	intersection_cell_dhs
5	64858925	64859510	intersection_cell_dhs
5	65221405	65222775	intersection_cell_dhs
5	65439725	65440195	intersection_cell_dhs
5	65440200	65441175	intersection_cell_dhs
5	67510260	67511675	intersection_cell_dhs
5	68338540	68339335	intersection_cell_dhs
5	68389660	68389935	intersection_cell_dhs
5	68462665	68462995	intersection_cell_dhs
5	68484725	68485975	intersection_cell_dhs
5	68513340	68513710	intersection_cell_dhs
5	68530540	68531155	intersection_cell_dhs
5	68665220	68665715	intersection_cell_dhs
5	70751340	70751530	intersection_cell_dhs
5	71146760	71146935	intersection_cell_dhs
5	71616005	71616270	intersection_cell_dhs
5	72111325	72112595	intersection_cell_dhs
5	72143800	72145195	intersection_cell_dhs
5	72251080	72251870	intersection_cell_dhs
5	72793825	72794310	intersection_cell_dhs
5	72815560	72815810	intersection_cell_dhs
[truncated: 5,327 more rows]
