# Supplementary material for: Orion: Detecting regions of the human non-coding genome that are intolerant to variation using population genetics
Source: PLoS One. 2017 Aug 10;12(8):e0181604. doi: 10.1371/journal.pone.0181604 (PMC5552289; doi:10.1371/journal.pone.0181604)
Supplement: S4 Data File — The additional column “gerp_score” contains the GERP++ score of the coordinate. The additional column “orion_score” contains the Orion score of the coordinate. The additional column “orion_coverage” contains the fraction of the Orion score’s window that was covered when calculating the score. The additional column “annotation” denotes the regional annotation that the coordinate was drawn from, with the value “random” indicating that it was drawn from the control distribution as described in the manuscript. (ZIP) [file pone.0181604.s007.zip]

Archive with 1 entries (1 files):
- supplementary_data_file_4.bed
