# Supplementary material for: Orion: Detecting regions of the human non-coding genome that are intolerant to variation using population genetics
Source: PLoS One. 2017 Aug 10;12(8):e0181604. doi: 10.1371/journal.pone.0181604 (PMC5552289; doi:10.1371/journal.pone.0181604)
Supplement: S4 Data File — The additional column “gerp_score” contains the GERP++ score of the coordinate. The additional column “orion_score” contains the Orion score of the coordinate. The additional column “orion_coverage” contains the fraction of the Orion score’s window that was covered when calculating the score. The additional column “annotation” denotes the regional annotation that the coordinate was drawn from, with the value “random” indicating that it was drawn from the control distribution as described in the manuscript. (ZIP) [file pone.0181604.s007.zip › supplementary_data_file_4.bed]

#chrom	start	end	gerp_score	orion_score	orion_coverage	annotation
10	90846819	90846820	-0.308	-0.10709	1.0	random
2	218787443	218787444	1.26	-0.61129	1.0	random
5	149556845	149556846	1.59	-0.09813	1.0	random
17	52601775	52601776	1.96	-0.26002	1.0	random
8	31595673	31595674	-4.38	-0.37348	1.0	random
22	49500717	49500718	-8.59	-0.26748	1.0	random
7	44919804	44919805	3.6	0.04101	0.95	random
3	58183491	58183492	1.98	-0.23735	1.0	random
12	47777914	47777915	-6.11	-0.24105	1.0	random
5	65901055	65901056	0.834	-0.63992	1.0	random
2	83045021	83045022	-2.19	-0.52166	1.0	random
17	20650769	20650770	-0.642	-0.28991	1.0	random
1	158085019	158085020	-4.31	-0.23618	1.0	random
4	32959830	32959831	-0.34	-0.41382	1.0	random
22	24843228	24843229	0.36	-0.23879	1.0	random
20	60123442	60123443	0.489	-0.3871	1.0	random
5	91939395	91939396	-5.32	-0.14534	1.0	random
20	32867288	32867289	1.37	-0.3323	1.0	random
2	191634047	191634048	-1.47	-0.25864	0.99	random
17	32674399	32674400	-2.28	-0.69157	1.0	random
3	60860212	60860213	-0.908	-0.41006	1.0	random
5	8643402	8643403	0.294	-0.07769	1.0	random
21	43198784	43198785	0.158	-0.2111	0.94	random
6	122689299	122689300	-5.23	-0.45289	1.0	random
4	67780259	67780260	-0.842	-0.47569	1.0	random
22	43476032	43476033	-1.97	-0.37924	1.0	random
5	28962901	28962902	-5.28	-0.35823	1.0	random
18	7953810	7953811	1.33	-0.40428	1.0	random
15	53694153	53694154	-3.41	-0.36643	1.0	random
2	186840284	186840285	-0.674	-0.46513	1.0	random
3	152055099	152055100	0.512	-0.14478	1.0	random
14	100592281	100592282	-0.78	-0.3555	1.0	random
18	74941685	74941686	1.41	-0.18009	1.0	random
15	74838924	74838925	1.56	-0.19491	1.0	random
18	72172400	72172401	-0.392	-0.18741	1.0	random
2	127455744	127455745	-0.861	-0.35425	1.0	random
12	67977025	67977026	-3.8	-0.43912	1.0	random
4	44401044	44401045	2.98	-0.69158	1.0	random
20	61631960	61631961	-0.189	-0.10934	1.0	random
7	18897693	18897694	2.27	-0.52357	1.0	random
21	28814557	28814558	1.55	-0.54813	1.0	random
8	138094053	138094054	-1.12	-0.28762	1.0	random
1	243851029	243851030	0.458	-0.20016	1.0	random
2	74006902	74006903	1.4	-0.12767	1.0	random
6	13048363	13048364	-4.69	-0.08767	1.0	random
8	101077553	101077554	-1.03	-0.26701	1.0	random
3	113138784	113138785	0.841	-0.23659	1.0	random
16	86685761	86685762	-1.99	-0.61766	1.0	random
7	73774320	73774321	-4.39	-0.0957	1.0	random
21	25469466	25469467	-0.372	-0.41518	0.96	random
12	93805224	93805225	-3.4	-0.20825	1.0	random
14	79598955	79598956	-4.76	-0.54165	1.0	random
6	66781767	66781768	0.426	-0.35246	0.97	random
13	52192145	52192146	-3.2	-0.07799	1.0	random
3	28180089	28180090	1.33	-0.22877	1.0	random
7	148994606	148994607	1.15	-0.13709	0.98	random
20	6935188	6935189	4.73	-0.60094	1.0	random
8	14820822	14820823	0.575	-0.59265	1.0	random
12	95470882	95470883	0.525	-0.24886	1.0	random
1	154263724	154263725	-0.143	-0.16872	1.0	random
15	95417225	95417226	-3.9	-0.38038	1.0	random
18	8678827	8678828	0.86	-0.72141	1.0	random
16	8798602	8798603	0.0413	-0.37582	1.0	random
7	12236238	12236239	-3.86	-0.21174	1.0	random
9	78872917	78872918	0.614	-0.3459	1.0	random
6	40936838	40936839	-5.83	-0.0502	1.0	random
1	224521146	224521147	1.43	-0.01982	0.95	random
7	101177884	101177885	1.15	-0.62856	1.0	random
13	60240136	60240137	-0.865	-0.21675	1.0	random
12	116171380	116171381	-1.37	-0.20252	1.0	random
6	1538075	1538076	-0.552	-0.48104	1.0	random
17	28510569	28510570	-1.9	-0.22176	1.0	random
20	31792922	31792923	-4.96	-0.58701	1.0	random
8	14783978	14783979	-4	-0.67441	1.0	random
17	65130749	65130750	1.57	-0.07896	1.0	random
12	119337123	119337124	-0.734	-0.65169	1.0	random
21	39161509	39161510	-2.99	-0.16515	1.0	random
6	93299611	93299612	0.856	-0.26171	1.0	random
3	2622082	2622083	1.55	-0.38916	1.0	random
12	90531413	90531414	0.128	-0.38768	1.0	random
12	76532766	76532767	0.137	-0.28833	1.0	random
13	103342079	103342080	-3.75	-0.48344	1.0	random
18	43005596	43005597	-3.17	-0.20227	1.0	random
19	30162569	30162570	3.57	-0.34256	1.0	random
1	105259962	105259963	4.21	-0.5508	1.0	random
10	55599400	55599401	4.38	-0.36471	1.0	random
17	44876053	44876054	1.04	-0.2026	1.0	random
13	69614290	69614291	1.71	-0.75392	1.0	random
15	36228138	36228139	3.32	-0.27932	1.0	random
14	60464167	60464168	1.14	-0.32252	1.0	random
11	2149433	2149434	-0.088	-0.45029	1.0	random
10	122886573	122886574	3.47	-0.45696	1.0	random
3	106861615	106861616	-0.094	-0.44607	0.96	random
8	41890209	41890210	-0.338	-0.5161	0.96	random
17	71751849	71751850	-1.32	-0.55804	1.0	random
9	106450510	106450511	1.66	-1.14638	0.99	random
5	126932405	126932406	3.96	-0.5783	1.0	random
2	8822669	8822670	2.52	-0.36726	1.0	random
2	88368621	88368622	2.03	-0.1322	1.0	random
11	56785414	56785415	-1.81	-0.70088	1.0	random
8	133576285	133576286	-3.43	-0.56666	1.0	random
22	18449244	18449245	-0.747	-0.41976	1.0	random
21	45181517	45181518	-2.31	-0.4573	1.0	random
4	3553830	3553831	-1.76	-0.38342	0.95	random
11	122017549	122017550	-0.0543	-0.42104	1.0	random
18	11260163	11260164	-0.00842	-0.27873	0.98	random
12	71313103	71313104	-1.88	-0.30727	1.0	random
15	99705562	99705563	-1.09	-0.34869	1.0	random
2	143858257	143858258	1.36	-0.42764	1.0	random
10	72929393	72929394	-3.14	-0.40306	1.0	random
16	5772009	5772010	-5.63	-0.47931	1.0	random
3	2516092	2516093	0.807	-0.50319	1.0	random
20	35486054	35486055	0.552	-0.33074	1.0	random
1	80572032	80572033	-2.13	-0.4458	1.0	random
12	33701769	33701770	-0.844	-0.44646	1.0	random
2	168048198	168048199	-5.85	-0.18722	1.0	random
22	49046475	49046476	0.705	-0.67056	1.0	random
21	46097292	46097293	0.235	-2.1217	1.0	random
3	85085271	85085272	-2.74	-0.19408	1.0	random
2	46911565	46911566	1.77	-0.46144	1.0	random
13	54849209	54849210	2.63	-0.37218	1.0	random
22	37872271	37872272	0.667	-0.2621	1.0	random
4	169787495	169787496	-1.78	-0.23293	1.0	random
15	67784909	67784910	-1.02	-0.27081	1.0	random
6	108410955	108410956	3.09	-0.35986	0.99	random
9	95442510	95442511	-2.12	-0.31323	1.0	random
4	113304357	113304358	-2.03	-0.33654	1.0	random
6	132441035	132441036	-1.1	-0.15871	1.0	random
13	92780031	92780032	-2.34	-0.2384	1.0	random
21	16115229	16115230	-0.761	-0.51298	1.0	random
15	52255187	52255188	-1.78	-0.42817	1.0	random
20	43677743	43677744	-0.232	-0.37031	1.0	random
15	31274813	31274814	-4.08	-0.27452	1.0	random
18	60607154	60607155	-3.5	-0.17923	1.0	random
4	161737812	161737813	-0.316	-0.55219	1.0	random
19	1761410	1761411	-0.357	-0.39226	1.0	random
15	98947934	98947935	-1.86	-0.35611	1.0	random
14	62127623	62127624	-1.66	-0.24662	1.0	random
4	61957563	61957564	3.46	-0.21734	1.0	random
14	65193506	65193507	0.235	-0.13147	1.0	random
21	35621139	35621140	1.57	-0.50361	1.0	random
8	119701059	119701060	-1.35	-0.44689	1.0	random
13	49912258	49912259	-0.00753	-0.30895	1.0	random
11	109948851	109948852	2.47	-0.0972	1.0	random
12	15635801	15635802	0.904	-0.335	1.0	random
8	9774361	9774362	3.28	-0.31882	1.0	random
13	68507017	68507018	-0.195	-0.24368	1.0	random
16	64485272	64485273	-4.91	-0.4464	1.0	random
21	43318428	43318429	0.806	-0.53945	1.0	random
9	135452574	135452575	-3.06	-0.14869	0.99	random
11	103891126	103891127	0.672	-0.15885	1.0	random
21	39659335	39659336	-0.641	-0.33383	1.0	random
11	116785494	116785495	-2.1	-0.32339	1.0	random
7	17931650	17931651	2.3	-0.23399	1.0	random
20	16789801	16789802	-1.22	-0.45733	1.0	random
13	102794462	102794463	1.42	-0.53951	1.0	random
13	107681947	107681948	2.4	0.07723	1.0	random
15	92707726	92707727	0.214	-0.48212	0.98	random
4	106674277	106674278	-0.327	-0.23115	1.0	random
12	103187390	103187391	0.855	-0.24895	1.0	random
11	58381620	58381621	-6.19	-0.30694	1.0	random
7	45894331	45894332	0	-0.20524	1.0	random
16	13644576	13644577	-1.53	-1.16878	1.0	random
10	10680916	10680917	-8.02	-0.50609	1.0	random
13	71973723	71973724	1.49	-0.35376	1.0	random
8	118952378	118952379	-0.916	-0.14098	1.0	random
4	183597276	183597277	-0.939	-0.22309	1.0	random
5	130827965	130827966	-2.05	-0.09561	1.0	random
22	26769287	26769288	2.3	-0.33651	1.0	random
19	37074358	37074359	0.495	-0.19582	1.0	random
5	73488358	73488359	4.41	-0.39119	1.0	random
2	210183292	210183293	0.337	-0.30102	1.0	random
10	86728613	86728614	-0.294	-0.33978	1.0	random
2	187561956	187561957	0.212	-0.66624	1.0	random
21	15765879	15765880	2.35	-0.5663	1.0	random
13	105631649	105631650	-0.708	-0.34804	1.0	random
12	70430629	70430630	1.14	-0.44286	1.0	random
20	14171019	14171020	0.936	-0.19811	1.0	random
3	53166928	53166929	-1.18	-0.19981	1.0	random
12	15860669	15860670	0.0372	-0.13473	1.0	random
8	91237156	91237157	-3.16	-0.35881	1.0	random
6	119971734	119971735	-2.41	-0.11484	0.98	random
16	59781643	59781644	-1.06	-0.33338	1.0	random
15	81389803	81389804	-5.58	-0.3149	1.0	random
19	33909737	33909738	2.2	-0.52892	1.0	random
7	16014936	16014937	-6.17	-0.37566	1.0	random
2	209169822	209169823	5.46	-0.14331	1.0	random
10	22387429	22387430	0.681	-0.19983	1.0	random
5	152179362	152179363	0.499	-0.87712	1.0	random
19	18252179	18252180	-2.57	-0.4414	0.9	random
10	130597732	130597733	-6.45	-0.34275	1.0	random
15	22927984	22927985	1.5	-0.16114	1.0	random
17	75210971	75210972	-6.08	-0.08253	1.0	random
10	131221957	131221958	3.04	-0.47765	1.0	random
13	92524991	92524992	-0.561	-0.02128	1.0	random
18	33356919	33356920	-0.709	-0.30801	1.0	random
16	6947866	6947867	-0.059	-1.13403	1.0	random
6	87567140	87567141	-3.26	-0.48198	1.0	random
13	33887059	33887060	4.29	-0.45175	1.0	random
17	33291693	33291694	2.07	-0.13588	1.0	random
4	65644169	65644170	1.23	-0.37356	1.0	random
12	70260039	70260040	-1.15	-0.32584	1.0	random
6	65968537	65968538	-1.03	-0.27147	1.0	random
11	31404155	31404156	-1.99	-0.32696	1.0	random
15	95872958	95872959	4.22	-0.31911	1.0	random
21	27593302	27593303	0.00145	-0.26693	1.0	random
11	11789759	11789760	-1.14	-0.20809	1.0	random
21	33634889	33634890	-3.61	-0.22699	1.0	random
18	7378684	7378685	-0.109	-0.17371	1.0	random
6	147171451	147171452	0.572	-0.35529	0.99	random
4	40684239	40684240	-0.0841	-0.25879	1.0	random
3	130559740	130559741	1.1	-0.53689	1.0	random
1	201977687	201977688	0.459	-0.63474	0.97	random
10	106355569	106355570	1.96	-0.16925	1.0	random
9	135738633	135738634	-2.77	-0.21078	1.0	random
22	46170001	46170002	-3.91	-0.35675	1.0	random
3	61793496	61793497	1.81	-0.38419	1.0	random
19	8843431	8843432	0.516	-0.43652	0.9	random
5	50180087	50180088	1.56	-0.46335	1.0	random
8	68274658	68274659	-0.848	-0.13005	1.0	random
4	16170647	16170648	-0.0537	-0.49479	1.0	random
11	19591378	19591379	-2.36	-0.57175	1.0	random
16	84449429	84449430	-0.313	-0.57932	1.0	random
1	38675776	38675777	3.66	-0.33848	1.0	random
10	78880947	78880948	-1.69	-0.13708	1.0	random
18	46343003	46343004	0.0613	-0.48474	1.0	random
1	229404337	229404338	0.45	-0.2638	1.0	random
4	58444063	58444064	-2.38	-0.87037	1.0	random
11	34314000	34314001	-3.33	-0.29201	1.0	random
2	241100856	241100857	0.418	-0.51677	1.0	random
5	172785490	172785491	-1.68	-0.33291	1.0	random
20	19377726	19377727	-2.65	-0.12947	1.0	random
9	25793761	25793762	0.472	-0.57649	1.0	random
13	63890810	63890811	-0.355	-0.50346	1.0	random
19	7759072	7759073	1.31	-1.17681	1.0	random
1	104451163	104451164	0.91	-0.5108	1.0	random
6	141336902	141336903	1.49	-0.56025	1.0	random
1	44833128	44833129	0.61	-0.44734	1.0	random
21	32184479	32184480	0.433	-0.39198	1.0	random
5	131647357	131647358	-6.96	-0.24445	1.0	random
10	18432141	18432142	1.33	-0.17293	1.0	random
2	169609036	169609037	1.87	-0.60428	0.98	random
5	125771983	125771984	0.386	-0.31981	1.0	random
4	47816829	47816830	4.97	-0.38796	1.0	random
8	90021639	90021640	1.05	-0.47593	1.0	random
14	24223175	24223176	-0.138	-0.48571	1.0	random
3	147115523	147115524	-5.65	-0.11149	1.0	random
17	5029850	5029851	0.0465	-0.27227	1.0	random
21	31584606	31584607	-2.96	-0.2681	1.0	random
19	48405455	48405456	-0.588	-0.20675	1.0	random
20	62655282	62655283	0.456	-0.23908	1.0	random
10	67344656	67344657	-2.04	-0.61903	1.0	random
1	117569892	117569893	1.01	-0.26359	1.0	random
20	22561020	22561021	0.983	-0.64779	1.0	random
21	27126042	27126043	2.72	-0.30663	1.0	random
4	125375780	125375781	-0.191	-0.17548	1.0	random
7	2110537	2110538	-2.69	-0.63734	1.0	random
16	86658801	86658802	3.29	-0.49278	1.0	random
5	117375980	117375981	-8.42	-0.26411	1.0	random
4	27750506	27750507	0.858	-0.47325	0.98	random
15	92881767	92881768	2.13	-0.3032	1.0	random
11	62658666	62658667	-2.82	-0.45238	1.0	random
19	20882248	20882249	0.109	-0.39032	1.0	random
22	31164857	31164858	-3.48	-0.5039	1.0	random
11	110944583	110944584	-3.62	-0.99031	1.0	random
11	111174688	111174689	3.76	-0.22217	1.0	random
20	4171033	4171034	-0.133	-0.49409	1.0	random
20	6110887	6110888	-4.7	-0.17715	1.0	random
20	33988658	33988659	0.237	-0.34219	1.0	random
7	45199628	45199629	-1.05	-0.71157	0.99	random
17	12392998	12392999	2.13	-0.51878	1.0	random
14	30456723	30456724	4.08	-0.44309	0.99	random
15	77899930	77899931	2.85	-0.15255	1.0	random
18	54692935	54692936	6.16	-0.23569	1.0	random
7	86771551	86771552	-3.99	-0.23088	1.0	random
4	99484609	99484610	0.248	-0.23568	1.0	random
7	132113168	132113169	5.5	-0.48307	1.0	random
21	31178435	31178436	-1.12	-0.52287	1.0	random
11	96050222	96050223	1.79	-0.25702	1.0	random
13	77198845	77198846	2.97	-0.13949	1.0	random
11	106695220	106695221	0	-0.63532	1.0	random
20	16948231	16948232	-1.25	-0.2785	1.0	random
21	33919193	33919194	0	-0.46213	1.0	random
4	143214061	143214062	2.39	-0.44904	0.99	random
14	77346046	77346047	-0.0399	-0.34604	1.0	random
20	9608670	9608671	-1.89	-0.46857	1.0	random
15	67035034	67035035	0.665	-0.618	1.0	random
6	12118525	12118526	2.66	-0.18861	0.97	random
16	77545382	77545383	-1.64	-0.25671	1.0	random
19	44225017	44225018	-4.42	-0.33792	1.0	random
19	9353897	9353898	0.586	-0.39678	0.99	random
22	47675102	47675103	-2.93	-0.52611	1.0	random
7	136678016	136678017	-3	-0.59977	1.0	random
9	66291195	66291196	0.448	-0.50867	1.0	random
12	61671029	61671030	3.43	-0.3951	1.0	random
16	54469562	54469563	0.711	-0.49606	1.0	random
22	26283771	26283772	3.92	-0.53918	1.0	random
2	69617898	69617899	0.646	-0.39447	1.0	random
18	32945728	32945729	-2.16	-0.16805	1.0	random
17	37063728	37063729	1.38	-0.42658	1.0	random
8	21925334	21925335	0.426	-0.43139	1.0	random
13	44312795	44312796	1.4	-0.20298	0.96	random
18	19141055	19141056	-3.24	-0.23026	1.0	random
21	45854115	45854116	0.225	-0.34922	1.0	random
5	12583083	12583084	0.225	-0.38393	0.96	random
3	87839190	87839191	4.6	-0.52122	1.0	random
14	64147723	64147724	0.726	-0.24707	1.0	random
15	72610978	72610979	3.84	-0.33058	1.0	random
13	41129688	41129689	-3.29	-0.15422	1.0	random
1	16770370	16770371	-3.89	-0.17124	1.0	random
12	75479579	75479580	2.56	-0.32166	1.0	random
20	11432399	11432400	4.18	-0.23622	1.0	random
21	24104147	24104148	2.14	-0.49286	1.0	random
21	28635138	28635139	0.109	-0.25765	1.0	random
3	153914477	153914478	-4.11	-0.32682	1.0	random
8	124526271	124526272	-1.86	-0.13488	1.0	random
12	75593163	75593164	-0.88	-0.63313	1.0	random
5	21412186	21412187	-4.15	-0.70029	0.99	random
15	80117128	80117129	-4.45	-0.40818	1.0	random
20	11041360	11041361	1.08	-0.36419	0.99	random
3	2595310	2595311	0.8	-0.23902	1.0	random
16	79328725	79328726	2.36	-0.3295	0.98	random
14	23824810	23824811	3.81	-0.38486	1.0	random
1	158124623	158124624	-0.35	-0.37921	1.0	random
13	64666935	64666936	-0.818	-0.36914	1.0	random
17	12757216	12757217	0.918	-0.16833	1.0	random
19	53520625	53520626	-0.647	-0.40561	1.0	random
9	109871360	109871361	-1.99	-0.281	1.0	random
2	120579026	120579027	1.52	-0.18242	1.0	random
2	130557598	130557599	0.737	-0.35119	1.0	random
10	86417354	86417355	0.232	-0.63574	0.96	random
1	173992435	173992436	-0.683	-0.25788	1.0	random
19	55046213	55046214	0.158	-0.67851	1.0	random
19	56411658	56411659	0.516	-0.48126	1.0	random
4	20529542	20529543	2.41	-0.2285	1.0	random
20	35209713	35209714	-0.754	-0.19691	1.0	random
9	4996069	4996070	1.47	-0.38808	1.0	random
10	115811904	115811905	0.0312	-0.2125	1.0	random
1	242653668	242653669	2.29	-0.36572	1.0	random
13	25301677	25301678	1.36	-0.43501	1.0	random
6	113593980	113593981	1.47	-0.49642	1.0	random
21	20590964	20590965	0.138	-0.61507	1.0	random
20	34711332	34711333	0.483	-0.17018	1.0	random
6	73478815	73478816	1.62	-0.35095	1.0	random
13	107961755	107961756	2.37	-0.21372	1.0	random
5	93299909	93299910	-5.83	-0.33263	1.0	random
3	188761054	188761055	0.239	-0.28779	1.0	random
10	118622044	118622045	1.53	-0.45468	1.0	random
2	124896396	124896397	-4.68	-0.13719	1.0	random
18	73206272	73206273	1.07	-0.28312	1.0	random
11	39741674	39741675	0.574	-0.58587	0.98	random
11	67948257	67948258	-1.25	-0.15966	1.0	random
14	80571057	80571058	1.3	-0.32593	1.0	random
12	17310896	17310897	0.934	-0.39066	1.0	random
14	63249114	63249115	-2.83	-0.17645	1.0	random
14	66082201	66082202	-2.26	-0.25654	1.0	random
9	104657581	104657582	-3.95	-0.55881	1.0	random
13	93619459	93619460	0.225	-0.28825	0.99	random
6	145811189	145811190	0.594	-0.5495	1.0	random
14	100686041	100686042	-1.96	-0.03955	1.0	random
19	17221973	17221974	0.559	-0.33792	1.0	random
12	29547584	29547585	-1.98	-0.18041	1.0	random
21	33427703	33427704	1.24	-0.6764	1.0	random
17	37089556	37089557	2.83	-0.4976	1.0	random
6	38546967	38546968	2.73	-0.05598	1.0	random
19	6702284	6702285	-9.16	-0.31626	1.0	random
22	38510187	38510188	1.02	-0.37374	0.99	random
15	50209408	50209409	-3.72	-0.44998	1.0	random
12	120068713	120068714	-0.997	-0.25465	1.0	random
9	71551522	71551523	3.04	-0.22206	0.98	random
12	31988249	31988250	-0.134	-0.39032	1.0	random
3	76813232	76813233	-0.00714	-0.46182	0.97	random
9	19997736	19997737	4.07	-0.36629	1.0	random
20	4941467	4941468	2.85	-0.27556	1.0	random
2	147473184	147473185	1.46	-0.33581	0.96	random
13	23057900	23057901	0.336	-0.3975	1.0	random
12	126431081	126431082	-2.33	-0.24279	1.0	random
9	16123793	16123794	-0.256	-0.66455	1.0	random
18	2724742	2724743	-2.97	-0.22741	1.0	random
12	126484765	126484766	3.4	-0.08559	1.0	random
21	30254585	30254586	0.151	-0.17548	1.0	random
8	95537866	95537867	1.22	-0.26825	1.0	random
17	30918108	30918109	1.78	-0.32393	1.0	random
10	108125615	108125616	2.72	-0.35793	1.0	random
1	57473807	57473808	-0.00381	-0.23902	1.0	random
19	12830295	12830296	2.32	-0.40231	1.0	random
17	71603006	71603007	-0.674	-0.33757	1.0	random
20	57397927	57397928	-7	-0.35744	1.0	random
18	19807270	19807271	4.46	-0.23922	1.0	random
21	47981399	47981400	-5.04	-0.33721	1.0	random
6	73505812	73505813	-0.893	-0.09692	1.0	random
7	53616046	53616047	-2.2	-0.36623	1.0	random
1	183750205	183750206	1.63	-0.41874	1.0	random
2	17423330	17423331	1.19	-0.32007	1.0	random
2	163550270	163550271	-1.66	-0.31561	1.0	random
11	76518162	76518163	1.43	-0.52913	0.99	random
16	47410573	47410574	2.29	-0.46864	0.99	random
22	40696022	40696023	-2.34	-0.13146	1.0	random
3	56518265	56518266	2.66	-0.37791	1.0	random
21	18981822	18981823	1.09	-0.62837	1.0	random
14	100545604	100545605	1.53	-0.51577	1.0	random
14	65018149	65018150	1.26	-0.06629	1.0	random
1	154667790	154667791	0.698	-0.20721	1.0	random
11	99593416	99593417	-1.15	-0.36525	1.0	random
20	23158241	23158242	0.952	-0.12501	1.0	random
16	52806706	52806707	3.03	-0.25343	1.0	random
4	31244606	31244607	1.42	-0.38538	1.0	random
3	26522627	26522628	0.378	-0.52655	1.0	random
12	9549649	9549650	0.918	-0.62169	0.99	random
8	137085319	137085320	4.04	-0.42491	1.0	random
20	40855181	40855182	3.76	-0.77007	1.0	random
12	132653218	132653219	0.17	-0.50264	1.0	random
6	132691940	132691941	0.941	-0.17793	1.0	random
18	6029938	6029939	0.226	-0.22447	1.0	random
7	612101	612102	-1.81	-0.29785	1.0	random
16	85880963	85880964	0.083	-0.52556	0.97	random
5	165104106	165104107	0.255	-0.34432	1.0	random
14	74719844	74719845	2.64	-0.26518	0.97	random
18	53015610	53015611	2.86	-0.17244	1.0	random
3	144980561	144980562	-2.25	-0.29374	1.0	random
5	41049700	41049701	-1.39	-0.35644	1.0	random
5	38499170	38499171	0.407	-0.21887	1.0	random
11	25902336	25902337	-1.22	-0.42724	1.0	random
18	1505927	1505928	0.235	-0.2212	1.0	random
13	81981652	81981653	0.284	-0.20849	1.0	random
21	29833946	29833947	1.09	-0.31378	1.0	random
4	177701771	177701772	0.755	-0.29155	0.94	random
21	16900234	16900235	2.08	-0.40777	1.0	random
13	22521452	22521453	-0.093	-0.55407	1.0	random
17	27256745	27256746	2.29	-0.08299	1.0	random
13	24848412	24848413	-1.2	-0.46893	1.0	random
3	178095015	178095016	0.818	-0.3448	1.0	random
21	35968160	35968161	-4.89	-0.37222	1.0	random
18	73074353	73074354	-5.34	-0.49983	1.0	random
17	68294520	68294521	-0.693	-0.44729	1.0	random
12	130714616	130714617	-2.28	-0.2446	1.0	random
6	69493956	69493957	0.506	-0.6506	1.0	random
5	23747373	23747374	0.723	-0.41083	1.0	random
1	41364905	41364906	-7.38	-0.43612	1.0	random
15	80680573	80680574	-7.02	-0.48944	1.0	random
4	16253386	16253387	-2.35	-0.18611	1.0	random
3	148257007	148257008	0.169	-0.61609	1.0	random
16	17252091	17252092	-5.35	-0.62063	1.0	random
18	50140751	50140752	-1.71	-0.64728	1.0	random
14	61791513	61791514	1.3	-0.35828	1.0	random
1	77457788	77457789	-5.2	-0.63996	1.0	random
7	48022013	48022014	-7.03	-0.34547	1.0	random
7	95459482	95459483	2.42	-0.13957	1.0	random
9	140050893	140050894	-2.03	-0.68151	1.0	random
10	21358606	21358607	0.562	-0.15668	1.0	random
3	129090091	129090092	0	-0.30236	1.0	random
7	115369179	115369180	-0.951	-0.20806	1.0	random
16	34471467	34471468	0.109	-0.26712	1.0	random
12	122682287	122682288	0.858	-0.1592	1.0	random
4	173966840	173966841	1.26	-0.07761	1.0	random
16	30471116	30471117	-1.65	-0.33265	1.0	random
8	107695191	107695192	2.54	-0.13525	1.0	random
4	37258351	37258352	2.51	-0.29021	1.0	random
21	34187473	34187474	-0.638	-0.14208	1.0	random
3	102243097	102243098	-1.82	-0.32409	1.0	random
3	110157125	110157126	1.98	-0.30929	1.0	random
4	96277759	96277760	1.76	-0.41595	1.0	random
8	69069806	69069807	2.14	0.00075	1.0	random
2	19866846	19866847	-1.64	-0.49785	1.0	random
15	32918291	32918292	0.623	-0.15696	1.0	random
15	92309565	92309566	-1.69	-0.35223	0.92	random
20	19210269	19210270	0.682	0.00539	0.99	random
21	20786858	20786859	-0.595	-0.53957	1.0	random
2	55447998	55447999	0.408	-0.06492	1.0	random
10	130219398	130219399	0.967	-0.40251	1.0	random
6	166305134	166305135	-1.02	-0.38678	1.0	random
10	83640615	83640616	-1.09	-0.18825	1.0	random
17	42001851	42001852	0.753	-0.33997	1.0	random
3	20197151	20197152	0.882	-0.20591	1.0	random
11	41448137	41448138	0.586	-0.33418	1.0	random
17	46712537	46712538	-2.85	-0.203	1.0	random
7	6673736	6673737	-1.51	-0.21387	1.0	random
12	76379646	76379647	-0.763	-0.44758	1.0	random
9	7662995	7662996	-1.95	-0.45027	1.0	random
19	41084917	41084918	2.24	-0.29109	1.0	random
6	158024625	158024626	0.327	-0.46474	1.0	random
10	67866872	67866873	0.485	-0.43724	1.0	random
2	241779245	241779246	-2.8	-0.55738	1.0	random
5	14698040	14698041	-2.87	-0.50056	1.0	random
9	24041661	24041662	-0.00986	-0.30591	1.0	random
1	185988252	185988253	-2.48	-0.08018	1.0	random
19	29912256	29912257	-5.08	-0.4617	1.0	random
9	27656580	27656581	3.95	-0.45446	1.0	random
15	92487624	92487625	-3.57	-0.65035	0.97	random
4	181038940	181038941	-0.251	-0.32447	1.0	random
3	47690383	47690384	-0.734	-0.0564	1.0	random
5	144883512	144883513	-5.6	-0.02768	1.0	random
5	41067435	41067436	1.63	-0.10875	1.0	random
14	32059693	32059694	-8.42	-0.15866	1.0	random
8	68922176	68922177	2.34	-0.13777	1.0	random
15	67547944	67547945	2.37	-0.09269	1.0	random
16	24686541	24686542	2.48	-0.33428	1.0	random
12	5866426	5866427	2.5	-0.14849	1.0	random
19	30579507	30579508	-0.142	-0.20487	1.0	random
18	8320215	8320216	-0.404	-0.08502	1.0	random
20	9360058	9360059	0.881	-0.34717	1.0	random
17	65000090	65000091	-1.82	-0.3029	1.0	random
15	51116292	51116293	0.3	-0.23773	1.0	random
4	37803599	37803600	0.574	-1.02554	0.98	random
13	106234127	106234128	2.07	-0.70574	1.0	random
20	48039505	48039506	2.06	-0.46345	1.0	random
5	27011825	27011826	0.709	-0.44806	1.0	random
15	98612964	98612965	1.89	-0.74335	1.0	random
22	42754156	42754157	1.04	-0.31853	1.0	random
15	83427765	83427766	-2.98	-0.30631	1.0	random
5	175324321	175324322	0.371	-0.39809	1.0	random
8	117471776	117471777	1.37	-0.17455	1.0	random
21	28519653	28519654	1.92	-0.32015	1.0	random
13	20002189	20002190	1.75	-0.58073	1.0	random
19	18170678	18170679	-5.21	-0.46306	1.0	random
4	58345513	58345514	0.376	-0.44839	0.84	random
12	80480025	80480026	-1.9	-0.49382	1.0	random
1	78176279	78176280	0.43	-0.39603	1.0	random
15	40744994	40744995	0.984	-0.32758	1.0	random
2	119762572	119762573	-0.23	-0.53282	1.0	random
17	80830820	80830821	-1.03	-0.39385	1.0	random
4	33060564	33060565	0.415	-0.39214	1.0	random
21	25100866	25100867	-3.18	-0.43306	0.97	random
14	88045411	88045412	4.78	-0.13146	1.0	random
6	53804361	53804362	-0.86	-0.29881	1.0	random
10	6020292	6020293	-3.96	-0.23342	1.0	random
2	72346284	72346285	-4.41	-0.40166	1.0	random
1	240989654	240989655	-2.18	-0.34669	1.0	random
9	3779446	3779447	-4.56	-0.5377	1.0	random
1	197685933	197685934	0.639	-0.13946	1.0	random
17	15886827	15886828	-0.759	-0.56263	0.93	random
3	86949690	86949691	3.57	-0.15325	1.0	random
12	62101730	62101731	-7.85	-0.47246	1.0	random
20	31126926	31126927	2.24	-0.27734	0.97	random
1	172239914	172239915	1.14	-0.31708	1.0	random
8	56912180	56912181	0.893	-0.24327	1.0	random
21	11036041	11036042	1.22	-0.3293	0.91	random
6	143542617	143542618	4.11	-0.02793	1.0	random
4	129575681	129575682	1.38	-1.13479	1.0	random
10	108354052	108354053	0.418	-0.48238	1.0	random
12	127430087	127430088	-3.4	-0.5808	1.0	random
3	75392391	75392392	-1.62	-0.44628	1.0	random
19	18585479	18585480	-1.08	-0.38712	1.0	random
9	139820083	139820084	-4.72	-0.40327	1.0	random
1	31578450	31578451	1.1	-0.98905	1.0	random
10	63006013	63006014	2.8	-0.41659	1.0	random
8	105447782	105447783	-2.07	-0.07942	1.0	random
22	33574374	33574375	-2.68	-0.6636	1.0	random
9	78037844	78037845	-0.276	-0.53618	1.0	random
12	107077447	107077448	-0.694	-0.77014	0.91	random
13	72614683	72614684	0.655	-0.97058	1.0	random
5	172260952	172260953	1.17	-0.38085	0.95	random
9	111425736	111425737	0.309	-0.05538	1.0	random
7	116488635	116488636	2.15	-0.25285	1.0	random
14	54694035	54694036	-1.34	-0.1137	1.0	random
2	16061373	16061374	0.421	-0.33655	1.0	random
11	1688580	1688581	-1.94	-0.54288	1.0	random
3	25158420	25158421	-4	-0.75368	1.0	random
11	19502451	19502452	-2.54	-0.48392	1.0	random
10	55792023	55792024	-1.49	-0.47237	1.0	random
3	87150793	87150794	-0.904	-0.45995	1.0	random
14	93213510	93213511	-0.253	-0.52248	0.97	random
9	73364356	73364357	0.306	-0.31227	1.0	random
12	27701506	27701507	2.89	-0.26854	1.0	random
4	20806679	20806680	-1.1	-0.6957	0.94	random
14	65245310	65245311	0.308	-0.47639	1.0	random
20	6782688	6782689	-4.96	-0.47899	1.0	random
15	101764673	101764674	-0.216	-0.38402	1.0	random
6	21176565	21176566	1.95	-0.11987	1.0	random
7	39272963	39272964	-0.37	-0.21942	1.0	random
11	14607175	14607176	0.852	-0.16127	1.0	random
3	134581816	134581817	0.592	-0.32894	1.0	random
14	99824303	99824304	3.43	-0.40882	0.92	random
5	75782139	75782140	0.00293	-0.3564	1.0	random
12	13922296	13922297	2.14	-0.49962	1.0	random
13	37495711	37495712	-2.32	-0.24035	1.0	random
14	61819020	61819021	-2.14	-0.10092	1.0	random
18	56617540	56617541	-0.984	-0.2765	1.0	random
8	5484579	5484580	-0.0167	-0.93228	1.0	random
20	8397305	8397306	-3.96	-0.19691	1.0	random
5	88656856	88656857	-1.81	-0.11915	1.0	random
4	91903192	91903193	0.512	-0.16855	1.0	random
13	103418676	103418677	2.53	-0.46021	1.0	random
8	56000075	56000076	-1.41	-0.12686	1.0	random
12	58826143	58826144	1.42	-0.19677	1.0	random
5	127923918	127923919	0.502	-0.24968	1.0	random
17	40006598	40006599	3.95	-0.06185	1.0	random
17	42990627	42990628	0.529	-0.21526	1.0	random
8	76614491	76614492	-1.84	-0.72512	1.0	random
2	207210729	207210730	-2.2	-0.11439	1.0	random
10	6193687	6193688	-0.317	-0.50182	1.0	random
15	62999597	62999598	-2.57	-0.29596	1.0	random
2	157389925	157389926	-3.26	-0.36363	1.0	random
15	97776189	97776190	3.26	-0.32148	1.0	random
3	135701629	135701630	-0.263	-0.21046	1.0	random
21	32962581	32962582	0.817	-0.56727	0.98	random
5	169172941	169172942	0.298	-0.23123	1.0	random
6	145444800	145444801	1.3	-0.42932	1.0	random
16	82939582	82939583	-1.28	-0.745	1.0	random
9	29076302	29076303	1.03	-0.6662	1.0	random
10	116264434	116264435	-3.19	-0.23841	1.0	random
17	45575276	45575277	0.543	-0.46907	0.98	random
7	80517437	80517438	0.904	-0.3289	1.0	random
11	773979	773980	-4.48	-0.21133	1.0	random
9	140363232	140363233	-0.853	-0.20115	1.0	random
9	78118036	78118037	3.9	-0.16424	1.0	random
19	49174632	49174633	-2.28	-0.18935	1.0	random
22	40725908	40725909	2.38	-0.34052	1.0	random
7	105070748	105070749	2.6	-0.04869	1.0	random
5	107640514	107640515	3.17	-0.57977	1.0	random
2	174297129	174297130	2.98	-0.43062	1.0	random
12	84234507	84234508	-1.4	-0.34596	1.0	random
2	147834835	147834836	-2.34	-0.18008	1.0	random
9	82243094	82243095	5.13	-0.05938	1.0	random
8	121765661	121765662	-2.07	-0.35803	1.0	random
6	155710929	155710930	0.779	-0.27093	1.0	random
21	34796015	34796016	0.356	-0.24794	0.99	random
5	168203899	168203900	1.91	-0.64202	0.93	random
9	121162483	121162484	-1.1	-0.40611	1.0	random
1	4190210	4190211	-1.5	-0.65352	1.0	random
20	31056745	31056746	-0.223	-0.30433	0.97	random
21	23661908	23661909	-1.68	-0.44964	1.0	random
1	180697314	180697315	-0.108	-0.62243	0.98	random
18	26608612	26608613	1.19	-0.11991	1.0	random
20	30688717	30688718	2.25	-0.20616	1.0	random
4	94450864	94450865	3.47	-0.28222	1.0	random
10	10649073	10649074	3.25	-0.61703	1.0	random
17	68317583	68317584	-4.36	-0.27664	1.0	random
20	21321049	21321050	-2.77	-0.04451	1.0	random
14	60732689	60732690	0.2	-0.08967	1.0	random
7	133883819	133883820	4.15	-0.3866	1.0	random
4	57285406	57285407	-2.86	-0.64308	1.0	random
20	18615915	18615916	0.579	-0.35218	1.0	random
2	192503297	192503298	1.2	-0.15746	1.0	random
11	83078130	83078131	-1.76	-0.55462	1.0	random
7	131649472	131649473	-1.2	-0.43584	1.0	random
11	80192754	80192755	0.312	-0.52404	1.0	random
4	95514412	95514413	-2.27	-0.3437	1.0	random
12	3000564	3000565	0.541	-0.25093	1.0	random
17	30897224	30897225	-4.44	-0.41738	1.0	random
21	43168416	43168417	-2.24	-0.23659	1.0	random
7	12588999	12589000	1.74	-0.7918	1.0	random
5	164004698	164004699	-0.769	-0.4949	1.0	random
9	110611713	110611714	0.207	-0.24071	0.99	random
5	27671969	27671970	-0.222	-0.31578	1.0	random
15	82298418	82298419	-0.47	-0.45983	1.0	random
16	82494864	82494865	1.98	-0.63248	1.0	random
8	89788373	89788374	1.15	-0.32173	1.0	random
3	33620228	33620229	-1.49	-0.25534	1.0	random
6	81048707	81048708	1.37	-0.52194	0.98	random
13	63309662	63309663	0.649	-0.53438	1.0	random
17	60827123	60827124	-0.532	-0.34826	1.0	random
1	184191779	184191780	-3.41	-0.48143	1.0	random
12	30475916	30475917	0.444	-0.93997	1.0	random
18	5499063	5499064	0.2	-0.06328	1.0	random
3	43898975	43898976	0.45	-0.06443	1.0	random
12	133436269	133436270	-2.22	-0.28173	1.0	random
11	39523953	39523954	-0.884	-0.36192	0.99	random
1	14439454	14439455	-0.734	-0.40863	1.0	random
11	63435530	63435531	-0.379	-0.15172	1.0	random
9	21433179	21433180	-1.09	-0.23246	1.0	random
14	97502076	97502077	0.281	-0.35489	1.0	random
1	145734227	145734228	0.827	-0.27546	1.0	random
14	38855369	38855370	-1.39	-0.43621	1.0	random
20	56056415	56056416	-1.66	-0.37583	1.0	random
8	23713472	23713473	-2.4	-0.25014	1.0	random
12	64671759	64671760	1.55	-0.20603	1.0	random
12	103682020	103682021	0.944	-0.24193	1.0	random
1	220075570	220075571	-4.47	-0.37605	0.99	random
10	120837687	120837688	-5.03	-0.12961	1.0	random
13	38186091	38186092	1.31	-0.59426	1.0	random
9	106499009	106499010	2.23	-0.27006	1.0	random
7	14245624	14245625	1.3	-0.51886	1.0	random
1	197956560	197956561	2.32	-0.15949	1.0	random
5	62244673	62244674	2.24	-0.42252	1.0	random
4	86251698	86251699	-6.18	-0.34387	1.0	random
20	18661779	18661780	0.628	-0.39515	1.0	random
6	56605150	56605151	0.308	-0.16979	1.0	random
21	35935272	35935273	1.33	-0.52463	1.0	random
18	32663051	32663052	2.16	-0.32262	1.0	random
17	39348439	39348440	0.554	-0.14582	1.0	random
20	1934121	1934122	4.85	-0.4502	1.0	random
20	51868102	51868103	0	-0.34529	1.0	random
16	79116612	79116613	0.427	-0.51667	1.0	random
10	34558967	34558968	3.83	-0.19836	0.99	random
6	9772942	9772943	0.837	-0.29841	1.0	random
21	47369994	47369995	0.158	-0.37615	1.0	random
14	23342661	23342662	1.2	-0.15026	1.0	random
15	52861540	52861541	1.83	-0.28405	1.0	random
3	61617420	61617421	1.86	-0.42645	1.0	random
7	15713335	15713336	-5.5	-0.97077	0.95	random
7	145815774	145815775	0.383	-0.80653	1.0	random
8	51621074	51621075	2.72	-0.24227	1.0	random
17	53360498	53360499	-0.838	-0.43808	1.0	random
1	172601538	172601539	-5.07	-0.30522	1.0	random
11	97545299	97545300	-0.0274	-0.11201	1.0	random
15	77024339	77024340	-0.91	-0.14766	1.0	random
1	90639312	90639313	-5.56	-0.47971	1.0	random
16	66506012	66506013	-2.24	-0.28548	1.0	random
16	48241631	48241632	0.158	-0.00447	1.0	random
6	116263518	116263519	-0.51	-0.24413	1.0	random
14	86350754	86350755	-2.9	-0.41113	1.0	random
16	7383309	7383310	5.75	-0.6004	1.0	random
10	54142426	54142427	1.27	-0.621	1.0	random
12	42021079	42021080	-0.295	-0.40587	1.0	random
5	64119682	64119683	1.55	-0.38406	1.0	random
17	46230739	46230740	4.95	-0.32692	1.0	random
12	62304123	62304124	0.158	-0.64494	0.98	random
2	155977744	155977745	-2.31	-0.19443	1.0	random
13	44827665	44827666	1.85	-0.56276	1.0	random
17	47792656	47792657	-0.655	-0.08284	1.0	random
11	88505617	88505618	0	-0.59044	1.0	random
6	52524273	52524274	4.35	-0.29992	1.0	random
18	48087152	48087153	3.26	-0.17821	1.0	random
4	154752156	154752157	-3.05	-0.54512	1.0	random
13	63863564	63863565	2.34	-0.20874	1.0	random
13	65710666	65710667	0.302	-0.3101	1.0	random
6	56249418	56249419	2.06	-0.41528	1.0	random
6	162538589	162538590	0.451	-0.22843	1.0	random
5	91974802	91974803	-2.9	-0.13282	1.0	random
13	58988486	58988487	1.6	-0.21612	1.0	random
20	11192688	11192689	2.06	-0.6419	1.0	random
2	20878107	20878108	3.56	-0.36235	1.0	random
4	142388019	142388020	-4.69	-0.1623	1.0	random
9	72264716	72264717	-4.24	-0.41919	1.0	random
8	143037774	143037775	1.82	-0.27323	1.0	random
10	101632744	101632745	1.42	-0.33757	1.0	random
2	176634613	176634614	0.277	-0.38762	1.0	random
16	11263559	11263560	-0.964	-0.41843	1.0	random
21	24868037	24868038	1.06	-0.26556	1.0	random
10	69310223	69310224	1.13	-0.05314	1.0	random
19	48050660	48050661	-3.13	-0.11029	1.0	random
7	15671119	15671120	0.165	-0.34339	1.0	random
12	109061195	109061196	-0.391	-0.15784	1.0	random
4	140001696	140001697	-0.591	-0.25033	1.0	random
5	125084534	125084535	-2.61	-0.67212	1.0	random
9	87612612	87612613	-4.56	-0.54941	1.0	random
3	130451920	130451921	-6.38	-0.16826	1.0	random
18	66929592	66929593	0.446	-0.33109	1.0	random
12	39107532	39107533	2.03	-0.1854	1.0	random
21	23827849	23827850	-0.542	-0.40446	1.0	random
18	47908058	47908059	-0.714	-0.74434	0.96	random
17	26825752	26825753	1.83	-0.47609	1.0	random
21	47551858	47551859	1.75	-0.65873	1.0	random
12	15447129	15447130	-2.23	-0.13896	1.0	random
14	79080305	79080306	-0.887	-0.25968	1.0	random
20	59967458	59967459	-3.84	-0.03367	1.0	random
9	16140177	16140178	1.24	-0.35319	1.0	random
7	67809586	67809587	0.651	-0.1869	0.97	random
8	40108397	40108398	-1.44	-0.28199	1.0	random
20	25275036	25275037	0.56	-0.52786	0.98	random
11	16486874	16486875	1.73	-0.24271	1.0	random
11	11958227	11958228	0.651	-0.3609	1.0	random
12	89039928	89039929	1.08	-0.30406	1.0	random
12	67459236	67459237	-6.31	-0.34821	1.0	random
17	60379872	60379873	0.884	-0.33217	0.93	random
6	24585271	24585272	1.22	-0.28176	1.0	random
11	43418753	43418754	-6.62	-0.13679	1.0	random
8	35592679	35592680	1.93	-0.49482	0.98	random
1	194830820	194830821	-0.771	-0.62069	1.0	random
20	21532868	21532869	-1.56	-0.27172	1.0	random
3	159468824	159468825	-0.729	-0.58834	0.99	random
14	36744556	36744557	0.285	-0.03591	1.0	random
21	15401206	15401207	0.337	-0.52778	0.99	random
17	26103085	26103086	0.734	-0.20148	1.0	random
18	38998873	38998874	6.03	-0.47012	1.0	random
13	34574278	34574279	0.906	-0.28899	1.0	random
8	87991149	87991150	-3.13	-0.3082	1.0	random
7	104764062	104764063	0.932	-0.1249	1.0	random
7	123886051	123886052	-4.05	-0.54278	1.0	random
18	74614449	74614450	0.63	-0.71998	1.0	random
18	402930	402931	1.26	-0.41843	1.0	random
2	131564292	131564293	-1.68	-0.44989	0.96	random
20	6838397	6838398	-0.276	-0.35799	1.0	random
14	31414158	31414159	2.62	-0.24635	1.0	random
15	81246624	81246625	2.02	-0.21596	1.0	random
12	85970867	85970868	-0.801	-0.23141	1.0	random
13	51152822	51152823	-2.13	-0.16873	1.0	random
7	115193121	115193122	0.608	-0.22378	1.0	random
9	86270649	86270650	0.929	-0.16419	1.0	random
4	53397109	53397110	1.6	-0.44875	1.0	random
14	54898708	54898709	-0.941	-0.23878	1.0	random
22	48203695	48203696	-0.395	-0.40106	1.0	random
5	10155543	10155544	-0.508	-0.20741	1.0	random
21	42251134	42251135	-0.118	-0.37671	1.0	random
18	72354131	72354132	2.14	-0.15823	0.98	random
12	11117179	11117180	1.7	-0.45066	1.0	random
20	14559142	14559143	3.2	-0.50281	1.0	random
5	174710020	174710021	3.24	-0.4141	1.0	random
18	50192184	50192185	5.55	-0.49063	1.0	random
19	56968381	56968382	-2.03	-0.3556	1.0	random
18	49912430	49912431	0.138	-0.20513	1.0	random
5	96329230	96329231	-2.94	-0.08177	1.0	random
22	51134577	51134578	-4.09	-0.05083	1.0	random
11	45717632	45717633	0.943	-0.41968	1.0	random
9	37944476	37944477	-4.42	-0.30157	1.0	random
11	124204677	124204678	-4.04	-0.51268	1.0	random
12	72332427	72332428	-3.86	-0.32427	1.0	random
12	44701820	44701821	1.84	-0.53156	1.0	random
12	3576018	3576019	-5.18	-0.47416	1.0	random
19	7239075	7239076	0.137	-0.74185	0.89	random
3	190250774	190250775	2.86	-0.55226	1.0	random
5	44881573	44881574	-0.425	-0.42419	1.0	random
16	57723966	57723967	-1.36	-0.44031	1.0	random
16	19491745	19491746	-1.1	-0.25641	1.0	random
7	94772356	94772357	0.804	-0.14724	1.0	random
22	19705927	19705928	0.888	-0.06121	1.0	random
3	169117155	169117156	-1.99	-0.1426	1.0	random
1	205495992	205495993	-3.85	-0.2414	1.0	random
13	63235537	63235538	-0.945	-0.37462	1.0	random
11	81475115	81475116	2.97	-0.54144	0.98	random
9	6026886	6026887	1.69	-0.35062	1.0	random
14	99651963	99651964	-3.91	-0.56504	0.99	random
9	80640748	80640749	1.56	-0.30288	1.0	random
19	19175930	19175931	-1.14	-0.29039	1.0	random
6	169711541	169711542	-0.867	-0.12958	1.0	random
6	131830386	131830387	0.265	-0.51166	1.0	random
17	15026135	15026136	-2	-0.4107	1.0	random
1	17306656	17306657	2.95	-0.4155	0.84	random
15	94873423	94873424	-2.9	-0.31089	1.0	random
9	127528633	127528634	2.84	-0.47846	1.0	random
12	8090600	8090601	-5.62	-0.51832	1.0	random
15	64001111	64001112	-1.35	-0.2875	1.0	random
20	14806977	14806978	-0.0633	-0.13456	1.0	random
4	155535482	155535483	-2.36	-0.22484	1.0	random
1	209601920	209601921	0.989	-0.35994	0.98	random
17	48933002	48933003	-0.678	-0.60234	1.0	random
7	17786977	17786978	0.757	-0.62106	1.0	random
18	59549571	59549572	1.53	-0.30751	1.0	random
11	124953243	124953244	-0.156	-0.3591	1.0	random
14	47255248	47255249	-0.732	-0.45198	1.0	random
18	68925920	68925921	-3.31	-0.34108	1.0	random
2	88446329	88446330	-2.05	-0.42661	1.0	random
9	17574390	17574391	-3.3	-0.92215	1.0	random
8	89212717	89212718	2.23	-0.27282	1.0	random
3	139225773	139225774	0.413	-0.12429	1.0	random
2	112210331	112210332	-4.99	-0.35485	0.99	random
20	41114957	41114958	2.69	-0.67398	1.0	random
10	36040687	36040688	-4.58	-0.34119	1.0	random
10	9994348	9994349	0.564	-0.36903	1.0	random
15	90933856	90933857	4.77	-0.58651	1.0	random
2	23410733	23410734	-1.49	-0.4306	1.0	random
4	82222015	82222016	1.51	-0.40221	1.0	random
7	71339632	71339633	3.1	-0.35371	1.0	random
5	2472726	2472727	-1.4	-0.65014	1.0	random
9	9708043	9708044	0.106	-0.52723	0.95	random
19	59023809	59023810	-3.56	-0.07463	1.0	random
5	87932656	87932657	2.44	-0.46385	1.0	random
5	42726213	42726214	-1.02	-0.15297	1.0	random
10	50668633	50668634	3.02	-0.17506	1.0	random
8	76886846	76886847	2.06	-0.40118	1.0	random
4	143461460	143461461	-1.42	-0.33155	1.0	random
12	89325012	89325013	-0.829	-0.36853	1.0	random
2	216869818	216869819	-1.92	-0.3776	1.0	random
7	41096448	41096449	-0.698	-0.14486	1.0	random
15	69239743	69239744	2.9	-0.19966	1.0	random
19	39801755	39801756	1.86	-0.14277	1.0	random
13	69890521	69890522	0.635	-0.22597	1.0	random
2	221029633	221029634	0.521	-0.22309	1.0	random
9	120944513	120944514	-0.225	-0.28965	1.0	random
20	19330680	19330681	-6.79	-0.4067	1.0	random
12	27300443	27300444	0.906	-0.73323	1.0	random
4	163670485	163670486	-0.677	-0.28816	1.0	random
19	52154512	52154513	-2.88	-0.32542	1.0	random
20	31412674	31412675	0.468	-0.20151	1.0	random
2	80794901	80794902	2.06	-0.76892	1.0	random
8	97843712	97843713	-2.6	-0.28437	1.0	random
10	113542016	113542017	-0.00586	-0.26806	1.0	random
4	98715264	98715265	1.5	-0.21086	1.0	random
16	88017286	88017287	2.25	-0.66315	1.0	random
21	35584367	35584368	2.23	-0.40513	1.0	random
6	6826380	6826381	-0.414	-0.39524	0.92	random
1	216645636	216645637	-0.0585	-0.45824	1.0	random
3	18275554	18275555	-7.61	-0.22752	1.0	random
12	89680191	89680192	-2.08	-0.47505	1.0	random
20	1141204	1141205	-2.71	-0.1749	1.0	random
8	9587020	9587021	-2.41	-0.32239	1.0	random
19	32741731	32741732	-1.68	-1.2199	0.98	random
11	44455027	44455028	-2.33	-0.76482	1.0	random
8	52771093	52771094	1.68	-0.1143	0.96	random
20	51475567	51475568	1.68	-0.29072	1.0	random
16	3420251	3420252	-1.76	-0.20009	1.0	random
20	23013104	23013105	-2.26	-0.55869	1.0	random
14	63922970	63922971	2.09	-0.04337	1.0	random
3	45002062	45002063	-0.432	-0.42367	1.0	random
4	62556531	62556532	-0.0955	-0.22094	1.0	random
15	55548080	55548081	1.63	-0.50279	1.0	random
14	63820590	63820591	-1.02	-0.49811	1.0	random
14	103555609	103555610	-0.0728	-0.36815	1.0	random
18	73849819	73849820	0.472	-0.56066	1.0	random
4	61236566	61236567	1.66	-0.45396	1.0	random
1	212720508	212720509	1.87	-0.12037	1.0	random
7	132280121	132280122	1.39	-0.39419	1.0	random
10	102489885	102489886	1.02	-0.08188	1.0	random
16	65683651	65683652	-5.27	-0.08404	1.0	random
7	67156387	67156388	-0.0141	-0.13792	1.0	random
7	89968585	89968586	1.98	-0.17659	1.0	random
8	348847	348848	1.09	-0.26941	1.0	random
5	105505777	105505778	-2.79	-0.30365	0.95	random
21	27947596	27947597	0.0421	-0.3195	1.0	random
15	74618146	74618147	-0.223	-0.28828	1.0	random
12	4598097	4598098	-2.34	-0.19665	1.0	random
17	55508785	55508786	1.03	-0.23692	1.0	random
19	39854777	39854778	4.54	-0.15799	1.0	random
6	63086865	63086866	0.12	-0.34414	1.0	random
20	19191509	19191510	-0.714	-0.4275	1.0	random
3	123962379	123962380	-3.11	-0.40057	1.0	random
2	53435374	53435375	0.171	-0.33166	1.0	random
2	159907845	159907846	-8.55	-0.23651	1.0	random
2	235623709	235623710	-0.969	-0.37026	1.0	random
11	79303424	79303425	0.821	-0.26715	1.0	random
17	14252087	14252088	-5.99	-0.27205	1.0	random
6	133785582	133785583	-8.23	-0.64122	1.0	random
11	133518449	133518450	-1.75	-0.66397	1.0	random
22	46006664	46006665	2.63	-0.31219	1.0	random
19	35094046	35094047	-0.82	-0.17111	1.0	random
2	198535937	198535938	3.17	-0.0896	1.0	random
16	2085673	2085674	-1.14	-0.40805	1.0	random
2	158122651	158122652	-0.0282	-0.34762	1.0	random
18	37381543	37381544	0.441	-0.90411	1.0	random
18	29004288	29004289	-2.77	-0.18809	1.0	random
22	18877299	18877300	0	-0.53483	1.0	random
20	61204210	61204211	-0.799	-0.22719	1.0	random
2	234323222	234323223	-1.24	-0.1696	1.0	random
18	47383549	47383550	-5.4	-0.19569	1.0	random
2	44051040	44051041	-8.22	-0.31858	1.0	random
10	112403650	112403651	2.58	-0.13433	1.0	random
13	66884301	66884302	2.92	-0.18803	1.0	random
4	47785711	47785712	0.988	-0.16152	1.0	random
2	72490241	72490242	1.23	-0.17045	1.0	random
13	40862878	40862879	1.19	-0.29946	1.0	random
5	128832709	128832710	3.53	-0.22771	1.0	random
13	84301777	84301778	-3.53	-0.32848	1.0	random
18	52340345	52340346	1.49	-0.37717	0.97	random
12	132156644	132156645	0.965	-0.11595	0.98	random
21	29609829	29609830	-3.25	-0.09512	1.0	random
10	86001654	86001655	1.29	-0.16297	1.0	random
10	20474447	20474448	-1.36	-0.2126	1.0	random
5	45796	45797	0.0465	-0.67159	1.0	random
18	39078473	39078474	-4.03	-0.24498	1.0	random
17	68577150	68577151	-4.07	-0.20408	1.0	random
10	710188	710189	1.49	-0.30368	1.0	random
18	69040794	69040795	-2.82	-0.49892	1.0	random
6	21195087	21195088	1.03	-0.31412	1.0	random
22	27890637	27890638	-4.61	-0.2492	1.0	random
20	36688772	36688773	-0.288	-0.31655	1.0	random
19	44187264	44187265	2.38	-0.21311	1.0	random
8	136543947	136543948	1.99	-0.3777	1.0	random
12	26951344	26951345	1.89	-0.34801	1.0	random
17	75294715	75294716	0.584	-0.38407	1.0	random
18	7243605	7243606	-0.277	-0.08777	1.0	random
16	73222258	73222259	0.225	-0.3097	1.0	random
2	64980541	64980542	0.222	-0.13575	1.0	random
19	8577835	8577836	-2.65	-0.45346	1.0	random
20	35092485	35092486	-4.42	-0.23182	1.0	random
21	44794447	44794448	0.0465	-0.27263	1.0	random
17	59563254	59563255	2.98	-0.25182	1.0	random
10	109899519	109899520	1.09	-0.57562	1.0	random
2	231235803	231235804	1.13	-0.21348	1.0	random
7	108649445	108649446	-3.05	-0.71348	1.0	random
10	8224180	8224181	-0.154	-0.87356	0.95	random
19	58306136	58306137	0.263	-0.32266	1.0	random
9	103539615	103539616	-0.24	-0.37899	1.0	random
11	74785771	74785772	-2.57	-0.46164	1.0	random
11	36412268	36412269	2.58	-0.14161	1.0	random
6	21118097	21118098	-3.37	-0.2774	1.0	random
8	142157102	142157103	-2.45	-0.41933	1.0	random
11	44976517	44976518	1.53	-0.2909	1.0	random
22	46311134	46311135	1.04	-0.52821	1.0	random
18	38280844	38280845	0.315	-0.77416	1.0	random
6	75828068	75828069	-3.09	-0.41632	1.0	random
2	155992988	155992989	2.08	-0.09017	1.0	random
13	102792372	102792373	1.45	-0.62455	0.98	random
21	14643079	14643080	-1.23	-0.45287	1.0	random
14	27538508	27538509	0.905	-0.0683	1.0	random
17	73967051	73967052	-0.137	-0.28769	1.0	random
2	22552063	22552064	0.865	-0.4846	1.0	random
7	130854198	130854199	-1.46	-0.33886	1.0	random
11	111498601	111498602	1.67	-0.17208	1.0	random
14	52896195	52896196	1.14	-0.36558	1.0	random
12	118878970	118878971	1.54	-0.62377	1.0	random
21	33997106	33997107	1.87	-0.33024	1.0	random
1	205127313	205127314	-1.24	0.04195	1.0	random
3	9032687	9032688	1.84	-0.13339	1.0	random
13	59659094	59659095	1.81	-0.31045	1.0	random
13	112966133	112966134	0	-2.75871	0.98	random
8	54343883	54343884	1.9	-0.39989	1.0	random
2	163368842	163368843	1.28	-0.30445	1.0	random
16	61997035	61997036	-6.41	-0.14522	1.0	random
21	21901877	21901878	1.11	-0.95012	1.0	random
20	62315286	62315287	0.303	-0.32957	0.95	random
5	142198021	142198022	1.03	-0.55187	1.0	random
4	159882074	159882075	-7.16	-0.58345	0.97	random
12	38768176	38768177	1.54	-0.37158	1.0	random
7	72404582	72404583	-1.42	-0.21192	1.0	random
6	144294043	144294044	4.56	-0.1552	1.0	random
11	60701717	60701718	-5.29	-0.22443	1.0	random
18	34944425	34944426	-0.774	-0.41775	1.0	random
10	123836301	123836302	0.416	-0.4616	1.0	random
15	72529139	72529140	1.42	-0.40587	1.0	random
7	147160909	147160910	-1.24	-0.99277	0.95	random
18	26279955	26279956	-0.704	-0.28245	1.0	random
18	42283199	42283200	1.66	-0.47958	0.82	random
18	43068687	43068688	4.17	-0.17577	1.0	random
20	20090003	20090004	-4.56	-0.19282	1.0	random
7	25708146	25708147	1.1	-0.21845	1.0	random
8	99175077	99175078	-5.12	-0.23097	1.0	random
5	67184053	67184054	1.05	-0.28318	1.0	random
10	13972703	13972704	-3.74	-0.62998	1.0	random
9	123619364	123619365	1.19	-0.31937	0.98	random
9	136843456	136843457	-2.76	-0.53455	1.0	random
1	213934382	213934383	0.825	-0.18515	0.97	random
11	3705609	3705610	1.74	-0.42205	1.0	random
20	24839954	24839955	-1.61	-0.51692	1.0	random
16	7688429	7688430	-0.159	-0.71503	0.97	random
4	182924299	182924300	3.81	-0.12131	1.0	random
12	101651394	101651395	1.96	-0.18513	1.0	random
18	45588842	45588843	-1.15	-0.32131	1.0	random
12	12694213	12694214	0.528	-0.488	1.0	random
8	3595020	3595021	-4.4	-1.40646	1.0	random
9	115550498	115550499	-1.01	-0.61668	1.0	random
8	124866559	124866560	-2.1	-0.5884	1.0	random
6	144149479	144149480	-1.98	-0.32099	1.0	random
10	116626225	116626226	-5.62	-0.23363	1.0	random
13	89870718	89870719	1.8	-0.27228	1.0	random
21	24687768	24687769	1.22	-0.33703	1.0	random
14	34616936	34616937	0.684	-0.52089	1.0	random
18	50857594	50857595	1.98	-0.33901	1.0	random
20	48760593	48760594	0.357	-0.71169	1.0	random
5	18955294	18955295	-6.3	0.00905	1.0	random
20	43681467	43681468	2.08	-0.23408	1.0	random
9	138218708	138218709	-0.0939	-0.65226	1.0	random
1	87932003	87932004	5.74	-0.78032	0.99	random
15	37028974	37028975	1.64	-0.19617	1.0	random
21	33155416	33155417	0.662	-0.38487	0.99	random
4	3216987	3216988	1.15	-0.36555	1.0	random
12	55000025	55000026	0.42	-0.10054	0.91	random
21	42505889	42505890	-1.44	-0.47035	1.0	random
4	94049881	94049882	0.746	-0.67638	1.0	random
6	43087190	43087191	-1.38	-0.44216	1.0	random
11	93873226	93873227	-0.0786	-0.37132	1.0	random
1	171820542	171820543	1.79	-0.48144	1.0	random
22	32331281	32331282	1.59	-0.24887	1.0	random
10	88494212	88494213	1.7	-0.34558	1.0	random
18	32454724	32454725	0.964	-0.16622	1.0	random
1	114513031	114513032	3.82	-0.3558	1.0	random
1	4832917	4832918	-7.53	-0.14699	1.0	random
9	36933489	36933490	1.75	-0.34213	1.0	random
3	126302718	126302719	1.2	-0.37749	0.99	random
16	76109631	76109632	-5.66	-0.14396	1.0	random
16	47175018	47175019	-0.892	-0.18856	1.0	random
18	29411023	29411024	0.216	-0.17111	1.0	random
18	52615214	52615215	0.425	-0.32054	1.0	random
22	44476961	44476962	-2.63	-0.1551	1.0	random
10	55946948	55946949	-1.63	-0.43983	1.0	random
11	73909051	73909052	1.11	-0.48058	1.0	random
8	55382701	55382702	-2.77	-0.18429	1.0	random
1	233648046	233648047	-4.97	-0.55334	1.0	random
20	19862734	19862735	1.43	-0.52043	1.0	random
6	46262576	46262577	1.06	-0.60119	1.0	random
19	43439862	43439863	0.304	-0.88893	0.99	random
17	28681812	28681813	0.0277	-0.47533	1.0	random
8	69128748	69128749	-4.65	-0.41466	1.0	random
6	73441067	73441068	0.736	-0.55992	1.0	random
18	28938281	28938282	2.13	-0.57929	1.0	random
9	107677745	107677746	1.81	-0.40846	1.0	random
5	80447516	80447517	0.764	-0.36824	1.0	random
10	122030869	122030870	3.08	-0.53575	1.0	random
20	39675352	39675353	1.49	-0.21678	1.0	random
8	105805220	105805221	1.97	-0.46064	1.0	random
2	183765606	183765607	0.0893	-0.31078	1.0	random
3	181629313	181629314	0.307	-0.36605	1.0	random
12	130970174	130970175	-2.33	-0.61623	1.0	random
9	126426286	126426287	-3.61	-0.42564	1.0	random
11	108761886	108761887	1.25	-0.34511	1.0	random
6	51945843	51945844	-1.03	-0.14073	1.0	random
21	11121705	11121706	-0.218	-2.1641	0.99	random
14	103386432	103386433	0	-0.41836	0.91	random
5	1916052	1916053	0.534	-0.36299	0.97	random
9	122159444	122159445	-1.76	-0.19719	1.0	random
2	72970896	72970897	2.61	-0.36374	1.0	random
17	78994622	78994623	-0.274	-0.61393	1.0	random
3	58482905	58482906	-3.29	0.01145	1.0	random
21	42537492	42537493	-0.623	-0.3016	1.0	random
6	69579438	69579439	1.82	-0.65121	1.0	random
3	146820026	146820027	-2.03	-0.16686	1.0	random
22	28544639	28544640	0.988	-0.15842	1.0	random
10	71392882	71392883	-0.162	-0.19225	1.0	random
12	50469625	50469626	1.08	-0.25036	1.0	random
5	142550533	142550534	-4.9	-0.2229	1.0	random
10	118107309	118107310	0.235	-0.11952	1.0	random
7	50489912	50489913	-0.131	-0.20816	1.0	random
3	179112615	179112616	3.23	-0.58326	1.0	random
18	42785301	42785302	2.35	-0.22537	1.0	random
18	75183341	75183342	0.912	-0.2356	1.0	random
10	93222385	93222386	0.118	-0.3345	1.0	random
14	53791213	53791214	1.52	-0.75355	1.0	random
3	28722327	28722328	-1.01	-0.32643	0.98	random
15	95630740	95630741	-0.591	-0.36966	1.0	random
6	92198937	92198938	-4.26	-0.64461	1.0	random
6	83323777	83323778	0.625	-0.34565	1.0	random
21	34522106	34522107	-4.37	-0.34576	1.0	random
4	80461393	80461394	5.84	-0.17563	1.0	random
3	74910180	74910181	1.92	-0.4386	1.0	random
4	162771428	162771429	0.944	-0.39462	1.0	random
11	134710967	134710968	0.98	-0.64617	1.0	random
14	85930205	85930206	0.419	-0.32009	1.0	random
14	60144140	60144141	0.547	-0.49447	1.0	random
2	190071731	190071732	-4.48	-0.0078	1.0	random
19	30708594	30708595	2.02	-0.1768	1.0	random
12	46861179	46861180	1.98	-0.20497	1.0	random
14	77269924	77269925	0.679	-0.18047	1.0	random
11	23517786	23517787	1.46	-0.27143	1.0	random
8	59174215	59174216	0.485	-0.25401	1.0	random
17	7997395	7997396	1.14	-0.66576	0.95	random
13	46508117	46508118	-0.115	-0.40302	1.0	random
11	116086413	116086414	0.203	-0.30672	1.0	random
4	40733567	40733568	-0.317	-0.44841	1.0	random
14	36819186	36819187	-0.0507	-0.15534	1.0	random
9	31983438	31983439	0.0573	-0.56601	1.0	random
6	67474687	67474688	1.68	-0.36643	1.0	random
21	43726159	43726160	0.149	-0.04299	1.0	random
16	17182213	17182214	4.76	-0.35307	1.0	random
11	120680260	120680261	1.96	-0.2426	1.0	random
18	49921283	49921284	2.51	-0.45775	1.0	random
8	4615570	4615571	-1.53	-1.33896	0.97	random
13	51844920	51844921	4.99	-0.29127	1.0	random
3	85567053	85567054	-3.54	-0.32688	1.0	random
3	166492339	166492340	1.02	-0.22284	1.0	random
20	22730058	22730059	0.0371	-0.56362	1.0	random
10	95664981	95664982	-0.35	-0.30376	1.0	random
9	114257641	114257642	0.581	-0.12378	1.0	random
15	71871024	71871025	-1.76	-0.43661	0.96	random
21	23043117	23043118	-2.63	-0.44779	1.0	random
15	49240473	49240474	-1.31	-0.09043	1.0	random
6	101507972	101507973	2.88	-0.44622	1.0	random
15	95903581	95903582	4.13	-0.4062	1.0	random
12	45351064	45351065	1.84	-0.41641	1.0	random
17	27371810	27371811	-1.32	-0.21181	1.0	random
17	9946341	9946342	0.372	-0.29857	1.0	random
1	56502132	56502133	1.55	-0.23893	1.0	random
3	107808774	107808775	0.428	-0.58459	0.93	random
11	95507861	95507862	-2.46	-0.32016	1.0	random
7	120669732	120669733	-0.767	-0.23611	1.0	random
8	116883776	116883777	-4.99	-0.34551	1.0	random
7	27991441	27991442	0.424	-0.32159	1.0	random
18	75621616	75621617	0.255	-0.26991	1.0	random
2	140855695	140855696	1.05	-0.08415	1.0	random
17	37188038	37188039	-0.535	-0.43063	1.0	random
9	127203079	127203080	-0.419	-0.46291	1.0	random
15	96014072	96014073	4.02	-0.63632	1.0	random
3	137055000	137055001	-3.95	-0.2925	1.0	random
9	135360601	135360602	-3.64	-0.25094	1.0	random
6	155497094	155497095	-0.0529	-0.48933	1.0	random
8	55206326	55206327	-0.308	-0.3663	1.0	random
7	66041542	66041543	1.81	-0.32682	1.0	random
4	164886900	164886901	0.835	-0.28415	1.0	random
19	41517004	41517005	-1.47	-0.45236	1.0	random
2	45885518	45885519	1.1	-0.25089	1.0	random
8	52440713	52440714	-0.239	-0.36084	0.97	random
10	49360862	49360863	-2.19	-1.02257	0.71	random
19	54887482	54887483	1.08	-0.52487	1.0	random
20	2821768	2821769	1.34	-0.22752	1.0	random
21	20966352	20966353	-0.59	-0.13668	1.0	random
4	43091593	43091594	1.24	-0.54526	1.0	random
21	38391813	38391814	2.53	-0.49914	0.99	random
1	8908225	8908226	-1.02	-0.15554	1.0	random
9	30106483	30106484	3.27	-0.68354	1.0	random
5	177714170	177714171	2.14	-0.34443	1.0	random
14	52074885	52074886	-6.43	-0.18638	0.99	random
10	134019742	134019743	-0.417	-0.4847	0.91	random
5	135254816	135254817	-1.44	-0.45973	0.99	random
7	53522955	53522956	-3.91	-0.32832	1.0	random
19	22692782	22692783	0.244	-0.31098	1.0	random
16	13985245	13985246	4.5	-0.29178	1.0	random
10	133296354	133296355	0.26	-0.26554	1.0	random
4	88760495	88760496	4.52	-0.41035	1.0	random
8	3162718	3162719	-3.68	-0.65811	1.0	random
7	44276448	44276449	0.987	-0.33944	1.0	random
10	11928333	11928334	-4.44	-0.20738	1.0	random
9	73941525	73941526	-0.974	-0.1087	1.0	random
6	98134160	98134161	0.186	-0.44771	1.0	random
13	43984870	43984871	2.74	-0.24774	1.0	random
11	39806227	39806228	1.4	-0.43622	0.97	random
9	109660048	109660049	1.52	-0.13711	1.0	random
15	27388967	27388968	1.28	-0.12146	1.0	random
11	115358326	115358327	4.02	-0.2041	1.0	random
11	132129245	132129246	-0.584	-0.12322	1.0	random
6	96909516	96909517	-4.9	-0.11197	0.97	random
18	77569753	77569754	0.158	-0.33985	0.97	random
13	74389125	74389126	-1.59	-0.39715	1.0	random
6	89273227	89273228	-3.74	-0.45698	1.0	random
1	169077626	169077627	-0.996	-0.29372	1.0	random
19	37568033	37568034	-1.13	-0.23318	1.0	random
7	156359955	156359956	-7.89	-0.27319	1.0	random
19	55699054	55699055	0.816	-0.70226	1.0	random
21	17733761	17733762	-1.74	-0.87262	0.94	random
9	87039450	87039451	-3.68	-0.45853	1.0	random
17	27192373	27192374	1.04	-0.13822	1.0	random
6	127056828	127056829	-2.06	-0.37238	1.0	random
18	56200652	56200653	0.373	-0.36609	1.0	random
1	104003575	104003576	-3.45	-0.16605	0.92	random
15	96157009	96157010	1.42	-0.12282	1.0	random
10	72408142	72408143	-0.808	-0.92048	1.0	random
21	46706817	46706818	-0.598	-0.15008	0.97	random
5	1867786	1867787	0.294	-0.26012	0.95	random
5	102178543	102178544	1.64	-0.08898	1.0	random
15	84108763	84108764	1.84	-0.26303	1.0	random
8	58964682	58964683	2.12	-0.46085	1.0	random
17	81066114	81066115	-1.62	-0.61955	0.95	random
6	49606985	49606986	-0.237	-0.34965	1.0	random
2	67533710	67533711	1.94	-0.28678	1.0	random
11	113273854	113273855	-5.77	-0.68328	1.0	random
6	111450634	111450635	-6.44	-0.12642	1.0	random
15	56157623	56157624	-0.802	-0.13634	0.94	random
4	28626938	28626939	-0.659	-0.5825	1.0	random
19	52946042	52946043	-1.49	-0.78026	1.0	random
10	61816313	61816314	-2.46	-0.26	1.0	random
21	41251948	41251949	1.39	-0.65054	1.0	random
13	94425778	94425779	-1.38	-0.33768	1.0	random
21	19329861	19329862	0.0513	-0.24084	1.0	random
1	236554152	236554153	2.9	-0.20222	0.94	random
1	62056001	62056002	-2.03	-0.47402	1.0	random
11	22806457	22806458	-4.23	-0.44444	1.0	random
13	100808642	100808643	-1.58	-0.34626	1.0	random
22	17442257	17442258	-1.12	-0.4369	1.0	random
14	37195220	37195221	1.08	-0.11245	1.0	random
21	40689303	40689304	-6.03	-0.44661	1.0	random
4	4483448	4483449	-0.0487	-0.50295	1.0	random
2	184695281	184695282	-2.11	-0.15898	1.0	random
2	129730479	129730480	0.123	-0.23532	1.0	random
8	96144653	96144654	1.36	-0.37294	1.0	random
5	102897556	102897557	2.07	-0.22859	1.0	random
20	2833105	2833106	-0.706	-0.16379	1.0	random
11	16300075	16300076	4.58	-0.63893	1.0	random
10	4109973	4109974	-1.35	-0.28801	1.0	random
2	46515679	46515680	2.49	-0.43071	1.0	random
6	160583413	160583414	0.808	-0.11911	1.0	random
4	137906840	137906841	1.58	-0.04037	1.0	random
4	190350920	190350921	1.25	-0.26153	1.0	random
12	102152742	102152743	-2.26	-0.31388	1.0	random
13	75399786	75399787	0.321	-0.41655	1.0	random
15	37089636	37089637	1.3	-0.45459	1.0	random
19	43384281	43384282	-0.218	-1.46565	0.99	random
13	31799150	31799151	-0.0188	-0.68809	1.0	random
14	33759844	33759845	4.74	-0.17343	1.0	random
19	34287016	34287017	3.32	-0.31808	0.99	random
10	32310945	32310946	2.84	-0.04404	1.0	random
12	48848402	48848403	0.731	-0.45342	1.0	random
13	100199869	100199870	0.498	-0.39265	1.0	random
2	103093618	103093619	1.45	-0.39988	1.0	random
8	96684901	96684902	-0.203	-0.58125	1.0	random
8	138449297	138449298	0.0888	-0.21574	1.0	random
7	95067582	95067583	-0.921	-0.37933	1.0	random
20	22393662	22393663	0.613	-0.34097	1.0	random
15	81075313	81075314	-7.05	-0.2319	1.0	random
20	4049292	4049293	-2.11	-0.70259	1.0	random
14	38055933	38055934	0.323	-0.022	1.0	random
9	126165487	126165488	1.42	-0.29308	1.0	random
17	35973311	35973312	3.18	-0.29564	1.0	random
13	114586467	114586468	0.0465	-0.25387	0.98	random
16	59209221	59209222	1.83	-0.25897	0.99	random
20	10891360	10891361	4.62	-0.16122	1.0	random
6	161561804	161561805	-0.0931	-0.25403	1.0	random
20	14316532	14316533	0.715	-0.12368	1.0	random
7	9751603	9751604	-1.41	-0.37372	1.0	random
1	90494919	90494920	-6.2	-0.46131	1.0	random
12	45722124	45722125	-0.99	-0.1712	1.0	random
5	169219647	169219648	1.53	-0.55117	1.0	random
6	20751828	20751829	0.859	-0.21619	1.0	random
22	26862416	26862417	2.33	-0.24521	1.0	random
14	59032615	59032616	5.81	-0.19785	1.0	random
8	76145398	76145399	0.232	-0.12636	1.0	random
21	47973229	47973230	-1.98	-0.3391	1.0	random
6	94823427	94823428	0.926	-0.39084	1.0	random
13	40639695	40639696	-1.42	-0.8519	1.0	random
4	16667984	16667985	-1.82	-0.50636	1.0	random
16	57653612	57653613	-0.705	-0.42673	1.0	random
5	58858492	58858493	2.12	-0.31726	1.0	random
7	91527096	91527097	-5.13	-0.53134	1.0	random
19	49653143	49653144	-1.68	-0.12074	1.0	random
15	91651282	91651283	1.92	-0.32721	1.0	random
21	47062506	47062507	-2.7	-0.19986	0.92	random
10	12392447	12392448	0.95	-0.10877	0.97	random
4	149406187	149406188	1.16	-0.25879	1.0	random
7	126143657	126143658	0.557	-0.18098	1.0	random
14	54373496	54373497	2.5	-0.12075	1.0	random
3	71722991	71722992	2.81	-0.17704	0.96	random
15	76773447	76773448	-2.15	-0.4035	1.0	random
1	19046346	19046347	1.96	-0.39992	0.97	random
20	51874135	51874136	0.442	-0.43647	1.0	random
10	105232923	105232924	-6.4	-0.13587	1.0	random
20	6775200	6775201	-1.8	-0.35115	1.0	random
20	59856777	59856778	-1.76	-0.34172	1.0	random
18	65174852	65174853	1.75	-0.32539	1.0	random
8	144464988	144464989	1.07	-0.09903	1.0	random
2	127886456	127886457	2.02	-0.53315	0.94	random
16	8955523	8955524	2.03	-0.70802	1.0	random
13	87108632	87108633	0.343	-0.30726	1.0	random
10	128899192	128899193	-0.08	-0.37527	1.0	random
1	198336664	198336665	-0.963	-0.45884	1.0	random
22	27701009	27701010	-5.04	-0.26373	1.0	random
14	70201178	70201179	-0.135	-0.269	1.0	random
6	157913230	157913231	-5.14	-0.45665	0.96	random
3	35528185	35528186	3.03	-0.43744	1.0	random
12	40963627	40963628	-5.1	-0.31117	1.0	random
22	39466729	39466730	-2.36	-0.27083	1.0	random
8	24741361	24741362	-0.188	-0.34986	1.0	random
22	37430111	37430112	-0.388	-0.26859	1.0	random
11	107022010	107022011	2.1	-0.06123	1.0	random
7	912057	912058	1.51	-0.40659	1.0	random
22	51136318	51136319	1.78	-0.40738	0.7	random
21	39719634	39719635	1.45	-0.40027	1.0	random
15	32112532	32112533	1.07	-0.13759	1.0	random
10	67831660	67831661	-1.62	-0.52931	1.0	random
19	16650273	16650274	-3.96	-0.4225	1.0	random
8	19149302	19149303	2.88	-0.99622	1.0	random
8	13912931	13912932	-1.89	-1.23494	0.97	random
5	124195140	124195141	1.53	-0.30754	1.0	random
9	114424268	114424269	0.0121	-0.13599	0.98	random
4	126292444	126292445	-2.83	-0.33576	0.97	random
2	50069270	50069271	2.69	-0.03911	0.99	random
13	48214085	48214086	-1.71	-0.54015	1.0	random
22	30136411	30136412	1.71	-0.34819	1.0	random
5	40173203	40173204	1.45	-0.40494	1.0	random
20	19543820	19543821	-1.36	-0.62291	1.0	random
4	91237860	91237861	-1.71	-0.15911	1.0	random
22	48638695	48638696	0.508	-0.57981	1.0	random
19	35304944	35304945	-0.78	-0.02721	1.0	random
5	166608294	166608295	-0.028	-0.82454	0.99	random
3	3366550	3366551	-0.439	-0.6882	1.0	random
9	74854195	74854196	-1.65	-0.29439	1.0	random
12	100494916	100494917	-0.346	-0.38843	1.0	random
9	134742670	134742671	-3.01	-0.23473	1.0	random
12	38664398	38664399	-1.16	-0.2361	1.0	random
18	30105369	30105370	-6.47	-0.34501	1.0	random
19	30492965	30492966	-0.174	-0.28893	1.0	random
18	27608853	27608854	3.04	-0.92325	0.99	random
3	87630894	87630895	0.925	-0.13763	1.0	random
20	16175046	16175047	0.913	-0.32812	0.96	random
20	45119553	45119554	-0.136	-0.32109	1.0	random
20	40075627	40075628	1.9	-0.35555	1.0	random
13	71401579	71401580	-0.387	-0.45892	1.0	random
22	36260616	36260617	1.91	-0.50654	1.0	random
4	133936503	133936504	0.705	-0.17657	1.0	random
2	44975510	44975511	-1.54	-0.20704	1.0	random
7	125666360	125666361	1.58	-0.37686	1.0	random
15	35387968	35387969	-0.118	-0.34829	0.96	random
20	51484629	51484630	-1.84	-0.36565	1.0	random
6	79677221	79677222	-0.953	-0.2398	1.0	random
22	44925586	44925587	0.693	-0.29934	1.0	random
15	23814692	23814693	-5.65	-0.26271	1.0	random
15	35588466	35588467	-0.303	-0.21762	1.0	random
20	6103896	6103897	0.093	-0.32312	1.0	random
21	46447265	46447266	-0.175	-0.20856	1.0	random
20	56318186	56318187	1.36	-0.43105	1.0	random
5	149299222	149299223	0.854	-0.31711	1.0	random
12	31660373	31660374	-2.14	-0.41195	1.0	random
17	42255157	42255158	-2.93	-0.38954	1.0	random
1	68725607	68725608	-1.2	-0.53518	1.0	random
11	124206425	124206426	0	-0.24324	0.96	random
3	127533463	127533464	-0.00801	-0.24147	1.0	random
19	23466772	23466773	0	-0.53743	1.0	random
16	50626357	50626358	-0.123	-0.39952	1.0	random
16	16917550	16917551	1.43	-0.66294	1.0	random
6	158052458	158052459	-2.23	-0.3899	1.0	random
2	25990064	25990065	-2.15	-0.48212	1.0	random
5	12833158	12833159	-0.974	-0.37721	1.0	random
19	56805558	56805559	0.364	-0.29877	1.0	random
10	70996692	70996693	-0.633	-0.46506	1.0	random
14	33028801	33028802	-0.196	-0.36025	0.99	random
8	51859122	51859123	1.96	-0.61173	1.0	random
2	43850313	43850314	-1.13	-0.47236	1.0	random
11	43006573	43006574	-1.54	-0.3176	1.0	random
14	98822889	98822890	-4.79	-0.42683	1.0	random
9	11570268	11570269	0.799	-0.46659	1.0	random
12	12710031	12710032	-0.0635	-0.71243	1.0	random
1	237928442	237928443	-5.65	-0.45748	1.0	random
2	227598863	227598864	0.0165	-0.35115	1.0	random
19	16478289	16478290	2.96	-0.34462	0.93	random
7	147604133	147604134	1.47	-0.45597	1.0	random
13	114053853	114053854	-2.49	-0.23845	1.0	random
15	69968126	69968127	-2.47	-0.48186	0.98	random
20	43291847	43291848	-0.00728	-0.16524	1.0	random
5	168216135	168216136	-4.58	-0.29654	0.95	random
10	13329762	13329763	0.595	-0.28992	1.0	random
8	75798472	75798473	2	-0.593	1.0	random
8	25848371	25848372	5.6	-0.27143	1.0	random
15	100243871	100243872	3.36	-0.21512	1.0	random
15	90638878	90638879	2.58	-0.29136	0.99	random
4	24353233	24353234	2.45	-0.53825	0.99	random
10	133980012	133980013	-4.31	-0.22249	1.0	random
11	101616282	101616283	-2.09	-0.15853	1.0	random
14	66517406	66517407	5.06	-0.87217	1.0	random
12	24752760	24752761	1.62	-0.19788	1.0	random
17	28207902	28207903	-1.23	-0.24642	1.0	random
21	39710007	39710008	0.607	-0.34414	1.0	random
20	20836512	20836513	-6.3	-0.4301	1.0	random
4	140570464	140570465	-2.62	-0.58999	1.0	random
11	22358003	22358004	-0.684	-0.96001	0.99	random
7	144901196	144901197	0.11	-0.27822	1.0	random
16	85619954	85619955	-1.01	-0.30584	1.0	random
1	195446934	195446935	1.63	-0.30162	1.0	random
14	77776462	77776463	-3.53	-0.52729	1.0	random
8	109956865	109956866	-3.59	-0.32871	1.0	random
6	23320472	23320473	0.553	-0.61459	0.97	random
9	8299073	8299074	-4.04	-0.68336	1.0	random
6	52736009	52736010	-0.262	-0.41006	0.95	random
5	134401651	134401652	5.57	-0.36469	1.0	random
9	13846716	13846717	2.66	-0.65805	1.0	random
7	12140836	12140837	0.235	-0.38638	1.0	random
5	23195521	23195522	-0.794	-0.48935	1.0	random
22	32852357	32852358	-2.02	-0.62233	0.96	random
17	76860647	76860648	0.794	-0.25076	0.99	random
5	148935596	148935597	0.344	-0.31937	1.0	random
2	128419227	128419228	-7.25	-0.41218	1.0	random
2	68612913	68612914	-0.989	-0.24529	1.0	random
11	49079579	49079580	0.566	-0.21728	1.0	random
10	2791685	2791686	2.23	-0.49901	1.0	random
11	13870653	13870654	0.458	-0.53172	1.0	random
22	45935710	45935711	-0.84	-0.1445	1.0	random
5	57819943	57819944	1.54	-0.37936	1.0	random
14	106693986	106693987	0.941	-0.11996	0.96	random
16	54382694	54382695	0.754	-0.58922	1.0	random
3	66285314	66285315	2.15	-0.37562	1.0	random
21	28898469	28898470	0.0655	-0.26528	1.0	random
6	113179070	113179071	-3.26	-0.60388	1.0	random
4	180905835	180905836	-2.94	-0.65258	1.0	random
16	11235635	11235636	-2.66	-0.21382	1.0	random
22	20211653	20211654	-4.04	-0.2748	0.96	random
5	56754113	56754114	-2.69	-0.31528	1.0	random
5	64054691	64054692	2.78	-0.37949	1.0	random
18	71353531	71353532	-0.623	-0.23071	1.0	random
8	43149044	43149045	-1.91	-0.25489	1.0	random
20	41409443	41409444	-1.97	-0.19326	1.0	random
6	91729190	91729191	-0.184	-0.03119	1.0	random
6	163230892	163230893	-2.89	-0.27455	1.0	random
15	33180768	33180769	2.31	-0.62053	1.0	random
9	126084043	126084044	-0.332	-0.17797	1.0	random
3	157490506	157490507	-0.916	-0.14532	1.0	random
20	50021364	50021365	-9.75	-0.15124	1.0	random
3	130083323	130083324	1.94	-0.3278	1.0	random
13	21561513	21561514	-3.53	-0.6814	0.96	random
14	37290558	37290559	-0.662	-0.47214	1.0	random
8	99258270	99258271	-1.93	-0.34488	1.0	random
13	35948818	35948819	-0.219	-0.27007	1.0	random
4	161157409	161157410	5.75	-0.27077	1.0	random
8	18543335	18543336	0.657	-0.76283	1.0	random
12	26282845	26282846	-2.15	-0.20203	1.0	random
20	9437229	9437230	3.71	-0.33075	1.0	random
9	111210877	111210878	-0.168	-0.3949	1.0	random
1	245722109	245722110	0.741	-0.2952	1.0	random
9	81082463	81082464	3.15	-0.34561	1.0	random
21	21323248	21323249	0.629	-0.48402	1.0	random
19	38059617	38059618	0.756	-0.16443	1.0	random
9	129869165	129869166	2.69	-0.08308	1.0	random
4	37772013	37772014	0.23	-0.15594	1.0	random
21	24780902	24780903	0.235	-0.31703	1.0	random
8	99381321	99381322	-0.971	-0.24023	1.0	random
15	77415806	77415807	-5.14	-0.58201	1.0	random
2	183679523	183679524	-0.817	-0.45804	1.0	random
9	4581491	4581492	0.0578	-0.27241	1.0	random
14	60214042	60214043	0.746	-0.50093	1.0	random
2	124632280	124632281	-0.699	-0.37144	1.0	random
4	77342560	77342561	0.529	-0.30116	1.0	random
5	23909703	23909704	-0.421	-0.48396	1.0	random
22	31350909	31350910	-1.65	-0.30061	0.95	random
8	112181558	112181559	-4.45	-0.25765	1.0	random
3	36706615	36706616	3.61	-0.56655	1.0	random
21	14723891	14723892	1.4	-0.3423	1.0	random
5	155850936	155850937	-3.93	-0.47069	1.0	random
18	40852123	40852124	-5.38	-0.20506	1.0	random
21	28553718	28553719	0.149	-0.20752	1.0	random
21	35046454	35046455	4.09	-0.08279	1.0	random
14	54424607	54424608	3.03	-0.14125	1.0	random
2	143238421	143238422	-3.26	-0.53249	1.0	random
19	30373834	30373835	0.225	-0.32186	1.0	random
3	9503596	9503597	3.3	-0.32527	1.0	random
19	21703790	21703791	0.113	-0.20686	1.0	random
14	93834138	93834139	0.844	-0.13084	0.98	random
16	61123681	61123682	1	-0.4578	1.0	random
5	7277108	7277109	0.564	-0.5345	1.0	random
15	37101175	37101176	-2.44	-0.24042	1.0	random
12	63326173	63326174	-7.58	-0.50419	0.97	random
10	118139869	118139870	-0.557	-0.4604	1.0	random
2	153862235	153862236	-1.33	-0.37035	1.0	random
19	1792292	1792293	-0.985	-0.75796	1.0	random
7	100933102	100933103	-1.18	-1.1698	1.0	random
9	76405610	76405611	-0.182	-0.53383	0.98	random
3	28356388	28356389	-0.989	-0.31595	1.0	random
5	50635737	50635738	2.26	-0.36273	1.0	random
9	96921645	96921646	-0.671	-0.39013	1.0	random
16	90039491	90039492	-2.05	-0.14223	0.96	random
6	152061759	152061760	2.22	-0.35961	1.0	random
18	55313840	55313841	4.73	-0.39785	1.0	random
17	3622800	3622801	0.597	-0.55493	1.0	random
22	40878296	40878297	1.77	-0.19513	1.0	random
15	80211873	80211874	0.15	-0.92774	1.0	random
21	18532069	18532070	-0.995	-0.60432	1.0	random
5	101946871	101946872	0.421	-0.39414	1.0	random
8	22248189	22248190	0.679	-0.57753	1.0	random
10	101999553	101999554	2.91	-0.49919	1.0	random
22	45336945	45336946	-1.48	-0.32323	1.0	random
17	504478	504479	3.13	-0.33753	1.0	random
18	24689315	24689316	-3.27	-0.27066	1.0	random
3	3847457	3847458	-1.24	-0.704	1.0	random
2	113060637	113060638	0.691	-0.1017	1.0	random
18	57533517	57533518	-0.634	-0.14535	1.0	random
1	14563702	14563703	-1.61	-0.2781	1.0	random
20	1146323	1146324	3.41	-0.24783	1.0	random
9	1855117	1855118	-0.478	-0.31426	1.0	random
3	140806739	140806740	2.17	-0.69334	1.0	random
17	66356524	66356525	-4.43	-0.37548	1.0	random
22	23265431	23265432	-2.39	-0.76375	0.98	random
20	38169655	38169656	-6.08	-0.45253	1.0	random
17	63168165	63168166	0.368	-0.42049	1.0	random
2	113796338	113796339	1.86	-0.22114	1.0	random
8	89606252	89606253	-1.66	-0.50613	1.0	random
2	76555072	76555073	1.87	-0.31527	1.0	random
2	29160231	29160232	3.24	-0.33868	1.0	random
18	50040103	50040104	-1.91	-0.45036	1.0	random
12	115775067	115775068	-0.215	-0.51938	0.91	random
3	28706193	28706194	-0.46	-0.77601	0.92	random
20	57449349	57449350	-1.77	-0.02655	1.0	random
21	29881286	29881287	-2.41	-0.33782	1.0	random
8	104229389	104229390	0.404	-0.48651	1.0	random
8	3159666	3159667	-1.54	-1.30088	1.0	random
10	42965552	42965553	0.158	-0.31178	1.0	random
19	5578272	5578273	0.352	-0.14944	1.0	random
5	6839024	6839025	-0.842	-0.27139	1.0	random
13	21276985	21276986	-0.554	-0.21162	1.0	random
22	19437947	19437948	-4.35	-0.18221	1.0	random
13	66659129	66659130	-5.3	-0.49199	1.0	random
6	112669687	112669688	-2.2	-0.17365	1.0	random
6	112674491	112674492	0.44	-0.54315	1.0	random
4	130735754	130735755	-1.63	-0.4385	1.0	random
3	51748991	51748992	-2.72	-0.06758	1.0	random
13	30288779	30288780	-2.41	-0.3955	1.0	random
8	99190809	99190810	-4.8	-0.5024	0.98	random
16	17403472	17403473	2.35	-0.43709	1.0	random
21	21731774	21731775	0.534	-0.24947	1.0	random
14	72454570	72454571	2.55	-0.56731	1.0	random
21	25133690	25133691	0.872	-0.2559	1.0	random
18	7881098	7881099	-6.23	-0.40266	1.0	random
7	63962696	63962697	0.199	-0.15991	0.99	random
15	37337711	37337712	-1.22	-0.33871	1.0	random
17	46043736	46043737	-1.47	-0.32837	1.0	random
14	30965121	30965122	2.6	-0.40546	1.0	random
21	38854336	38854337	-1.29	-0.47141	1.0	random
7	131414775	131414776	1.08	-0.46578	1.0	random
5	161510305	161510306	-0.00972	-0.33375	1.0	random
10	42897738	42897739	0.442	-0.34109	1.0	random
3	96761681	96761682	-5.01	-0.06972	1.0	random
19	19754777	19754778	-4.12	-0.40802	1.0	random
18	60422309	60422310	-2.55	-0.24624	1.0	random
10	50842832	50842833	3.69	-0.49116	1.0	random
10	129674914	129674915	-1.23	-0.1568	1.0	random
13	62958704	62958705	0.726	-0.46973	1.0	random
1	110026936	110026937	-1.01	-0.10896	0.96	random
15	87268449	87268450	0.754	-0.45654	1.0	random
18	74233127	74233128	2.45	-0.80218	1.0	random
10	15508701	15508702	1.48	-0.48302	1.0	random
16	3005321	3005322	1.02	-0.48598	1.0	random
22	28159333	28159334	-1.6	-0.47667	1.0	random
20	15280250	15280251	2.68	-0.19643	1.0	random
9	119149402	119149403	-4.13	-0.29789	1.0	random
14	80326307	80326308	-4.58	-0.31711	1.0	random
12	128458931	128458932	-0.481	-0.52284	0.95	random
20	55789297	55789298	-0.223	-0.2487	1.0	random
17	46533890	46533891	-0.55	-0.38884	1.0	random
15	52067108	52067109	-0.464	-0.43486	1.0	random
17	78178221	78178222	-3.79	-0.36146	1.0	random
8	139274357	139274358	-6.11	-0.34764	1.0	random
15	40190500	40190501	-0.0307	-0.35172	1.0	random
9	129547898	129547899	1.51	-0.52248	0.94	random
10	133225367	133225368	-0.541	-0.37064	1.0	random
5	77231948	77231949	1.54	-0.22193	1.0	random
1	31871371	31871372	1.63	-0.34025	0.99	random
21	41849277	41849278	-4.04	-0.22674	1.0	random
18	6733525	6733526	-3.69	-0.43078	1.0	random
13	45278615	45278616	-1.07	-0.36658	1.0	random
4	125967150	125967151	1.21	-0.38156	0.98	random
5	131359524	131359525	0.312	-0.19571	1.0	random
4	5799801	5799802	-2.01	-0.49064	1.0	random
16	65035225	65035226	1.42	-0.36745	1.0	random
8	138993815	138993816	-2.54	-0.31691	1.0	random
4	181105352	181105353	-1.46	-0.46894	1.0	random
13	92881513	92881514	1.67	-0.50401	1.0	random
15	38363819	38363820	1.34	-0.2482	1.0	random
16	54317766	54317767	-5.08	-0.18327	1.0	random
5	102856955	102856956	-1.43	-0.33191	1.0	random
2	240745983	240745984	1.49	-0.5798	1.0	random
13	101925457	101925458	4.21	-0.10766	1.0	random
16	77016205	77016206	2.02	-0.52499	1.0	random
6	169894995	169894996	0.563	-0.43625	1.0	random
4	2124185	2124186	-1.98	-0.14654	1.0	random
3	79518354	79518355	-4.4	-0.42718	1.0	random
12	15759437	15759438	2.78	-0.18765	1.0	random
11	84208550	84208551	0.48	-0.20761	1.0	random
4	33681414	33681415	-4.41	-0.25593	1.0	random
9	12348564	12348565	-2.96	-0.34728	1.0	random
18	53165042	53165043	-2.09	-0.21275	1.0	random
5	98723374	98723375	0.00118	-0.30877	1.0	random
12	39453508	39453509	-1.08	-0.48657	1.0	random
14	54992332	54992333	3.04	-0.26812	1.0	random
17	3390954	3390955	-2.54	-0.23879	1.0	random
10	114502588	114502589	3.23	-0.48178	1.0	random
9	99825668	99825669	0.362	-0.46741	1.0	random
11	33938044	33938045	3.16	-0.36123	1.0	random
3	23448547	23448548	-1.66	-0.37445	1.0	random
13	73698312	73698313	-2.14	-0.39058	1.0	random
21	22737545	22737546	0.726	-0.45123	0.97	random
11	2943499	2943500	2.24	-0.28242	1.0	random
6	47454383	47454384	1.75	-0.3154	1.0	random
15	23634036	23634037	0.77	-0.4027	1.0	random
13	108212043	108212044	-1.53	-0.1937	1.0	random
17	20899048	20899049	-0.47	-0.33386	1.0	random
18	45650507	45650508	3.18	-0.25211	1.0	random
19	31646820	31646821	-2.12	-0.92825	1.0	random
6	3451333	3451334	-1.57	-0.26277	1.0	random
4	188236759	188236760	-0.298	-0.49725	1.0	random
8	90507699	90507700	3.4	-0.43539	0.98	random
19	58195280	58195281	-2.88	-0.36089	1.0	random
14	32363008	32363009	2.91	-0.30904	1.0	random
9	87652024	87652025	2.5	-0.29723	1.0	random
11	95832633	95832634	-1.34	-0.31709	1.0	random
22	32715939	32715940	-2.02	-0.44757	1.0	random
10	63777947	63777948	5.65	-0.33718	1.0	random
19	6107806	6107807	1.4	-0.13739	0.93	random
3	147758796	147758797	0.971	-0.37301	1.0	random
2	164456852	164456853	2.63	-0.36281	1.0	random
4	149055102	149055103	-0.755	-0.11369	1.0	random
2	147886428	147886429	2.56	-0.48777	1.0	random
11	104718477	104718478	-5.88	-0.1175	1.0	random
1	74534603	74534604	3.76	-0.36919	1.0	random
7	147007237	147007238	1.36	-0.54788	1.0	random
12	92340597	92340598	3.83	-0.59206	1.0	random
6	48208784	48208785	0.137	-0.50738	1.0	random
11	24293197	24293198	0.606	-0.1997	1.0	random
12	80301345	80301346	0.604	-0.30801	1.0	random
5	132634692	132634693	-3.53	-0.22272	1.0	random
15	97635370	97635371	-4.88	-0.15009	0.98	random
2	160815804	160815805	1.07	-0.11997	1.0	random
8	123088134	123088135	3.45	-0.37271	1.0	random
6	92507985	92507986	-5.55	-0.17188	1.0	random
5	54923217	54923218	1.8	-0.15308	0.98	random
11	2755635	2755636	-1.19	-0.43572	1.0	random
17	71556955	71556956	-2.03	-0.20907	1.0	random
6	15018050	15018051	3.69	-0.33278	1.0	random
11	1852596	1852597	-2.26	-0.32242	0.97	random
14	68212303	68212304	-7.41	-0.24442	1.0	random
12	89984311	89984312	6.08	-0.09198	1.0	random
17	43520974	43520975	1.69	-0.33921	1.0	random
16	67737692	67737693	0.219	-0.09983	1.0	random
14	43905315	43905316	0.186	-0.38365	1.0	random
1	190960974	190960975	-1.86	-0.30732	1.0	random
16	70096544	70096545	-0.803	-0.43107	1.0	random
21	36203244	36203245	2.47	-0.16982	1.0	random
2	219822055	219822056	0.586	-0.36596	1.0	random
14	25887618	25887619	-0.156	-0.36582	1.0	random
14	30218866	30218867	0.149	-0.35323	1.0	random
12	54863649	54863650	-0.452	-0.52948	0.97	random
10	20259115	20259116	0.645	-0.38494	1.0	random
7	142997157	142997158	-4.94	-0.13748	1.0	random
1	62692117	62692118	0.71	-0.52645	1.0	random
6	7911855	7911856	-1.02	-0.43736	1.0	random
13	74338554	74338555	2.55	-0.41017	0.99	random
1	48122975	48122976	5.69	-0.47731	1.0	random
19	2421767	2421768	0.437	-0.35413	1.0	random
1	22075556	22075557	1.32	-0.08356	1.0	random
18	56276612	56276613	1.44	-0.13181	1.0	random
15	67815388	67815389	-1.57	-0.13004	1.0	random
7	9749610	9749611	1.56	-0.48192	1.0	random
3	122977980	122977981	4.28	-0.35944	1.0	random
14	47778196	47778197	-1.01	-0.21408	1.0	random
17	71983677	71983678	-6.78	-0.20347	1.0	random
18	20840585	20840586	-1.39	-0.10851	1.0	random
3	186598582	186598583	0.15	-0.19995	1.0	random
22	39715907	39715908	3.36	-0.14747	1.0	random
2	208985836	208985837	1.1	-0.34627	1.0	random
11	45249197	45249198	5.73	-0.07078	1.0	random
1	4320466	4320467	-3.43	-0.31153	1.0	random
18	77382388	77382389	2	-0.07139	1.0	random
21	14801330	14801331	0	-0.76329	1.0	random
7	78601403	78601404	0.447	-0.30855	1.0	random
6	11306286	11306287	-1.3	-0.43144	1.0	random
11	56704025	56704026	2.35	-0.64342	1.0	random
21	17087865	17087866	-1.16	-0.16774	1.0	random
16	79879639	79879640	-1.41	-0.64278	1.0	random
13	79147835	79147836	1.56	-0.07323	1.0	random
2	150052940	150052941	-1.73	-0.38816	1.0	random
2	17895814	17895815	-1.98	-0.23747	1.0	random
14	29596623	29596624	0.551	-0.52303	1.0	random
16	85644999	85645000	1.99	-0.16662	0.92	random
2	177364961	177364962	-8.66	-0.4737	1.0	random
13	47184459	47184460	0.295	-0.23291	1.0	random
17	20024637	20024638	0.961	-0.29553	0.98	random
2	171126752	171126753	-0.515	-0.23065	1.0	random
12	6337793	6337794	-0.588	-0.69698	0.95	random
3	191245396	191245397	-0.179	-0.39746	1.0	random
18	8659314	8659315	-0.142	-0.43989	1.0	random
11	6642194	6642195	2.24	-0.575	1.0	random
14	68155891	68155892	-1.45	-0.39	1.0	random
4	96519835	96519836	2.5	-0.44515	1.0	random
10	37752007	37752008	-1.6	-0.07714	1.0	random
2	104296751	104296752	-3.26	-0.34911	1.0	random
10	89801774	89801775	-1.52	-0.3793	1.0	random
7	788309	788310	-1.32	-0.38363	1.0	random
12	78520290	78520291	-1.88	-0.46575	1.0	random
14	86103583	86103584	-1.82	-0.35348	1.0	random
15	96255941	96255942	0.428	-0.48134	1.0	random
14	56286126	56286127	-3.23	-0.60066	1.0	random
8	82187932	82187933	-0.0391	-0.09927	1.0	random
4	109442893	109442894	0.378	-0.32299	1.0	random
19	49184116	49184117	-2.34	-0.32089	1.0	random
21	39636032	39636033	0.832	-0.3496	1.0	random
22	28403049	28403050	0.933	-0.27158	1.0	random
10	107027547	107027548	-1.28	-0.44604	1.0	random
1	52924129	52924130	-3.04	-0.16031	1.0	random
10	84385631	84385632	2.67	-0.42791	1.0	random
3	97476243	97476244	1.53	-0.21964	1.0	random
15	33135959	33135960	1.75	-0.48386	1.0	random
7	31608183	31608184	-0.118	-0.38136	1.0	random
7	139061145	139061146	2.13	-0.31288	1.0	random
7	84672795	84672796	1.96	-0.16655	1.0	random
10	1615591	1615592	-0.0963	-0.44845	1.0	random
10	45271956	45271957	1.83	-0.70012	1.0	random
19	56033001	56033002	-5.63	-0.40809	1.0	random
15	76437196	76437197	1.79	-0.23859	1.0	random
7	128258074	128258075	-0.664	-0.74431	1.0	random
18	62774328	62774329	1.53	-0.41465	1.0	random
20	50216774	50216775	-2.96	-0.35432	1.0	random
5	107430729	107430730	2.68	-0.53583	1.0	random
12	9433611	9433612	-2.58	-0.38717	1.0	random
6	37522467	37522468	0.639	-0.35663	0.96	random
4	24337787	24337788	1.41	-0.56103	1.0	random
14	25962158	25962159	1.12	-0.1934	1.0	random
7	50515039	50515040	0.653	-0.5846	1.0	random
15	100709672	100709673	0.494	-0.48683	1.0	random
5	91698708	91698709	-0.14	-0.33709	1.0	random
4	46971926	46971927	-3.29	-0.48484	1.0	random
22	30717352	30717353	1.79	-0.19386	1.0	random
22	43204930	43204931	1.63	-0.11727	1.0	random
7	121561430	121561431	2.14	-0.17547	1.0	random
6	68141906	68141907	1.85	-0.59743	1.0	random
1	229343025	229343026	0.125	-0.73179	1.0	random
19	30612859	30612860	-5.85	-0.53832	1.0	random
2	15030043	15030044	2.1	-0.55095	1.0	random
22	19691458	19691459	-3.13	-0.21629	1.0	random
1	76354231	76354232	1.42	-0.56044	0.98	random
13	74374717	74374718	1.4	-0.36944	1.0	random
19	40188580	40188581	0.459	-0.38651	0.97	random
10	81013903	81013904	0.953	-0.44645	1.0	random
3	116117169	116117170	0.639	-0.30896	1.0	random
18	45600244	45600245	-4.63	-0.19714	0.99	random
3	116627907	116627908	1.92	-0.69076	1.0	random
12	116731205	116731206	2.06	-0.10675	1.0	random
19	22235406	22235407	0.458	-0.38683	1.0	random
4	115645958	115645959	0.468	-0.28256	0.97	random
4	82469626	82469627	1.59	-0.18284	1.0	random
4	138312634	138312635	0.346	-0.4432	1.0	random
21	31221686	31221687	2.73	-0.11974	1.0	random
6	164099487	164099488	0.649	-0.13257	1.0	random
1	154357254	154357255	-0.241	-0.08302	1.0	random
4	96423043	96423044	1.15	-0.42991	1.0	random
10	56519045	56519046	2.41	-0.50324	1.0	random
15	94526436	94526437	0.792	-0.3931	1.0	random
15	87444318	87444319	-2.76	-0.4518	1.0	random
3	4549647	4549648	1.34	-0.4137	1.0	random
13	30813568	30813569	-0.0187	-0.4151	1.0	random
1	224946316	224946317	1.41	-0.2097	1.0	random
12	24265010	24265011	-1.58	-0.11093	1.0	random
18	3102886	3102887	-5.06	-0.05791	0.99	random
19	30971243	30971244	1.19	-0.63722	1.0	random
19	14483287	14483288	-2.89	-1.08872	0.97	random
6	118974615	118974616	1.66	-0.16221	0.98	random
17	35656815	35656816	3.95	-0.04227	1.0	random
14	61038340	61038341	-0.398	-0.15723	0.93	random
8	73889730	73889731	0.176	-0.4082	1.0	random
16	63940357	63940358	-2.57	-0.27663	1.0	random
4	145983469	145983470	-0.657	-0.20409	1.0	random
16	74821275	74821276	0.24	-0.50241	1.0	random
11	116307019	116307020	-2.1	-0.32631	1.0	random
5	84219369	84219370	1.94	-0.59446	1.0	random
1	205324920	205324921	2.18	-0.32498	1.0	random
1	169085559	169085560	3.34	-0.44628	1.0	random
8	52468118	52468119	-2.39	-0.51578	1.0	random
15	64218009	64218010	3.21	-0.52912	0.99	random
4	74087583	74087584	5.42	-0.08487	1.0	random
20	56406882	56406883	-1.57	-0.50585	1.0	random
3	98633945	98633946	0.56	-0.1889	1.0	random
10	20977677	20977678	3.09	-0.63908	1.0	random
16	29952037	29952038	3.16	-0.12923	1.0	random
14	45548126	45548127	-1.61	-0.29949	1.0	random
14	24909268	24909269	-7.27	-0.53134	1.0	random
19	9536325	9536326	-1.99	-0.42546	1.0	random
4	170963445	170963446	0.225	-0.18391	1.0	random
21	40456799	40456800	1.53	-0.45201	0.99	random
2	229022918	229022919	1.51	-0.50973	0.97	random
14	27920989	27920990	-2.51	-0.27148	0.99	random
11	6550385	6550386	-5.97	-0.29918	1.0	random
13	44126702	44126703	-4.67	-0.65253	1.0	random
13	80739418	80739419	-1.96	-0.26809	1.0	random
13	86737680	86737681	0.526	-0.13809	1.0	random
8	37110186	37110187	1.41	-0.4962	1.0	random
1	231919204	231919205	-1.31	-0.35518	1.0	random
12	41307808	41307809	-1.28	-0.39504	1.0	random
12	115380813	115380814	-6.5	-0.08715	0.92	random
15	53777355	53777356	0.955	-0.12989	1.0	random
7	42193799	42193800	-4.84	-0.54839	1.0	random
20	10810269	10810270	4.58	-0.39179	1.0	random
1	104523731	104523732	-1.14	-0.14127	1.0	random
14	46559854	46559855	-5.77	-0.43597	1.0	random
4	119222301	119222302	-2.75	-0.25615	1.0	random
11	83651232	83651233	1.97	-0.74399	1.0	random
11	114312939	114312940	-6.62	-0.26159	1.0	random
16	881034	881035	0.292	-0.30838	1.0	random
8	144063582	144063583	0.43	-0.50554	1.0	random
20	60904770	60904771	-2.05	-0.21689	1.0	random
22	49496951	49496952	0.023	-0.6963	1.0	random
10	31406333	31406334	-1.89	-0.1545	1.0	random
17	66636425	66636426	-7.39	-0.20425	1.0	random
7	121675963	121675964	0.193	-0.21675	1.0	random
5	145050961	145050962	-0.0434	-0.16843	1.0	random
8	110304581	110304582	-1.56	-0.40787	0.98	random
12	80176091	80176092	-1.52	-0.36067	1.0	random
12	32926652	32926653	-5.58	-0.61531	1.0	random
12	19169486	19169487	-0.677	-0.40463	1.0	random
16	53300879	53300880	-1.75	-0.12164	1.0	random
18	61782669	61782670	-5.73	-0.22529	1.0	random
11	98716841	98716842	-1.34	-0.30873	1.0	random
17	1415515	1415516	2.35	-0.25754	1.0	random
17	2353869	2353870	1.62	-0.34348	1.0	random
6	151051287	151051288	-0.277	-0.64123	0.92	random
5	136437039	136437040	-2.67	-0.24583	1.0	random
20	46937595	46937596	1.8	-0.26935	0.99	random
10	7998994	7998995	1.68	-0.34471	1.0	random
10	104912832	104912833	4.54	-0.11475	1.0	random
22	39737776	39737777	0.751	-1.02104	0.92	random
2	228850551	228850552	0.334	-0.15368	1.0	random
7	69367812	69367813	-0.25	-0.40604	1.0	random
5	164542718	164542719	2.78	-0.83514	1.0	random
9	37098609	37098610	0.786	-0.33997	1.0	random
5	28585550	28585551	-1.64	-0.56821	1.0	random
4	54280017	54280018	-1.51	-0.54855	1.0	random
3	61749484	61749485	1.29	-0.4173	1.0	random
6	53008661	53008662	-2.18	-0.49781	0.96	random
2	38852931	38852932	0.402	-0.68158	1.0	random
7	115328035	115328036	4.76	-0.39535	1.0	random
4	160718185	160718186	-0.596	-0.62996	1.0	random
3	2910229	2910230	2.61	-0.33312	1.0	random
6	13363608	13363609	1.84	-0.36715	0.93	random
5	123801433	123801434	3.14	-0.31917	1.0	random
19	58736404	58736405	1.05	-0.24212	1.0	random
5	71854624	71854625	0.885	0.037	0.99	random
1	100099340	100099341	0.675	-0.4459	1.0	random
21	29189655	29189656	0.000448	-0.456	1.0	random
6	57515968	57515969	4.14	-1.25469	0.99	random
8	61785743	61785744	-3.51	-0.58214	1.0	random
18	29897699	29897700	0.825	-0.36358	1.0	random
12	98378065	98378066	1.38	-0.47005	1.0	random
12	70025647	70025648	-0.721	-0.9844	0.86	random
8	95356455	95356456	1.28	-0.28664	1.0	random
10	54461583	54461584	3.98	-0.47331	1.0	random
6	114373648	114373649	1.63	-0.19174	1.0	random
3	80502138	80502139	-1.02	-0.59064	0.99	random
22	43316482	43316483	-0.812	-0.53372	1.0	random
2	123035006	123035007	-3.24	-0.24936	1.0	random
10	8140034	8140035	2.26	-0.5766	1.0	random
12	115524308	115524309	-0.169	-0.37952	1.0	random
9	7014453	7014454	4.22	-0.36378	1.0	random
21	17102025	17102026	-5.64	-0.23893	0.95	random
20	43041983	43041984	1.7	-0.47808	1.0	random
19	48188796	48188797	0.559	-0.43249	0.97	random
7	149729536	149729537	-1.21	-0.30115	1.0	random
10	95061758	95061759	-1.99	-0.33025	1.0	random
8	87870167	87870168	0.347	-0.48415	1.0	random
1	226286094	226286095	1.29	-0.04962	0.99	random
17	33320769	33320770	-0.00837	-0.24045	1.0	random
10	91821632	91821633	-1.61	-0.40058	1.0	random
4	65169761	65169762	-0.864	-0.47417	1.0	random
22	27638175	27638176	-2.46	-0.49484	1.0	random
21	41220434	41220435	2.46	-0.43945	1.0	random
8	16881906	16881907	-2.75	-0.75189	1.0	random
16	83379997	83379998	-1.24	-0.35843	1.0	random
11	96244408	96244409	-0.849	-0.446	1.0	random
22	25341739	25341740	2.04	-0.15742	1.0	random
17	66151842	66151843	1.18	-0.20752	1.0	random
12	60845403	60845404	0.493	-0.37071	1.0	random
3	177858391	177858392	1.68	-0.31681	1.0	random
10	23858746	23858747	-1.65	-0.13858	0.92	random
1	167220242	167220243	0.731	-0.31681	1.0	random
18	76877154	76877155	-1.53	-0.53192	0.96	random
20	20388972	20388973	-11.5	-0.20283	1.0	random
9	87563587	87563588	1.55	-0.31989	1.0	random
13	53362116	53362117	0.812	-0.50175	1.0	random
19	43266312	43266313	-0.184	-1.81271	0.98	random
16	83461270	83461271	0.655	-0.64771	1.0	random
15	60848429	60848430	-0.275	-0.01802	1.0	random
10	121411851	121411852	-0.518	-0.19624	1.0	random
16	23724175	23724176	0.496	-0.02786	1.0	random
4	110130559	110130560	1.14	-0.37288	0.97	random
1	178772541	178772542	0.923	-0.11995	1.0	random
17	71928342	71928343	2.61	-0.6087	1.0	random
20	56241646	56241647	-0.391	-0.46164	1.0	random
10	102626702	102626703	3.58	-0.22984	1.0	random
4	124667244	124667245	-0.93	-0.38367	0.99	random
11	113391742	113391743	2	-0.34685	0.97	random
9	85014081	85014082	-0.894	-0.12196	1.0	random
14	64574675	64574676	0.838	-0.56206	1.0	random
5	113380244	113380245	-2.72	-0.29302	1.0	random
20	37845209	37845210	0.442	-0.27553	1.0	random
11	108552415	108552416	1.72	-0.39561	1.0	random
15	94688976	94688977	1.48	-0.59306	1.0	random
18	31762757	31762758	0.851	-0.41716	1.0	random
7	75609584	75609585	-4.72	-0.35177	1.0	random
2	121566031	121566032	1	-0.05696	1.0	random
19	21893682	21893683	0.11	-0.57066	1.0	random
5	139705210	139705211	0.176	-0.09719	1.0	random
6	159482271	159482272	-4.51	-0.27835	1.0	random
13	49147336	49147337	1.15	-0.67242	1.0	random
7	30127365	30127366	0.595	-0.00334	1.0	random
8	67465953	67465954	-1.19	-0.28203	1.0	random
7	4224772	4224773	0.923	-0.8107	1.0	random
5	137019004	137019005	0.405	-0.35898	1.0	random
2	124206887	124206888	-0.0529	-0.47442	1.0	random
2	169284880	169284881	0.68	-0.59156	0.98	random
21	24991093	24991094	-0.734	-0.46063	1.0	random
17	64574064	64574065	-4.37	-0.64999	1.0	random
20	59054191	59054192	-3.61	-0.20144	1.0	random
17	64739929	64739930	-3.66	-0.29841	1.0	random
20	50689405	50689406	-4.03	-0.3752	1.0	random
6	149898697	149898698	1.38	-0.34596	1.0	random
3	108570249	108570250	-0.866	-0.47996	1.0	random
4	16025094	16025095	-3.23	-0.24984	1.0	random
2	102662240	102662241	0.0705	-0.24638	0.96	random
4	157535885	157535886	0.134	-0.25023	1.0	random
6	15138129	15138130	-0.923	-0.53264	0.9	random
18	12354034	12354035	-4.55	-0.82566	0.95	random
11	68126255	68126256	-3.89	-0.08417	1.0	random
9	92017126	92017127	0.718	-0.60383	1.0	random
22	36074461	36074462	1.01	-0.52065	1.0	random
5	77589534	77589535	-1.41	-0.16847	1.0	random
2	61069887	61069888	1.23	-0.12837	1.0	random
15	64581697	64581698	0.835	-0.04037	1.0	random
13	114254918	114254919	0.158	-0.70642	0.88	random
6	117870612	117870613	-2.21	-0.07794	1.0	random
22	36698762	36698763	1.18	-0.04276	1.0	random
18	4470031	4470032	0.882	-0.57714	1.0	random
1	227769125	227769126	-0.552	-0.20872	1.0	random
2	128327305	128327306	0.00473	-0.25338	1.0	random
11	65696757	65696758	-2.37	-0.24178	1.0	random
20	56476631	56476632	-0.802	-0.42665	1.0	random
10	94908077	94908078	2.94	-0.1595	1.0	random
12	64479794	64479795	-1.99	-0.28651	1.0	random
4	116358271	116358272	-4.79	-0.09589	0.82	random
4	183936575	183936576	0.639	-0.22987	1.0	random
6	43935080	43935081	0.316	-0.38152	1.0	random
18	28918437	28918438	-1.88	-0.24814	1.0	random
14	23953094	23953095	-1.16	-0.14653	1.0	random
19	7911102	7911103	1.76	-0.34203	1.0	random
15	64699227	64699228	1.52	-0.21668	1.0	random
12	69036493	69036494	1.24	-0.67031	1.0	random
12	107116870	107116871	4.59	-0.12798	1.0	random
15	50471291	50471292	2.03	-0.19081	1.0	random
19	58977232	58977233	0.235	-0.07296	1.0	random
5	68783579	68783580	0.892	-0.16723	1.0	random
16	78138463	78138464	0.616	-0.68123	1.0	random
12	112610181	112610182	-0.107	-0.2984	1.0	random
22	38864764	38864765	0.573	-0.30862	1.0	random
5	60830177	60830178	0.292	-0.09617	1.0	random
6	48519529	48519530	2.57	-0.475	1.0	random
3	25675284	25675285	0.601	0.01917	1.0	random
13	98286034	98286035	0.587	-0.41379	1.0	random
1	42025122	42025123	-2.65	-0.23541	1.0	random
19	31882672	31882673	-1.93	-0.19414	0.95	random
2	72125213	72125214	-6.52	-0.47157	1.0	random
19	13117844	13117845	0.906	-0.17032	1.0	random
9	123947328	123947329	3.13	-0.25549	1.0	random
18	32725386	32725387	-2.81	-0.53538	1.0	random
1	229250606	229250607	-0.428	-0.44299	1.0	random
8	112517171	112517172	-2.13	-0.42163	1.0	random
3	79294420	79294421	4.1	-0.41338	1.0	random
15	33375232	33375233	-0.00626	-0.73013	1.0	random
5	36724820	36724821	2.01	-0.33379	1.0	random
11	8239346	8239347	1.47	-0.48362	0.99	random
6	17259467	17259468	-0.282	-0.32563	1.0	random
2	234158297	234158298	-1.61	-0.32042	1.0	random
4	170664726	170664727	-1.22	-0.35345	0.97	random
8	113509889	113509890	-0.263	-0.40465	1.0	random
4	70799492	70799493	1.78	-0.10263	1.0	random
18	24868685	24868686	1.03	-0.357	1.0	random
18	37949174	37949175	0.0805	-0.28218	1.0	random
15	99671083	99671084	-4.97	-0.3142	1.0	random
19	10163605	10163606	3.49	-0.14645	1.0	random
16	29300980	29300981	-1.42	-0.40225	1.0	random
8	102966584	102966585	0.0286	-0.25529	1.0	random
19	31248261	31248262	-0.702	-0.24842	1.0	random
2	109703262	109703263	1.19	-0.21188	1.0	random
[truncated: 398,001 more rows]
