# Supplementary material for: Orion: Detecting regions of the human non-coding genome that are intolerant to variation using population genetics
Source: PLoS One. 2017 Aug 10;12(8):e0181604. doi: 10.1371/journal.pone.0181604 (PMC5552289; doi:10.1371/journal.pone.0181604)
Supplement: S5 Data File — (ZIP) [file pone.0181604.s008.zip]

Archive with 1 entries (1 files):
- supplementary_data_file_5.bed
