# Supplementary material for: Orion: Detecting regions of the human non-coding genome that are intolerant to variation using population genetics
Source: PLoS One. 2017 Aug 10;12(8):e0181604. doi: 10.1371/journal.pone.0181604 (PMC5552289; doi:10.1371/journal.pone.0181604)
Supplement: S5 Data File — (ZIP) [file pone.0181604.s008.zip › supplementary_data_file_5.bed]

1	543925	544137
1	704068	704312
1	739862	739993
1	742241	742404
1	742466	742563
1	750969	751079
1	760547	760662
1	800420	800534
1	803107	803223
1	805360	805525
1	822632	822798
1	840350	840469
1	845534	845688
1	859721	859886
1	859983	859999
1	860027	860357
1	894824	895456
1	896315	896585
1	896634	896808
1	934323	934466
1	934512	934547
1	936062	936245
1	936964	937241
1	939516	939759
1	955711	956077
1	968570	968698
1	968726	968727
1	969213	969673
1	976010	976219
1	976805	976957
1	994283	994558
1	994569	994753
1	994777	994791
1	1003280	1003382
1	1004325	1004573
1	1004582	1004730
1	1005197	1005387
1	1051195	1051521
1	1051549	1051615
1	1051935	1052385
1	1071740	1071806
1	1071857	1071904
1	1071974	1072180
1	1132358	1132535
1	1136891	1137100
1	1150785	1150937
1	1167234	1167439
1	1168199	1168905
1	1208728	1208901
1	1208931	1209198
1	1209733	1210092
1	1243819	1243914
1	1243947	1243965
1	1259833	1259973
1	1260037	1260135
1	1260185	1260218
1	1260261	1260561
1	1284139	1284434
1	1289842	1290350
1	1290611	1290764
1	1290813	1290943
1	1290975	1291120
1	1309408	1309767
1	1310303	1310418
1	1310419	1310519
1	1316921	1317039
1	1327039	1327222
1	1327932	1328244
1	1328546	1328721
1	1342649	1342764
1	1370365	1371074
1	1371098	1371207
1	1371233	1371291
1	1371344	1371420
1	1473436	1474054
1	1474881	1475225
1	1481599	1481707
1	1499959	1500437
1	1509771	1510162
1	1510198	1510393
1	1510394	1510575
1	1510615	1510754
1	1512475	1512583
1	1527141	1527159
1	1527379	1527381
1	1534008	1534144
1	1534663	1535080
1	1535111	1535113
1	1540367	1540512
1	1546787	1546815
1	1546902	1546927
1	1551362	1551555
1	1551612	1551702
1	1625117	1625132
1	1625434	1625442
1	1654207	1654389
1	1655396	1655512
1	1701196	1701233
1	1709265	1709747
1	1710555	1710700
1	1712859	1712908
1	1713004	1713070
1	1713142	1713178
1	1718558	1718829
1	1727717	1727797
1	1727923	1728097
1	1729500	1729649
1	1764025	1764173
1	1764196	1764241
1	1764453	1764819
1	1784809	1784891
1	1788943	1789108
1	1789405	1789547
1	1794239	1794562
1	1815228	1815372
1	1821469	1821769
1	1822501	1822710
1	1822745	1822837
1	1822935	1823121
1	1840182	1840423
1	1841145	1841236
1	1850432	1850622
1	1850674	1850894
1	1851439	1851567
1	1852735	1852934
1	1858546	1858705
1	1867041	1867181
1	1871646	1871764
1	1877709	1877870
1	1951016	1951653
1	1956235	1956346
1	1967456	1967636
1	1975255	1975368
1	1976147	1976601
1	2005305	2005399
1	2080209	2080563
1	2121369	2121428
1	2121521	2121908
1	2123773	2124074
1	2124631	2124791
1	2126390	2126544
1	2127534	2127718
1	2135158	2135180
1	2135346	2135456
1	2137579	2137852
1	2154470	2154520
1	2160477	2161125
1	2175072	2175247
1	2233625	2234001
1	2234142	2234361
1	2243815	2243956
1	2275671	2275772
1	2280949	2281522
1	2281598	2281728
1	2306126	2306425
1	2309333	2309745
1	2321005	2321442
1	2323280	2323466
1	2323536	2323772
1	2333282	2333728
1	2343556	2343715
1	2343722	2343875
1	2400172	2400179
1	2416866	2417212
1	2441914	2442124
1	2457205	2457796
1	2457883	2458205
1	2461456	2461617
1	2461682	2461787
1	2479241	2479396
1	2491723	2491873
1	2518049	2518087
1	2518642	2518794
1	2542564	2542820
1	2542921	2543051
1	2543126	2543197
1	2565558	2565732
1	2572074	2572230
1	2572683	2572776
1	2574771	2575047
1	2580390	2580706
1	2584774	2585715
1	2585983	2586316
1	2705793	2705911
1	2706510	2706747
1	2706789	2707324
1	2720461	2720581
1	2738960	2739129
1	2743743	2743877
1	2760559	2760566
1	2768046	2768055
1	2774644	2774767
1	2790682	2790842
1	2855650	2855860
1	2856373	2856576
1	2892779	2893062
1	2928084	2928171
1	2928798	2928929
1	2930326	2930433
1	2978356	2978554
1	2983968	2984581
1	2984618	2984893
1	2984904	2985041
1	2985108	2985170
1	2987228	2987651
1	2989900	2990744
1	2996829	2997222
1	3033754	3034084
1	3069531	3069855
1	3072102	3072442
1	3076880	3077001
1	3077014	3077126
1	3087103	3087354
1	3099886	3100101
1	3104037	3104179
1	3132668	3132844
1	3135864	3136117
1	3142413	3142752
1	3152528	3152638
1	3158131	3158271
1	3182581	3182910
1	3184400	3184513
1	3262652	3262709
1	3262731	3263010
1	3264627	3264752
1	3283065	3283238
1	3290301	3290417
1	3292336	3292448
1	3309759	3310098
1	3338238	3338416
1	3367406	3367419
1	3370474	3370614
1	3370716	3371119
1	3371225	3371363
1	3399081	3399205
1	3399235	3399340
1	3399403	3399592
1	3445537	3445924
1	3469280	3469523
1	3527726	3527839
1	3527863	3527980
1	3540832	3540972
1	3541340	3541470
1	3541634	3541683
1	3541756	3541841
1	3542104	3542709
1	3567098	3567380
1	3568874	3569004
1	3569126	3569649
1	3624305	3624439
1	3660159	3660193
1	3689327	3689602
1	3712398	3712827
1	3754064	3754239
1	4017793	4017916
1	4018042	4018044
1	4143293	4143544
1	4144938	4145025
1	4145139	4145253
1	4155523	4155634
1	4170467	4170916
1	4210895	4211097
1	4211370	4211397
1	4322039	4322161
1	4329413	4329525
1	4330531	4330707
1	4446487	4446546
1	4456535	4456716
1	4485492	4485655
1	4498370	4498470
1	4635635	4635678
1	4644871	4644971
1	4659672	4660089
1	4660773	4660875
1	4668822	4669174
1	4689542	4689697
1	4689722	4689743
1	4695294	4695426
1	4713964	4714154
1	4714831	4715198
1	4716354	4716860
1	4718025	4718301
1	4728824	4728969
1	4744840	4744987
1	4772298	4772466
1	4789261	4789364
1	4789415	4789573
1	4790148	4790485
1	4811852	4812193
1	4812291	4812376
1	4854960	4855121
1	4998362	4998521
1	5008893	5008999
1	5059433	5059535
1	5093014	5093402
1	5113453	5113457
1	5121462	5121480
1	5200091	5200238
1	5363217	5363234
1	5389452	5389599
1	5400506	5400541
1	5557195	5557300
1	5574429	5574532
1	5574640	5574645
1	5585871	5586493
1	5593354	5593403
1	5614124	5614371
1	5623871	5624279
1	5626765	5626824
1	5677246	5677767
1	5677791	5677982
1	5725435	5725529
1	5725601	5725802
1	5775488	5775512
1	5775702	5775714
1	5779685	5779878
1	5870785	5870891
1	5889299	5889409
1	5951190	5951325
1	5966155	5966498
1	5992450	5992568
1	6003456	6003556
1	6012817	6012990
1	6023152	6023198
1	6026606	6026719
1	6029103	6029353
1	6030174	6030281
1	6030584	6030669
1	6045689	6045830
1	6047566	6047609
1	6049392	6049432
1	6053146	6053186
1	6061944	6062007
1	6085946	6086084
1	6093255	6093271
1	6124602	6124752
1	6129491	6129592
1	6131386	6131693
1	6147875	6148107
1	6155786	6155891
1	6166538	6166762
1	6189069	6189203
1	6191859	6192117
1	6208804	6208874
1	6208904	6208906
1	6240303	6240585
1	6240962	6241071
1	6241572	6241871
1	6259381	6259736
1	6259818	6259937
1	6265170	6265301
1	6265436	6265536
1	6266337	6266571
1	6269271	6269419
1	6269443	6269648
1	6277780	6277837
1	6285341	6285466
1	6292321	6292438
1	6294928	6295046
1	6298051	6298274
1	6301532	6302355
1	6302381	6302433
1	6302468	6302515
1	6302761	6302953
1	6305411	6305887
1	6305896	6306545
1	6325809	6326442
1	6344151	6344294
1	6350860	6351227
1	6352330	6352476
1	6369751	6369983
1	6373120	6373248
1	6386058	6386365
1	6386401	6386519
1	6394725	6394766
1	6394902	6394964
1	6453187	6453517
1	6457332	6457574
1	6466511	6466516
1	6477456	6477662
1	6478650	6478963
1	6479036	6479570
1	6480215	6480464
1	6480581	6481204
1	6484287	6484375
1	6484926	6485189
1	6485219	6485296
1	6491794	6491812
1	6491872	6491873
1	6491982	6492016
1	6492081	6492096
1	6500128	6500508
1	6500812	6500872
1	6500901	6500950
1	6504733	6504926
1	6508950	6509017
1	6509057	6509075
1	6514694	6515048
1	6515069	6515101
1	6521193	6522005
1	6530642	6530946
1	6530956	6531070
1	6531557	6531822
1	6531826	6531977
1	6540101	6540109
1	6543066	6543224
1	6550320	6551162
1	6551168	6551442
1	6551522	6551808
1	6553439	6553478
1	6557755	6557902
1	6558149	6558178
1	6589087	6589291
1	6592947	6592950
1	6593255	6593282
1	6606260	6606468
1	6616230	6616395
1	6634350	6634355
1	6640744	6641098
1	6642009	6642501
1	6644273	6644279
1	6647268	6647377
1	6648803	6648983
1	6651624	6651768
1	6661946	6662702
1	6664717	6664800
1	6665020	6665070
1	6670221	6670358
1	6672793	6673413
1	6673921	6674009
1	6674219	6674505
1	6675565	6675681
1	6696443	6696627
1	6707590	6707597
1	6712297	6712490
1	6712713	6712905
1	6713724	6714370
1	6734144	6734257
1	6734799	6735120
1	6738514	6738630
1	6738689	6738732
1	6739007	6739260
1	6740024	6740240
1	6743262	6743323
1	6746279	6746381
1	6748897	6748933
1	6756824	6757384
1	6759913	6759990
1	6777918	6778005
1	6780063	6780267
1	6781915	6782019
1	6782047	6782063
1	6782641	6782849
1	6784739	6784842
1	6789415	6789420
1	6789487	6789895
1	6791235	6791293
1	6791401	6791427
1	6791967	6791997
1	6794595	6794718
1	6798738	6798846
1	6814325	6814588
1	6832485	6832716
1	6837846	6838003
1	6843902	6844124
1	6844179	6844734
1	6844793	6844899
1	6845109	6845491
1	6846079	6846260
1	6854063	6854482
1	6855554	6856189
1	6869692	6869799
1	6869901	6870005
1	6874183	6874329
1	6875961	6875975
1	6880230	6880240
1	6880269	6880333
1	6889371	6889599
1	6902192	6902446
1	6906646	6906738
1	6908699	6908736
1	6908912	6909110
1	6917424	6917730
1	6930004	6930170
1	6931622	6931772
1	6935644	6935771
1	6935827	6936032
1	6947152	6947723
1	6954323	6954514
1	6959058	6959323
1	6965758	6966078
1	6968663	6968829
1	6969784	6969934
1	6984530	6984819
1	6998555	6999025
1	7021884	7022404
1	7022464	7022524
1	7023423	7023532
1	7025015	7025162
1	7025392	7025437
1	7035250	7035280
1	7037889	7037897
1	7049233	7049447
1	7049945	7050071
1	7050246	7050255
1	7050351	7050356
1	7075062	7075248
1	7084723	7084928
1	7116295	7116358
1	7116395	7116406
1	7118700	7118918
1	7132145	7132248
1	7136884	7136993
1	7144262	7144428
1	7154511	7154638
1	7159719	7159755
1	7161637	7161703
1	7167462	7167855
1	7189297	7189455
1	7194737	7194745
1	7199532	7199760
1	7238284	7238392
1	7259372	7259513
1	7269634	7269779
1	7280678	7280877
1	7282435	7282537
1	7339202	7339274
1	7360751	7360822
1	7374651	7374732
1	7392358	7392532
1	7396339	7396544
1	7401902	7402042
1	7418635	7419341
1	7424143	7424200
1	7424286	7424294
1	7503786	7503891
1	7535184	7535577
1	7563295	7563550
1	7576046	7576366
1	7588983	7589060
1	7597588	7597865
1	7598959	7599089
1	7601317	7601601
1	7601660	7601893
1	7605703	7605727
1	7640854	7640933
1	7679661	7679712
1	7697549	7697567
1	7697685	7697727
1	7706668	7706714
1	7706811	7707090
1	7713949	7713980
1	7714092	7714158
1	7724208	7724340
1	7740017	7740216
1	7741321	7741369
1	7741490	7741624
1	7752425	7752563
1	7766023	7766189
1	7785152	7785279
1	7785887	7786139
1	7787960	7788184
1	7788188	7788312
1	7789990	7790178
1	7794801	7794959
1	7797985	7798242
1	7816935	7816957
1	7816993	7817066
1	7819387	7819687
1	7820716	7820854
1	7823934	7824261
1	7824285	7824590
1	7825578	7825730
1	7826681	7826764
1	7826895	7827112
1	7827135	7827666
1	7829489	7830012
1	7830500	7830814
1	7830863	7830969
1	7831564	7831892
1	7858386	7858941
1	7868730	7868920
1	7868925	7869166
1	7869191	7869497
1	7870669	7870780
1	7870826	7870954
1	7873075	7873253
1	7881269	7881351
1	7929139	7929389
1	7948287	7948430
1	7967905	7967939
1	7974795	7974899
1	7976829	7976852
1	7979616	7979635
1	7979796	7979843
1	7997776	7997999
1	7998352	7998767
1	8016512	8016617
1	8021319	8021500
1	8025058	8025155
1	8026447	8026475
1	8035569	8035699
1	8048839	8049183
1	8060387	8060449
1	8066558	8066728
1	8071636	8071866
1	8077581	8078003
1	8079728	8079854
1	8081541	8081714
1	8083638	8083826
1	8084327	8084519
1	8084624	8084716
1	8085893	8086135
1	8086159	8086361
1	8086390	8086747
1	8091285	8091468
1	8091488	8091647
1	8097396	8097573
1	8112985	8112996
1	8113149	8113228
1	8117033	8117123
1	8123023	8123103
1	8129405	8129517
1	8129541	8129542
1	8140177	8140321
1	8142382	8142480
1	8143594	8143715
1	8150031	8150360
1	8153858	8154252
1	8206968	8206995
1	8215137	8215244
1	8227023	8227402
1	8228099	8228321
1	8228334	8228453
1	8263692	8263705
1	8263812	8263862
1	8264676	8264880
1	8277460	8277717
1	8292078	8292213
1	8333957	8334440
1	8334517	8335003
1	8342158	8342289
1	8358191	8358293
1	8377877	8377899
1	8377938	8378295
1	8399920	8400026
1	8411465	8411588
1	8422635	8423021
1	8424275	8424617
1	8435190	8435287
1	8435422	8435582
1	8436130	8436316
1	8441839	8441945
1	8442211	8442340
1	8442441	8442545
1	8444785	8444935
1	8448881	8449013
1	8455882	8456331
1	8456333	8456722
1	8456877	8456996
1	8467879	8468029
1	8473107	8473221
1	8483236	8483752
1	8484415	8484546
1	8485476	8485670
1	8489705	8490076
1	8511509	8511738
1	8512258	8512805
1	8513306	8513583
1	8513877	8513924
1	8517147	8517232
1	8520004	8520127
1	8520628	8521018
1	8525097	8525239
1	8528393	8528506
1	8533189	8533332
1	8538553	8538667
1	8568917	8568981
1	8579903	8580113
1	8580158	8580197
1	8584088	8584365
1	8586557	8587047
1	8588881	8588913
1	8589105	8589157
1	8589279	8589343
1	8593672	8593793
1	8597644	8597767
1	8617308	8617670
1	8621837	8621951
1	8624204	8624281
1	8625789	8625868
1	8625976	8626106
1	8626142	8626398
1	8626703	8626851
1	8629994	8630001
1	8631792	8631972
1	8666174	8666298
1	8668779	8668862
1	8672197	8672490
1	8678042	8678134
1	8688064	8688266
1	8712065	8712432
1	8714593	8714684
1	8715644	8715752
1	8716207	8716285
1	8716347	8716705
1	8729754	8729962
1	8733454	8733572
1	8737899	8738193
1	8747950	8748085
1	8758000	8758075
1	8758140	8758141
1	8758177	8758367
1	8759744	8759979
1	8762825	8763334
1	8763359	8763540
1	8763583	8763705
1	8763707	8763834
1	8764827	8765118
1	8765634	8765769
1	8766791	8766938
1	8772480	8772675
1	8781781	8781959
1	8782960	8783147
1	8785201	8785342
1	8786511	8786684
1	8787210	8787224
1	8787499	8787542
1	8796083	8796139
1	8796236	8796247
1	8801283	8801292
1	8808436	8808570
1	8811207	8811335
1	8811413	8811418
1	8812792	8813005
1	8813891	8814610
1	8814934	8815491
1	8815629	8815785
1	8817292	8817523
1	8819376	8819651
1	8835317	8835348
1	8837544	8837592
1	8837893	8837915
1	8840291	8840913
1	8844855	8844975
1	8851551	8851682
1	8876890	8877288
1	8878145	8878226
1	8881954	8882122
1	8883973	8884022
1	8884145	8884146
1	8897410	8897665
1	8903043	8903054
1	8907383	8907599
1	8920360	8920462
1	8924978	8925544
1	8929278	8929582
1	8929918	8929933
1	8930132	8930135
1	8936416	8936492
1	8936572	8936619
1	8938555	8938774
1	8938825	8939122
1	8945107	8945223
1	8949776	8949846
1	8974880	8974934
1	8975879	8975914
1	9022977	9023116
1	9023130	9023169
1	9044039	9044053
1	9046993	9047063
1	9064430	9064535
1	9099069	9099707
1	9099775	9100263
1	9117385	9117498
1	9129147	9129692
1	9173185	9173274
1	9187237	9187894
1	9188546	9188739
1	9188829	9189044
1	9201972	9201999
1	9206061	9206125
1	9211719	9211936
1	9219075	9219216
1	9222582	9222910
1	9232986	9232995
1	9234502	9234766
1	9239178	9239364
1	9248380	9248495
1	9253443	9253636
1	9315313	9315323
1	9353355	9353358
1	9353442	9353581
1	9353616	9353662
1	9353698	9353834
1	9356187	9356257
1	9356838	9357203
1	9384237	9384372
1	9385553	9385626
1	9416053	9416477
1	9429020	9429094
1	9429120	9429192
1	9435482	9435514
1	9443913	9443971
1	9444157	9444192
1	9444242	9444441
1	9453173	9453189
1	9485705	9485834
1	9487700	9487804
1	9495958	9496218
1	9497944	9498098
1	9520662	9520689
1	9520992	9521022
1	9537058	9537220
1	9560893	9560920
1	9596582	9596599
1	9596644	9596649
1	9596685	9596688
1	9615693	9615731
1	9616040	9616189
1	9618284	9618346
1	9630045	9630327
1	9638587	9638698
1	9641320	9641497
1	9642580	9642723
1	9649246	9649531
1	9649581	9649756
1	9650076	9650277
1	9661708	9662280
1	9665073	9665277
1	9668486	9668732
1	9675973	9676018
1	9676309	9676361
1	9687014	9687402
1	9692556	9692701
1	9706132	9706217
1	9707180	9707189
1	9707835	9707845
1	9712032	9712295
1	9712325	9712500
1	9716710	9716718
1	9728919	9729127
1	9729148	9729219
1	9729379	9729380
1	9748085	9748224
1	9749993	9750354
1	9751411	9751491
1	9751514	9751770
1	9758838	9758963
1	9764496	9764553
1	9783017	9783155
1	9784056	9784356
1	9784761	9784958
1	9785008	9785161
1	9789828	9790076
1	9819188	9819197
1	9842103	9842326
1	9856035	9856040
1	9869359	9869556
1	9871676	9871913
1	9885657	9885884
1	9907631	9907871
1	9911133	9911223
1	9913293	9913478
1	9921350	9921516
1	9944544	9944993
1	9960656	9960937
1	9966876	9966889
1	9966998	9967073
1	9969676	9970076
1	9972897	9973032
1	9973325	9973348
1	9974782	9974951
1	9980408	9980509
1	9982812	9982972
1	9986360	9986739
1	9992766	9993027
1	10009843	10010060
1	10020154	10020193
1	10020371	10020422
1	10021490	10021590
1	10026714	10026785
1	10033144	10033162
1	10044988	10045303
1	10051587	10051647
1	10051858	10051959
1	10055462	10055470
1	10057303	10057408
1	10057921	10058085
1	10062911	10062955
1	10065919	10065926
1	10066131	10066202
1	10073430	10073458
1	10076163	10076308
1	10080483	10080515
1	10085592	10085622
1	10093321	10093527
1	10098472	10098473
1	10107207	10107233
1	10118389	10118528
1	10120196	10120213
1	10121243	10121316
1	10128759	10128879
1	10130694	10130861
1	10131887	10132314
1	10139722	10139873
1	10142072	10142166
1	10143961	10144298
1	10144348	10144472
1	10155511	10155784
1	10164224	10164443
1	10164564	10164704
1	10165602	10165803
1	10167015	10167261
1	10168516	10168863
1	10172082	10172222
1	10182916	10183037
1	10197058	10197320
1	10215553	10215777
1	10226051	10226297
1	10231039	10231213
1	10238606	10238937
1	10240857	10241183
1	10260408	10260411
1	10260547	10260579
1	10286647	10286744
1	10288892	10289437
1	10289622	10289633
1	10301817	10302056
1	10303176	10303192
1	10327628	10327844
1	10327953	10328088
1	10328118	10328295
1	10335701	10335753
1	10355230	10355584
1	10357018	10357212
1	10359399	10359621
1	10365061	10365205
1	10365393	10365496
1	10370657	10370736
1	10370924	10370933
1	10374777	10374861
1	10379705	10379972
1	10380097	10380408
1	10381833	10381944
1	10385654	10385828
1	10399532	10399694
1	10403092	10403232
1	10404593	10404771
1	10406093	10406136
1	10407064	10407110
1	10408994	10409214
1	10415181	10415347
1	10425309	10425681
1	10434698	10435074
1	10436877	10436892
1	10436943	10437058
1	10438200	10438414
1	10464236	10464594
1	10468130	10468312
1	10470514	10470576
1	10475353	10475934
1	10479373	10479410
1	10490790	10490893
1	10500588	10500692
1	10500920	10501044
1	10504413	10504656
1	10504850	10505037
1	10505128	10505177
1	10528797	10528798
1	10531649	10531732
1	10532071	10532786
1	10533742	10533924
1	10538571	10538657
1	10538803	10538806
1	10576536	10576718
1	10579183	10579304
1	10582379	10582382
1	10582606	10582884
1	10588092	10589055
1	10590087	10590748
1	10591346	10591472
1	10592482	10592690
1	10598354	10598648
1	10601666	10601871
1	10641201	10641205
1	10641268	10641362
1	10641659	10641761
1	10641857	10641861
1	10655058	10655483
1	10659533	10659760
1	10659766	10659948
1	10663129	10663246
1	10673600	10673824
1	10675809	10675886
1	10680199	10680226
1	10682495	10682607
1	10685560	10685718
1	10688404	10688522
1	10690490	10690632
1	10699383	10699926
1	10706729	10706925
1	10715162	10715286
1	10753892	10754056
1	10754108	10754207
1	10755117	10755256
1	10755301	10755397
1	10755656	10755990
1	10770736	10770828
1	10773268	10773347
1	10773378	10773737
1	10788508	10788643
1	10819194	10819605
1	10820706	10821046
1	10853228	10853613
1	10861059	10861287
1	10872735	10872743
1	10872752	10872855
1	10916691	10917107
1	10923640	10923793
1	10927322	10927352
1	10927394	10927571
1	10938514	10938702
1	10966885	10967087
1	10998404	10998632
1	11020711	11020965
1	11026238	11026261
1	11026288	11026367
1	11026446	11026611
1	11028990	11029234
1	11058878	11058977
1	11078712	11078827
1	11082173	11082691
1	11083628	11083808
1	11083821	11084084
1	11116525	11116630
1	11119097	11119343
1	11119367	11119955
1	11123124	11123250
1	11138838	11139109
1	11142644	11142902
1	11166792	11166896
1	11174350	11174484
1	11176710	11176739
1	11176844	11177117
1	11186450	11187136
1	11188393	11188632
1	11203130	11203946
1	11213595	11213684
1	11215363	11215397
1	11217247	11217427
1	11218710	11218951
1	11228772	11229044
1	11239868	11239971
1	11246565	11246672
1	11259424	11259558
1	11269532	11269667
1	11270743	11270854
1	11270897	11271084
1	11290035	11290065
1	11300563	11300701
1	11311707	11311715
1	11319234	11319592
1	11333356	11333790
1	11333793	11333956
1	11334063	11334215
1	11340097	11340139
1	11345556	11345728
1	11348013	11348243
1	11357153	11357165
1	11371102	11371249
1	11379986	11380088
1	11393855	11393961
1	11425729	11425966
1	11429940	11430048
1	11496616	11496652
1	11508755	11508814
1	11509036	11509043
1	11535511	11535697
1	11536375	11536542
1	11539479	11539642
1	11544439	11544599
1	11549260	11549407
1	11549550	11549677
1	11554080	11554105
1	11560750	11560914
1	11561463	11561687
1	11574337	11574530
1	11608897	11609037
1	11645849	11645964
1	11658631	11658988
1	11660196	11660275
1	11673758	11673767
1	11684507	11684511
1	11693903	11693920
1	11699238	11699318
1	11699475	11699480
1	11701111	11701222
1	11707840	11708069
1	11709233	11709396
1	11709479	11709514
1	11709569	11709585
1	11709625	11709701
1	11714152	11714519
1	11714572	11714573
1	11715108	11715305
1	11715333	11715457
1	11716047	11716166
1	11722284	11722438
1	11724136	11724282
1	11724387	11724486
1	11734544	11734885
1	11739587	11739590
1	11743375	11743483
1	11746074	11746138
1	11750733	11750980
1	11751018	11751129
1	11752030	11752284
1	11752371	11752861
1	11752961	11753000
1	11753024	11753084
1	11767382	11767420
1	11787135	11787223
1	11795993	11796140
1	11796147	11796168
1	11796192	11796258
1	11797744	11797910
1	11814882	11814997
1	11821872	11822207
1	11849770	11849945
1	11861334	11861454
1	11898385	11898609
1	11903545	11903830
1	11914954	11915130
1	11918770	11918911
1	11918949	11919616
1	11919744	11919881
1	11924609	11924692
1	11924746	11924843
1	11929739	11929903
1	11945849	11946081
1	11985270	11985451
1	11985523	11985778
1	11985808	11986155
1	11986182	11986325
1	12007817	12007821
1	12007885	12007902
1	12039837	12039956
1	12052663	12052787
1	12066485	12066794
1	12079779	12079912
1	12080462	12080483
1	12080538	12080557
1	12084325	12084441
1	12086490	12086616
1	12107915	12108054
1	12118726	12118946
1	12119820	12120054
1	12121747	12122108
1	12123462	12124009
1	12139599	12139760
1	12174561	12174751
1	12175063	12175071
1	12183803	12183981
1	12202346	12202512
1	12207182	12207283
1	12226223	12226309
1	12226343	12226349
1	12227310	12227450
1	12227483	12227615
1	12231942	12232266
1	12233555	12233824
1	12246456	12246553
1	12246699	12246878
1	12251864	12252140
1	12259624	12259924
1	12264712	12264744
1	12270704	12270732
1	12290251	12290859
1	12292369	12292474
1	12304332	12304788
1	12304895	12304990
1	12308933	12309003
1	12310719	12310804
1	12310990	12311014
1	12313892	12314047
1	12315593	12315634
1	12318715	12318926
1	12330952	12331084
1	12333254	12333451
1	12335921	12336185
1	12337074	12337432
1	12339146	12339839
1	12339870	12340113
1	12342983	12343144
1	12343744	12344014
1	12349439	12349498
1	12350019	12350258
1	12353510	12353622
1	12356520	12356610
1	12356822	12356929
1	12358713	12358730
1	12359164	12359425
1	12362305	12362408
1	12364900	12365112
1	12365252	12365333
1	12374003	12374553
1	12381076	12381189
1	12381302	12381460
1	12395869	12396162
1	12396967	12397069
1	12397247	12397350
1	12397588	12398163
1	12399602	12400017
1	12402771	12403172
1	12405451	12405580
1	12422514	12422736
1	12425808	12425956
1	12428644	12428790
1	12438283	12438463
1	12438486	12438875
1	12438897	12439046
1	12439119	12439469
1	12441234	12441529
1	12443917	12443987
1	12462645	12462823
1	12463781	12463986
1	12468394	12468439
1	12468716	12468963
1	12475757	12475884
1	12475935	12475949
1	12476242	12476340
1	12479214	12479430
1	12480699	12480723
1	12480755	12481109
1	12486217	12486507
1	12487460	12487477
1	12488049	12488516
1	12488982	12489229
1	12491167	12491302
1	12491516	12491595
1	12495745	12495775
1	12497186	12497648
1	12498846	12498922
1	12499995	12500273
1	12503534	12503606
1	12509595	12509827
1	12510871	12510920
1	12511499	12511762
1	12513962	12514158
1	12514647	12514992
1	12515996	12516136
1	12516158	12516277
1	12516961	12517545
1	12518990	12519176
1	12520323	12520648
1	12522977	12523424
1	12525200	12525661
1	12529536	12529823
1	12529824	12529959
1	12532853	12533020
1	12537355	12537456
1	12549056	12549203
1	12553867	12553990
1	12557575	12557747
1	12558295	12558490
1	12559000	12559241
1	12560399	12560736
1	12560754	12560775
1	12560874	12560876
1	12562604	12562771
1	12570871	12571284
1	12578936	12579610
1	12590284	12590319
1	12590386	12590391
1	12644001	12644076
1	12653626	12653974
1	12655392	12655403
1	12655567	12655680
1	12655908	12655915
1	12657433	12657594
1	12658417	12658471
1	12676886	12677363
1	12678307	12678532
1	12679033	12679221
1	12680038	12680161
1	12686716	12686825
1	12689559	12689778
1	12716573	12716778
1	12805061	12805240
1	12806879	12807012
1	12807528	12807822
1	12819652	12819762
1	12828277	12828301
1	12834677	12834908
1	13800693	13800839
1	13817998	13818032
1	13818105	13818117
1	13832868	13832942
1	13833253	13833561
1	13839633	13840051
1	13840116	13840145
1	13880134	13880136
1	13880234	13880262
1	13905926	13905927
1	13926153	13926170
1	13929362	13929391
1	13930381	13930530
1	13975433	13975518
1	13975815	13975834
1	13976049	13976065
1	14026093	14026176
1	14026425	14026703
1	14027676	14028120
1	14028196	14028197
1	14029390	14029625
1	14029653	14029689
1	14029871	14030348
1	14034505	14034699
1	14035847	14035985
1	14046715	14046884
1	14047040	14047117
1	14047257	14047358
1	14059185	14059716
1	14061804	14062041
1	14063391	14063669
1	14071486	14071546
1	14073426	14073590
1	14076109	14076574
1	14097485	14097709
1	14100477	14100869
1	14106670	14106885
1	14108171	14108594
1	14122527	14122594
1	14143450	14143543
1	14219533	14219864
1	14276345	14276693
1	14283615	14283931
1	14357392	14357532
1	14374815	14374887
1	14423558	14423656
1	14423734	14423759
1	14431111	14431521
1	14435608	14435719
1	14437588	14437594
1	14437696	14437928
1	14469089	14469401
1	14511786	14511946
1	14526333	14526618
1	14543785	14543802
1	14544540	14544753
1	14554501	14554641
1	14554703	14554729
1	14562925	14563046
1	14564511	14564528
1	14576278	14576465
1	14582417	14582698
1	14608066	14608331
1	14609567	14609746
1	14627191	14627509
1	14628699	14628820
1	14811761	14811847
1	14814033	14814169
1	14823888	14824002
1	14828664	14828773
1	14844228	14844488
1	14851277	14851581
1	14918075	14918295
1	14918317	14918426
1	14923827	14923893
1	14925222	14925231
1	14925280	14925411
1	14925443	14925614
1	14925674	14925862
1	14926517	14926624
1	14928124	14928354
1	14928937	14929173
1	14949424	14949436
1	14957018	14957020
1	14957174	14957215
1	15019565	15019720
1	15023053	15023121
1	15030728	15030900
1	15035139	15035247
1	15039885	15039956
1	15075299	15075470
1	15084106	15084172
1	15091514	15091575
1	15112281	15112354
1	15112607	15112699
1	15141068	15141392
1	15141504	15141691
1	15167428	15167486
1	15167585	15167615
1	15168221	15168308
1	15221929	15222262
1	15222313	15222323
1	15223182	15223310
1	15249990	15250038
1	15250095	15250459
1	15251377	15251527
1	15251615	15251747
1	15266464	15266540
1	15276053	15276153
1	15277171	15277351
1	15289711	15289748
1	15289916	15289978
1	15296919	15297078
1	15297085	15297357
1	15300835	15300907
1	15301789	15301958
1	15340464	15340657
1	15348714	15348912
1	15349030	15349059
1	15354537	15354752
1	15361182	15361289
1	15391961	15392225
1	15394538	15394598
1	15394646	15394659
1	15398716	15398941
1	15420867	15420992
1	15421110	15421232
1	15423729	15423853
1	15463353	15463481
1	15474284	15474365
1	15474557	15474586
1	15478859	15479033
1	15480525	15480625
1	15480649	15481203
1	15526427	15526518
1	15544809	15544902
1	15582483	15582659
1	15597204	15597255
1	15606831	15606950
1	15607869	15607973
1	15626969	15627116
1	15639263	15639301
1	15644251	15644497
1	15646301	15646419
1	15659373	15659440
1	15659459	15659651
1	15674850	15674944
1	15684473	15684510
1	15688980	15689257
1	15692098	15692260
1	15719277	15719348
1	15719454	15719516
1	15735718	15735941
1	15736342	15736781
1	15736814	15736918
1	15737017	15737145
1	15737393	15737502
1	15740767	15740860
1	15760924	15760973
1	15775387	15775425
1	15775679	15775704
1	15775726	15775763
1	15775835	15775894
1	15777840	15778154
1	15806717	15806728
1	15836724	15836779
1	15837031	15837128
1	15837224	15837434
1	15852373	15852422
1	15855488	15855824
1	15863108	15863236
1	15867659	15867842
1	15868030	15868115
1	15873021	15873121
1	15877073	15877101
1	15886099	15886212
1	15890630	15890766
1	15892218	15892522
1	15893394	15893532
1	15895796	15895900
1	15924780	15924787
1	15924938	15925123
1	15925194	15925237
1	15925271	15925324
1	15938359	15938611
1	15942013	15942115
1	15943842	15943886
1	15943919	15944122
1	15944165	15944383
1	15952022	15952138
1	15952411	15952575
1	15964516	15964840
1	15973948	15973977
1	15974077	15974178
1	15980386	15980607
1	15984436	15984637
1	15987975	15988348
1	15989392	15989984
1	15990032	15990302
1	15994502	15994738
1	16010618	16010763
1	16011120	16011150
1	16011255	16011518
1	16023398	16023511
1	16026511	16026724
1	16030364	16030471
1	16036168	16036268
1	16039747	16039752
1	16058734	16058967
1	16062979	16063504
1	16084176	16084450
1	16084536	16084606
1	16084806	16084954
1	16085045	16085100
1	16085125	16085164
1	16085368	16085882
1	16088075	16088351
1	16093811	16094221
1	16105123	16105131
1	16115223	16115369
1	16118478	16118678
1	16136734	16136926
1	16143153	16143261
1	16170259	16170655
1	16174024	16174249
1	16174301	16174428
1	16174476	16174489
1	16174548	16174860
1	16174884	16175141
1	16175700	16176366
1	16176368	16176489
1	16176498	16176734
1	16187070	16187104
1	16194627	16194632
1	16194801	16194847
1	16199571	16199701
1	16199818	16199927
1	16200414	16200584
1	16202693	16203179
1	16206782	16206948
1	16207251	16207482
1	16208140	16208354
1	16211743	16211969
1	16218971	16219249
1	16219856	16219975
1	16226305	16226326
1	16226640	16226650
1	16227163	16227265
1	16227402	16227404
1	16227521	16227564
1	16235654	16235777
1	16235843	16235956
1	16236278	16236338
1	16240500	16240613
1	16248483	16248639
1	16249408	16249565
1	16249591	16249680
1	16254441	16254998
1	16256305	16256661
1	16257075	16257306
1	16257519	16257636
1	16258320	16258549
1	16259378	16259601
1	16261167	16261987
1	16268329	16268506
1	16269613	16270261
1	16270641	16271010
1	16271407	16271628
1	16271675	16271988
1	16273281	16273331
1	16273358	16273453
1	16279911	16280178
1	16280377	16280523
1	16282070	16282162
1	16284445	16284450
1	16284616	16284707
1	16286546	16286677
1	16286843	16286958
1	16289696	16289717
1	16289809	16290017
1	16298378	16298678
1	16298766	16298788
1	16298853	16298912
1	16299291	16299339
1	16299954	16300026
1	16300398	16300402
1	16302310	16302458
1	16306285	16306335
1	16323023	16323064
1	16323146	16323147
1	16332915	16333022
1	16334797	16334828
1	16408422	16408559
1	16444582	16444604
1	16444630	16444699
1	16454325	16454584
1	16462678	16462798
1	16462830	16462832
1	16466833	16466892
1	16477748	16477839
1	16479033	16479150
1	16481617	16482415
1	16482421	16482856
1	16484684	16484755
1	16491045	16491076
1	16494504	16494619
1	16500221	16500352
1	16506620	16506642
1	16533440	16533580
1	16533602	16533738
1	16543965	16544376
1	16550167	16550169
1	16550232	16550239
1	16552958	16553651
1	16554193	16554207
1	16554536	16554862
1	16554879	16555168
1	16563844	16563916
1	16563977	16564010
1	16577399	16577544
1	16580906	16581179
1	16587496	16587671
1	16591885	16591950
1	16616199	16616230
1	16616416	16616465
1	16616535	16616744
1	16620666	16620796
1	16634030	16634084
1	16639662	16639723
1	16647325	16647492
1	16649106	16649167
1	16653823	16653952
1	16677906	16678011
1	16678017	16678331
1	16693371	16693476
1	16693494	16693912
1	16694721	16694865
1	16712971	16713110
1	16743649	16743746
1	16744353	16744399
1	16764242	16764251
1	16766282	16766329
1	16767000	16767109
1	16767119	16767256
1	16767281	16767435
1	16767606	16767711
1	16774118	16774434
1	16774935	16775175
1	16789248	16789301
1	16819972	16819979
1	16890850	16890875
1	16890916	16891322
1	16891405	16891825
1	17011150	17011199
1	17011221	17011267
1	17052056	17052060
1	17052133	17052568
1	17053069	17053779
1	17053853	17054063
1	17287090	17287416
1	17288757	17288758
1	17295127	17295151
1	17295245	17295367
1	17301923	17302070
1	17302827	17303154
1	17303263	17303283
1	17304894	17305019
1	17318503	17318669
1	17322383	17322471
1	17330790	17331065
1	17331178	17331182
1	17337734	17338252
1	17338346	17338533
1	17339486	17339630
1	17339758	17339994
1	17354402	17354968
1	17358209	17358320
1	17358512	17358552
1	17359962	17360170
1	17361484	17361531
1	17379266	17379422
1	17379586	17379728
1	17379819	17379951
1	17383197	17383395
1	17384131	17384247
1	17427554	17427685
1	17427709	17427859
1	17440344	17440449
1	17441978	17442353
1	17445837	17445978
1	17446006	17446203
1	17446371	17446685
1	17446743	17446954
1	17447778	17447886
1	17452276	17452602
1	17455352	17455376
1	17527513	17527619
1	17565997	17566119
1	17572631	17572744
1	17746887	17747133
1	17761607	17761885
1	17767672	17767874
1	17770111	17770118
1	17770223	17770247
1	17773574	17773707
1	17779561	17779567
1	17797017	17797021
1	17797827	17797837
1	17808451	17808490
1	17815938	17816243
1	17851451	17851861
1	17851988	17852007
1	17853566	17853771
1	17856075	17856318
1	17856944	17857037
1	17858984	17859085
1	17863027	17863154
1	17865194	17865282
1	17865387	17865484
1	17866044	17866146
1	17874178	17874205
1	17874334	17874350
1	17874639	17874641
1	17881385	17881528
1	17888387	17888412
1	17904378	17904526
1	17932736	17932776
1	17953765	17954173
1	17981710	17981735
1	17981823	17981840
1	17992742	17992870
1	18015126	18015283
1	18032191	18032358
1	18042286	18042356
1	18079170	18079171
1	18096777	18097103
1	18107321	18107417
1	18148496	18148516
1	18148561	18148585
1	18152833	18153017
1	18166545	18166662
1	18169421	18169606
1	18169617	18169721
1	18190676	18190746
1	18202065	18202242
1	18208477	18208582
1	18218395	18218520
1	18233284	18233302
1	18233441	18233555
1	18278754	18278907
1	18303395	18303414
1	18373971	18374131
1	18421734	18421914
1	18436019	18436126
1	18437241	18437405
1	18439229	18439433
1	18439515	18439542
1	18439613	18439642
1	18442983	18443297
1	18445995	18446045
1	18458654	18458655
1	18458699	18458812
1	18458932	18458951
1	18530475	18530482
1	18530596	18530622
1	18530833	18531017
1	18540535	18540647
1	18616069	18616106
1	18628133	18628368
1	18634940	18634959
1	18747705	18747707
1	18798678	18798728
1	18808716	18809427
1	18854939	18854940
1	18855071	18855118
1	18863753	18863990
1	18884173	18884223
1	18884787	18884953
1	18909517	18909538
1	18909666	18909693
1	18956955	18957133
1	18958128	18958431
1	18958728	18958913
1	18962829	18963241
1	18963287	18963771
1	18963837	18964038
1	18964209	18964729
1	18966714	18966966
1	18967024	18967250
1	18970251	18970638
1	18970749	18970795
1	18970908	18971121
1	18971138	18971382
1	18971508	18971595
1	18971654	18972066
1	18972186	18972289
1	18972881	18972924
1	18973023	18973330
1	18974182	18974439
1	18976806	18977087
1	18985878	18985986
1	19011798	19011842
1	19053123	19053273
1	19065019	19065022
1	19065120	19065135
1	19076923	19077001
1	19222481	19222689
1	19248026	19248050
1	19248211	19248239
1	19248299	19248454
1	19249949	19249958
1	19252766	19252950
1	19256217	19256255
1	19259158	19259175
1	19265150	19265313
1	19266920	19267024
1	19267127	19267356
1	19271444	19271543
1	19272484	19272585
1	19278593	19278864
1	19282232	19282459
1	19282485	19282725
1	19282772	19282894
1	19282948	19283008
1	19283195	19283207
1	19283234	19283372
1	19283476	19283849
1	19283873	19284049
1	19316157	19316212
1	19316367	19316429
1	19316556	19316567
1	19366448	19366518
1	19366573	19366593
1	19366655	19366717
1	19381286	19381454
1	19409881	19410033
1	19415065	19415196
1	19416344	19416537
1	19416890	19416898
1	19417854	19417958
1	19422311	19422623
1	19424036	19424039
1	19424124	19424214
1	19426103	19426373
1	19426824	19427197
1	19430794	19430957
1	19433068	19433362
1	19435966	19436034
1	19436756	19436935
1	19439277	19439445
1	19439619	19439855
1	19441948	19442373
1	19449221	19449375
1	19455474	19455691
1	19457223	19457345
1	19460156	19460162
1	19472266	19472466
1	19479660	19479765
1	19479775	19479921
1	19493737	19493914
1	19497760	19497785
1	19515980	19516026
1	19516199	19516323
1	19522768	19522918
1	19524152	19524444
1	19525854	19525869
1	19526076	19526099
1	19526878	19526934
1	19527101	19527116
1	19527170	19527198
1	19527226	19527273
1	19527309	19527365
1	19535510	19536009
1	19536382	19536672
1	19536740	19536837
1	19544380	19544652
1	19544665	19544773
1	19545787	19546458
1	19547164	19547190
1	19547237	19547458
1	19559352	19559531
1	19568322	19568722
1	19577684	19577695
1	19579456	19579507
1	19579609	19579633
1	19604742	19604754
1	19633225	19633270
1	19653787	19653891
1	19654875	19655053
1	19682728	19683003
1	19683040	19683051
1	19704161	19704254
1	19714359	19714540
1	19718206	19718249
1	19742776	19742910
1	19743034	19743118
1	19744131	19744281
1	19752307	19752586
1	19758957	19758975
1	19758997	19759054
1	19766971	19767076
1	19792827	19792984
1	19810530	19810973
1	19813093	19813179
1	19813209	19813364
1	19813470	19813502
1	19813637	19813647
1	19813785	19813786
1	19814076	19814093
1	19849246	19849277
1	19856203	19856428
1	19867945	19867946
1	19906887	19906979
1	19909564	19909583
1	19912489	19912491
1	19919158	19919196
1	19919338	19919449
1	19919535	19919581
1	19919639	19919753
1	19922608	19922705
1	19922748	19922829
1	19923689	19923718
1	19923760	19924039
1	19928096	19928354
1	19938865	19938935
1	19943992	19944152
1	19946158	19946288
1	19946305	19946407
1	19969767	19969836
1	19970421	19970529
1	19971120	19971248
1	19971386	19971483
1	19971570	19971631
1	19979873	19980018
1	19986881	19987024
1	19990743	19990967
1	19991132	19991243
1	19991337	19991432
1	19991460	19991468
1	19991472	19991596
1	19991934	19992052
1	19992073	19992263
1	19992343	19992458
1	20029276	20029432
1	20036882	20036952
1	20037141	20037272
1	20070384	20070706
1	20075636	20075705
1	20078860	20078987
1	20086462	20086622
1	20131415	20131523
1	20138949	20139104
1	20169623	20169655
1	20191704	20191820
1	20206401	20206633
1	20207937	20207947
1	20208996	20209489
1	20210711	20210851
1	20212343	20212489
1	20216874	20216981
1	20230414	20230723
1	20230764	20231615
1	20235281	20235405
1	20236268	20236432
1	20238180	20238216
1	20243398	20243408
1	20259597	20259729
1	20263021	20263139
1	20266843	20267153
1	20267334	20267350
1	20267524	20267567
1	20280110	20280239
1	20283473	20283693
1	20304449	20304456
1	20366551	20366699
1	20385116	20385231
1	20401457	20401525
1	20412105	20412189
1	20412420	20412481
1	20413393	20413404
1	20416091	20416407
1	20445277	20445411
1	20450676	20450853
1	20465964	20466151
1	20467144	20467281
1	20478368	20478530
1	20487738	20487796
1	20489335	20489431
1	20507700	20507819
1	20507997	20508218
1	20509986	20510105
1	20510376	20510424
1	20512440	20512489
1	20512522	20512627
1	20515829	20516110
1	20516250	20516306
1	20517256	20517560
1	20522142	20522263
1	20522325	20522722
1	20530830	20530937
1	20533935	20534083
1	20534163	20534268
1	20535412	20535430
1	20535552	20535601
1	20538624	20538757
[truncated: 290,676 more rows]
