# Supplementary material for: Orion: Detecting regions of the human non-coding genome that are intolerant to variation using population genetics
Source: PLoS One. 2017 Aug 10;12(8):e0181604. doi: 10.1371/journal.pone.0181604 (PMC5552289; doi:10.1371/journal.pone.0181604)
Supplement: S6 Data File — The additional column “annotation” denotes whether the variant is labelled as pathogenic or benign. The additional column “most_severe_function” denotes the most severe function of the variant as annotated by the variant effect predictor. The additional column “1kg_maf” contains the global 1000 Genomes minor allele frequency of the variant. (BED) [file pone.0181604.s009.bed]

#chrom	start	end	annotation	most_severe_function	1kg_maf
1	103491957	103491958	pathogenic	intron_variant	NA
1	110151228	110151229	pathogenic	intron_variant	NA
1	156100608	156100609	pathogenic	intron_variant	NA
1	156843391	156843392	pathogenic	intron_variant	NA
1	158626458	158626459	pathogenic	intron_variant	NA
1	161172278	161172279	benign	intron_variant	0.0002
1	161179634	161179635	benign	intron_variant	0.0002
1	197097819	197097820	pathogenic	intron_variant	NA
1	209806372	209806373	pathogenic	intron_variant	NA
1	237666572	237666573	benign	intron_variant	0.0
1	237969419	237969420	benign	intron_variant	0.0002
1	76200626	76200627	benign	intron_variant	0.0002
1	94476950	94476951	pathogenic	intron_variant	NA
10	121411170	121411171	benign	5_prime_UTR_variant	0.0002
10	127511773	127511774	pathogenic	5_prime_UTR_variant	NA
10	43614969	43614970	benign	intron_variant	0.0002
10	79769276	79769277	pathogenic	intron_variant	NA
10	95380376	95380377	pathogenic	intron_variant	NA
11	108201167	108201168	benign	intron_variant	0.0002
11	119148571	119148572	benign	intron_variant	0.0002
11	17409771	17409772	pathogenic	5_prime_UTR_variant	NA
11	1776122	1776123	benign	intron_variant	0.0002
11	2482929	2482930	benign	5_prime_UTR_variant	0.0002
11	2592543	2592544	benign	intron_variant	0.0002
11	31685944	31685945	pathogenic	intron_variant	NA
11	46761054	46761055	pathogenic	3_prime_UTR_variant	0.0036
11	47364831	47364832	pathogenic	intron_variant	NA
11	47371489	47371490	benign	intron_variant	0.0002
11	5246715	5246716	pathogenic	5_prime_UTR_variant	NA
11	5246716	5246717	pathogenic	5_prime_UTR_variant	NA
11	5246969	5246970	pathogenic	intron_variant	NA
11	5247061	5247062	pathogenic	intron_variant	NA
11	5247152	5247153	pathogenic	intron_variant	NA
11	5248329	5248330	pathogenic	intron_variant	0.0004
11	5248330	5248331	pathogenic	intron_variant	NA
11	5248331	5248332	pathogenic	intron_variant	NA
11	5248390	5248391	pathogenic	intron_variant	NA
11	5255789	5255790	pathogenic	5_prime_UTR_variant	0.0006
11	5271203	5271204	pathogenic	intron_variant	NA
11	5271282	5271283	pathogenic	intron_variant	NA
11	5271284	5271285	pathogenic	intron_variant	NA
11	5276185	5276186	pathogenic	5_prime_UTR_variant	NA
11	64574699	64574700	pathogenic	intron_variant	NA
11	793001	793002	benign	intron_variant	0.0002
12	108962705	108962706	benign	3_prime_UTR_variant	0.0002
12	13764649	13764650	benign	intron_variant	0.0002
12	42859975	42859976	benign	intron_variant	0.0002
13	32932078	32932079	benign	intron_variant	0.0002
13	32936852	32936853	benign	intron_variant	0.0002
13	48877859	48877860	pathogenic	upstream_gene_variant	NA
15	77317954	77317955	benign	intron_variant	0.0002
15	77323507	77323508	benign	intron_variant	0.0002
15	89865257	89865258	benign	intron_variant	0.0002
15	89867145	89867146	benign	intron_variant	0.0002
16	2098773	2098774	benign	intron_variant	0.0002
16	2104270	2104271	benign	intron_variant	0.0002
16	2110655	2110656	pathogenic	intron_variant	NA
16	2124185	2124186	benign	intron_variant	0.0002
16	223690	223691	pathogenic	3_prime_UTR_variant	NA
16	23635432	23635433	benign	intron_variant	0.0002
16	28495310	28495311	benign	intron_variant	0.0002
16	28495456	28495457	benign	intron_variant	0.0002
16	67470058	67470059	pathogenic	intron_variant	NA
16	68842577	68842578	benign	intron_variant	0.0002
16	89718066	89718067	pathogenic	intron_variant	NA
17	41215870	41215871	benign	intron_variant	0.0002
17	41249322	41249323	benign	intron_variant	0.0002
17	41276141	41276142	benign	intron_variant	0.0002
17	44087781	44087782	pathogenic	intron_variant	NA
17	44249520	44249521	benign	5_prime_UTR_variant	0.0002
17	45000535	45000536	benign	5_prime_UTR_variant	0.0002
17	61995348	61995349	pathogenic	intron_variant	NA
18	20581744	20581745	pathogenic	intron_variant	NA
18	29099915	29099916	benign	intron_variant	0.0002
18	2926703	2926704	benign	intron_variant	0.0002
19	11223943	11223944	pathogenic	intron_variant	NA
19	39074133	39074134	pathogenic	intron_variant	NA
19	49468600	49468601	pathogenic	5_prime_UTR_variant	NA
19	50370292	50370293	benign	intron_variant	0.0002
2	149259993	149259994	benign	intron_variant	0.0002
2	166183512	166183513	benign	intron_variant	0.0002
2	166909351	166909352	benign	intron_variant	0.0002
2	179583342	179583343	benign	intron_variant	0.0002
2	189857602	189857603	pathogenic	intron_variant	NA
2	189859761	189859762	pathogenic	intron_variant	NA
2	189872182	189872183	pathogenic	intron_variant	NA
2	215593742	215593743	benign	intron_variant	0.0002
2	25387651	25387652	pathogenic	5_prime_UTR_variant	NA
2	47249222	47249223	pathogenic	intron_variant	NA
2	47606077	47606078	pathogenic	intron_variant	NA
2	47639536	47639537	benign	intron_variant	0.0002
2	47657090	47657091	benign	intron_variant	0.0002
2	48010364	48010365	benign	5_prime_UTR_variant	0.0002
2	63131730	63131731	pathogenic	intron_variant	0.0944
2	71817307	71817308	pathogenic	intron_variant	NA
20	18038551	18038552	pathogenic	intron_variant	NA
20	18038647	18038648	pathogenic	intron_variant	NA
20	43248502	43248503	pathogenic	intron_variant	NA
20	6074845	6074846	pathogenic	intron_variant	NA
20	62078207	62078208	benign	intron_variant	0.0002
21	47545689	47545690	pathogenic	intron_variant	NA
22	21340116	21340117	pathogenic	intron_variant	NA
22	36718462	36718463	benign	intron_variant	0.0002
22	50521611	50521612	pathogenic	intron_variant	NA
3	14209888	14209889	pathogenic	intron_variant	NA
3	3188087	3188088	pathogenic	intron_variant	NA
3	37050414	37050415	benign	intron_variant	0.0002
3	37056044	37056045	benign	intron_variant	0.0002
3	48921566	48921567	pathogenic	intron_variant	0.0002
4	128871016	128871017	benign	intron_variant	0.0002
4	159618700	159618701	benign	intron_variant	0.0002
4	84206089	84206090	benign	upstream_gene_variant	0.0002
5	112043223	112043224	pathogenic	5_prime_UTR_variant	NA
5	112136953	112136954	benign	intron_variant	0.0002
5	127668734	127668735	benign	intron_variant	0.0002
5	147211161	147211162	benign	5_prime_UTR_variant	0.0002
5	161531051	161531052	benign	intron_variant	0.0002
5	74893908	74893909	pathogenic	3_prime_UTR_variant	NA
6	117198946	117198947	pathogenic	intron_variant	NA
6	133769325	133769326	benign	intron_variant	0.0002
6	137166742	137166743	pathogenic	intron_variant	NA
6	152643032	152643033	pathogenic	intron_variant	NA
6	158532381	158532382	benign	3_prime_UTR_variant	0.0002
6	6320807	6320808	pathogenic	intron_variant	0.882
6	88299708	88299709	benign	5_prime_UTR_variant	0.0002
7	117280014	117280015	pathogenic	intron_variant	NA
7	140508672	140508673	benign	intron_variant	0.0002
7	140549892	140549893	benign	intron_variant	0.0002
7	146825767	146825768	benign	intron_variant	0.0002
7	151267247	151267248	benign	intron_variant	0.0002
7	156584264	156584265	pathogenic	intron_variant	NA
7	156584272	156584273	pathogenic	intron_variant	NA
7	156584464	156584465	pathogenic	intron_variant	NA
7	6013012	6013013	benign	3_prime_UTR_variant	0.0002
7	6048682	6048683	benign	5_prime_UTR_variant	0.0002
8	1719174	1719175	benign	5_prime_UTR_variant	0.0002
8	21988148	21988149	pathogenic	5_prime_UTR_variant	NA
8	27650166	27650167	pathogenic	intron_variant	NA
9	108337236	108337237	benign	5_prime_UTR_variant	0.0002
9	116153913	116153914	pathogenic	intron_variant	NA
9	123182252	123182253	pathogenic	intron_variant	NA
9	131339254	131339255	benign	intron_variant	0.0002
9	131371956	131371957	benign	intron_variant	0.0002
9	131380050	131380051	benign	intron_variant	0.0002
9	135779859	135779860	benign	intron_variant	0.0002
9	137710826	137710827	benign	intron_variant	0.0002
9	137726805	137726806	pathogenic	intron_variant	NA
9	94060255	94060256	benign	intron_variant	0.0002
