# Supplementary material for: Orion: Detecting regions of the human non-coding genome that are intolerant to variation using population genetics
Source: PLoS One. 2017 Aug 10;12(8):e0181604. doi: 10.1371/journal.pone.0181604 (PMC5552289; doi:10.1371/journal.pone.0181604)
Supplement: S7 Data File — The additional column “gene_exon” denotes the gene and exon the coordinates correspond to. The additional columns “mean”, “median”, “min” and”max” respectively denote the mean, median, minimum and maximum Orion scores for this range. The additional column “size” denotes the size of the region, while the additional column”covered_size” denotes the size of the region that was covered when calculating the Orion scores. (TXT) [file pone.0181604.s010.txt]

#chrom	start	end	gene_exon	mean	median	min	max	size	covered_size
4	171008266	171008399	AADAT_E3	-0.058552556	-0.08369	-0.12491	0.01099	133	133
2	69703000	69703095	AAK1_E21	-0.430224	-0.40618	-0.50168	-0.40336	95	95
2	219134688	219134809	AAMP_E1	-0.24190438	-0.24069	-0.26891	-0.21416	121	121
2	219130301	219130405	AAMP_E8	-0.364953173	-0.361295	-0.37437	-0.35905	104	104
16	70299440	70299565	AARS_E9	-0.35497832	-0.35524	-0.43003	-0.28823	125	125
17	41109154	41109212	AARSD1_E4	-0.288218793	-0.29066	-0.3258	-0.26056	58	58
17	79101382	79101470	AATK_E6	-0.468605682	-0.468345	-0.49459	-0.43008	88	88
17	79098526	79098648	AATK_E9	-0.235812459	-0.232375	-0.3082	-0.17848	122	122
9	107584776	107584948	ABCA1_E18	-0.278548663	-0.278695	-0.31679	-0.22862	172	172
9	107566906	107567001	ABCA1_E31	-0.140213474	-0.13602	-0.16786	-0.13509	95	95
9	139912238	139912353	ABCA2_E16	-0.293284609	-0.29852	-0.33868	-0.26665	115	115
9	139911371	139911576	ABCA2_E19	-0.263794537	-0.27433	-0.2929	-0.2057	205	205
9	139910742	139910923	ABCA2_E21	-0.182020276	-0.18317	-0.21627	-0.12943	181	181
9	139910126	139910323	ABCA2_E23	-0.123270863	-0.12023	-0.1817	-0.0819	197	197
9	139907912	139908015	ABCA2_E29	-0.195962913	-0.18826	-0.23838	-0.166	103	103
9	139906553	139906614	ABCA2_E34	-0.318614426	-0.32922	-0.33889	-0.29358	61	61
9	139905858	139906006	ABCA2_E37	-0.374949595	-0.36868	-0.44182	-0.34887	148	148
19	1053786	1053835	ABCA7_E24	-0.308875102	-0.29317	-0.35038	-0.28033	49	49
2	169788886	169789043	ABCB11_E23	-0.208691847	-0.19284	-0.25309	-0.18665	157	157
2	169870812	169870864	ABCB11_E3	-0.331477692	-0.32555	-0.36025	-0.31096	52	52
17	48768452	48768561	ABCC3_E31	-0.088051927	-0.07748	-0.13517	-0.03783	109	109
3	183695304	183695412	ABCC5_E9	-0.381460648	-0.382825	-0.44022	-0.33504	108	108
12	22059059	22059222	ABCC9_E10	-0.218520061	-0.21548	-0.29081	-0.15335	163	163
12	22046965	22047108	ABCC9_E12	-0.247566923	-0.24517	-0.29165	-0.21285	143	143
12	21995247	21995405	ABCC9_E27	-0.28375019	-0.303465	-0.32351	-0.16606	158	158
12	21991011	21991104	ABCC9_E28	-0.088798065	-0.09499	-0.10493	-0.0584	93	93
12	21971083	21971185	ABCC9_E30	-0.317239608	-0.3149	-0.37925	-0.29592	102	102
12	21960279	21960413	ABCC9_E36	0.033152687	0.04019	-0.00925	0.08323	134	134
1	94948725	94948795	ABCD3_E10	-0.227742143	-0.214285	-0.27922	-0.21179	70	70
1	94953447	94953539	ABCD3_E13	0.004197065	0.01498	-0.04407	0.0232	92	92
1	94939321	94939391	ABCD3_E5	-0.214301	-0.222555	-0.22966	-0.19398	70	70
4	146042484	146042543	ABCE1_E12	-0.085751864	-0.07243	-0.11137	-0.05981	59	59
4	146044366	146044509	ABCE1_E14	-0.02621993	-0.02984	-0.03347	-0.01693	143	143
4	146029166	146029264	ABCE1_E3	-0.222910102	-0.23068	-0.25891	-0.16033	98	98
4	146030283	146030401	ABCE1_E4	-0.127259068	-0.13827	-0.17495	-0.10464	118	118
4	146031526	146031596	ABCE1_E6	-0.356010571	-0.35311	-0.36749	-0.33756	70	70
4	146033390	146033480	ABCE1_E8	-0.191085889	-0.209085	-0.23413	-0.14748	90	90
4	146038444	146038566	ABCE1_E9	-0.123830082	-0.115705	-0.1829	-0.11326	122	122
6	30550842	30550965	ABCF1_E10	-0.138527642	-0.12693	-0.21548	-0.10254	123	123
6	30553036	30553120	ABCF1_E15	-0.121563095	-0.12141	-0.12777	-0.11908	84	84
6	30545594	30545690	ABCF1_E3	-0.127395441	-0.11372	-0.1709	-0.10522	96	68
11	119031247	119031366	ABCG4_E13	-0.080572353	-0.0865	-0.10438	-0.05984	119	119
6	31658315	31658379	ABHD16A_E10	-0.222390938	-0.22008	-0.22777	-0.21869	64	64
9	74484998	74485178	ABHD17B_E2	-0.232897333	-0.234265	-0.32558	-0.16967	180	180
15	81041853	81042033	ABHD17C_E2	-0.155143222	-0.146825	-0.19873	-0.1137	180	180
3	100472662	100472692	ABI3BP_E32	-0.393329667	-0.394545	-0.39567	-0.38011	30	30
9	133747515	133747600	ABL1_E5	-0.373867647	-0.35355	-0.43638	-0.31675	85	85
9	133750254	133750439	ABL1_E7	-0.061800595	-0.06478	-0.17929	0.05612	185	185
9	133755454	133755544	ABL1_E9	-0.342736111	-0.301515	-0.44246	-0.27136	90	90
1	179084012	179084165	ABL2_E9	-0.210542941	-0.20577	-0.32256	-0.16742	153	153
10	116227939	116227975	ABLIM1_E11	-0.768405278	-0.79954	-0.83057	-0.6613	36	36
10	116307408	116307535	ABLIM1_E5	-0.256448346	-0.25976	-0.32476	-0.20708	127	127
5	148590288	148590382	ABLIM3_E6	-0.080931383	-0.075575	-0.14182	-0.04462	94	94
17	961209	961285	ABR_E12	-0.205798947	-0.198885	-0.24563	-0.17052	76	76
17	960237	960342	ABR_E13	-0.448509333	-0.44045	-0.51842	-0.35054	105	105
17	953776	953874	ABR_E15	-0.370390816	-0.384485	-0.41012	-0.32871	98	98
17	912918	913024	ABR_E21	-0.357144528	-0.353005	-0.38972	-0.31367	106	106
17	1003876	1003975	ABR_E3	-0.325803838	-0.32965	-0.37961	-0.28033	99	99
17	986759	986867	ABR_E5	-0.301986574	-0.302775	-0.35465	-0.26921	108	108
17	973208	973330	ABR_E9	-0.449571803	-0.453375	-0.57334	-0.34294	122	122
11	34181452	34181555	ABTB2_E13	-0.188193107	-0.18451	-0.21401	-0.15258	103	103
17	35616281	35616452	ACACA_E12	0.019764503	-0.00804	-0.01078	0.08201	171	171
17	35608930	35609034	ACACA_E16	-0.103123846	-0.08629	-0.15097	-0.07984	104	104
17	35605516	35605598	ACACA_E17	-0.309657439	-0.283645	-0.38276	-0.24925	82	82
17	35580432	35580522	ACACA_E28	-0.147956333	-0.126705	-0.20563	-0.12492	90	90
17	35548060	35548216	ACACA_E38	-0.071875577	-0.080835	-0.08338	-0.02493	156	156
17	35538141	35538297	ACACA_E40	0.037965192	0.04745	-0.01703	0.08139	156	156
17	35512604	35512702	ACACA_E43	-0.354419796	-0.35741	-0.42469	-0.30798	98	98
17	35482618	35482715	ACACA_E48	-0.056379278	-0.04696	-0.07808	-0.01072	97	97
17	35478276	35478412	ACACA_E50	0.028036985	0.029905	-0.03417	0.06293	136	136
17	35470022	35470200	ACACA_E51	-0.112207865	-0.12346	-0.13074	-0.06641	178	178
17	35453930	35454101	ACACA_E54	0.036450468	0.02361	0.02203	0.05561	171	171
11	134134801	134134854	ACAD8_E11	-0.34496566	-0.34454	-0.37904	-0.30981	53	53
17	7123782	7123848	ACADVL_E4	-0.17140303	-0.183435	-0.22173	-0.13318	66	66
3	195022303	195022373	ACAP2_E15	-0.336868571	-0.35313	-0.43496	-0.2508	70	70
1	1235352	1235448	ACAP3_E8	-0.425718958	-0.42387	-0.45923	-0.37696	96	96
14	23531624	23531732	ACIN1_E15	-0.261516481	-0.258635	-0.29353	-0.24565	108	108
14	23559730	23559842	ACIN1_E3	-0.202712589	-0.20423	-0.24762	-0.17163	112	112
17	40030063	40030218	ACLY_E22	-0.266325355	-0.26254	-0.35147	-0.18665	155	155
17	40024062	40024157	ACLY_E28	-0.123954526	-0.13349	-0.13558	-0.10373	95	95
9	32429416	32429501	ACO1_E12	-0.585456824	-0.63531	-0.68	-0.43688	85	85
22	41911380	41911539	ACO2_E5	-0.244414906	-0.24728	-0.26096	-0.21275	159	159
1	6378551	6378638	ACOT7_E6	-0.16974977	-0.16687	-0.19254	-0.13338	87	87
17	73942828	73942876	ACOX1_E14	-0.216514375	-0.21167	-0.25893	-0.17223	48	48
4	185694816	185694868	ACSL1_E8	-0.336926346	-0.30093	-0.41178	-0.2903	52	52
2	223793579	223793654	ACSL3_E10	-0.628065067	-0.64533	-0.64945	-0.55611	75	75
2	223797883	223797998	ACSL3_E12	-0.301640522	-0.284	-0.45033	-0.20996	115	115
16	20808207	20808294	ACSM3_E13	-0.175564598	-0.19704	-0.19888	-0.1216	87	87
12	81647085	81647185	ACSS3_E14	-0.2357826	-0.221735	-0.26399	-0.21083	100	100
1	229568016	229568178	ACTA1_E3	0.031447284	0.022085	0.01535	0.07548	162	162
1	229567467	229567649	ACTA1_E5	0.016846429	0.01142	-0.00704	0.04897	182	182
1	229567245	229567389	ACTA1_E6	0.011027639	0.01549	-0.04208	0.01752	144	144
10	90707014	90707143	ACTA2_E2	0.03940093	0.04187	-0.01876	0.04255	129	129
10	90701541	90701626	ACTA2_E4	-0.228363765	-0.22146	-0.27861	-0.21773	85	85
7	5569165	5569288	ACTB_E1	-0.20921626	-0.20766	-0.24131	-0.18442	123	123
7	5568791	5569031	ACTB_E2	-0.190581208	-0.20191	-0.28813	-0.03912	240	240
7	5567911	5568350	ACTB_E3	-0.270286173	-0.26127	-0.50191	-0.11043	439	439
7	5567634	5567816	ACTB_E4	-0.651308736	-0.674495	-0.71059	-0.3379	182	182
7	5567378	5567522	ACTB_E5	-0.713376111	-0.7172	-0.77385	-0.61997	144	144
15	35085445	35085770	ACTC1_E2	-0.087574462	-0.08675	-0.21038	-0.00677	325	325
15	35084608	35084770	ACTC1_E3	-0.056306111	-0.06286	-0.12187	-0.0338	162	162
15	35084290	35084482	ACTC1_E4	-0.042297031	0.001	-0.14527	0.06367	192	192
15	35083314	35083496	ACTC1_E5	-0.526293736	-0.52283	-0.59821	-0.50444	182	182
15	35082612	35082756	ACTC1_E6	-0.144679653	-0.155925	-0.18833	-0.09629	144	144
17	79479257	79479380	ACTG1_E1	-0.504389919	-0.50292	-0.55753	-0.44327	123	123
17	79478928	79479168	ACTG1_E2	-0.507705542	-0.49712	-0.63094	-0.33683	240	240
17	79478213	79478652	ACTG1_E3	-0.506575672	-0.55704	-0.63981	-0.33586	439	439
17	79477952	79478134	ACTG1_E4	-0.797366978	-0.80713	-0.85231	-0.67529	182	182
17	79477715	79477859	ACTG1_E5	-0.861835347	-0.895195	-1.04024	-0.58629	144	144
2	74128438	74128564	ACTG2_E1	-0.397686429	-0.40115	-0.44808	-0.35357	126	126
2	74146558	74146702	ACTG2_E8	-0.197859722	-0.22281	-0.28618	-0.08025	144	144
3	179298681	179298796	ACTL6A_E10	-0.250849043	-0.2346	-0.33596	-0.20105	115	115
3	179298927	179299008	ACTL6A_E11	-0.185970123	-0.18182	-0.25024	-0.14686	81	81
3	179301140	179301236	ACTL6A_E12	-0.227465938	-0.237035	-0.23937	-0.18069	96	96
3	179305717	179305798	ACTL6A_E14	-0.339208642	-0.31742	-0.42149	-0.31511	81	81
3	179298427	179298489	ACTL6A_E9	-0.240874032	-0.240765	-0.24247	-0.23926	62	62
7	100244593	100244708	ACTL6B_E10	-0.142712783	-0.14234	-0.17622	-0.11934	115	115
7	100244373	100244454	ACTL6B_E11	-0.079669877	-0.06958	-0.1208	-0.04836	81	81
7	100244173	100244269	ACTL6B_E12	-0.181975625	-0.172305	-0.2392	-0.1265	96	96
7	100243871	100243958	ACTL6B_E13	-0.207179885	-0.20402	-0.25026	-0.1677	87	87
7	100246351	100246446	ACTL6B_E6	0.029672526	0.04099	-0.02198	0.04544	95	95
14	69445668	69445773	ACTN1_E1	-0.084292571	-0.08065	-0.12712	-0.03913	105	105
14	69352141	69352292	ACTN1_E12	-0.371750861	-0.34741	-0.46709	-0.27354	151	151
14	69345705	69345786	ACTN1_E19	-0.133210247	-0.13436	-0.16159	-0.09588	81	81
14	69387722	69387842	ACTN1_E3	-0.148827583	-0.14202	-0.16951	-0.13438	120	120
14	69378872	69378959	ACTN1_E4	-0.336653218	-0.351	-0.36762	-0.2936	87	87
14	69369193	69369279	ACTN1_E8	-0.146554419	-0.141415	-0.17213	-0.13477	86	86
14	69360371	69360464	ACTN1_E9	-0.32695828	-0.32107	-0.37334	-0.26575	93	93
1	236900421	236900514	ACTN2_E9	-0.32388914	-0.30215	-0.38294	-0.28545	93	93
19	39207725	39207956	ACTN4_E10	-0.086681126	-0.07449	-0.13899	-0.05244	231	231
19	39191239	39191354	ACTN4_E2	-0.24541	-0.2438	-0.27569	-0.21269	115	115
19	39195573	39195660	ACTN4_E4	-0.416202414	-0.38901	-0.48168	-0.37422	87	87
19	39200034	39200116	ACTN4_E7	-0.343506098	-0.33976	-0.37596	-0.29338	82	82
2	65466985	65467096	ACTR2_E2	-0.181146036	-0.17627	-0.2446	-0.13342	111	111
2	65478160	65478233	ACTR2_E5	-0.544122055	-0.54949	-0.58786	-0.50162	73	73
2	65482678	65482828	ACTR2_E7	-0.457949267	-0.479895	-0.54031	-0.37041	150	150
2	65488380	65488526	ACTR2_E8	-0.251596918	-0.22987	-0.36414	-0.14412	146	146
2	114709296	114709422	ACTR3_E10	-0.245946349	-0.237565	-0.35577	-0.2356	126	126
2	114691855	114691963	ACTR3_E6	-0.125015185	-0.117995	-0.1429	-0.08007	108	108
2	114709055	114709148	ACTR3_E9	-0.107034839	-0.14419	-0.16293	-0.0288	93	93
7	152549210	152549336	ACTR3B_E10	-0.263709524	-0.253645	-0.29323	-0.24038	126	126
12	100604072	100604129	ACTR6_E6	-0.227000526	-0.2233	-0.25503	-0.222	57	57
2	158626879	158627026	ACVR1_E5	-0.041777075	-0.01794	-0.09758	0.05439	147	147
12	52369048	52369288	ACVR1B_E2	-0.128113292	-0.142915	-0.20962	-0.00441	240	240
12	52378975	52379132	ACVR1B_E7	-0.132909745	-0.13012	-0.16011	-0.09446	157	157
2	158485083	158485156	ACVR1C_E1	-0.092421507	-0.08712	-0.11577	-0.08047	73	73
2	148683599	148683730	ACVR2A_E10	-0.289039389	-0.27862	-0.35517	-0.23838	131	131
2	148674851	148674995	ACVR2A_E6	-0.211180625	-0.2115	-0.25491	-0.11779	144	144
2	148680541	148680680	ACVR2A_E9	-0.314730072	-0.33613	-0.39525	-0.21863	139	139
3	38518777	38518985	ACVR2B_E2	-0.034365	-0.03015	-0.1012	0.01435	208	208
3	38521168	38521317	ACVR2B_E7	-0.358491812	-0.3503	-0.40918	-0.29609	149	149
15	58904006	58904190	ADAM10_E12	-0.10133212	-0.10744	-0.15479	-0.04458	184	184
15	58891796	58891923	ADAM10_E15	-0.332739685	-0.37456	-0.41365	-0.25554	127	127
15	58925394	58925558	ADAM10_E9	-0.144865183	-0.14102	-0.20688	-0.09867	164	164
17	42852579	42852679	ADAM11_E15	-0.0310157	-0.03139	-0.03505	-0.02764	100	100
17	42852761	42852833	ADAM11_E16	0.00509125	0.00369	-0.00133	0.01392	72	72
2	9631229	9631280	ADAM17_E18	-0.070426078	-0.0683	-0.09586	-0.06218	51	51
5	156921694	156921803	ADAM19_E15	-0.342969266	-0.34699	-0.40285	-0.27519	109	109
5	156964920	156964999	ADAM19_E4	-0.401064177	-0.41219	-0.44281	-0.36724	79	79
7	87774439	87774511	ADAM22_E16	-0.155634861	-0.14638	-0.21513	-0.09884	72	72
7	87810819	87810920	ADAM22_E28	-0.223033069	-0.1924	-0.31826	-0.18273	101	101
8	39128394	39128433	ADAM32_E20	-0.435684615	-0.42402	-0.46084	-0.42262	39	39
8	38928816	38928922	ADAM9_E15	-0.410270943	-0.41342	-0.47925	-0.32827	106	106
19	8651005	8651135	ADAMTS10_E20	-0.067493154	-0.0692	-0.09908	-0.05271	130	130
19	8650339	8650544	ADAMTS10_E21	-0.102216878	-0.12346	-0.1451	-0.01607	205	205
15	100673418	100673520	ADAMTS17_E11	NA	NA	NA	NA	102	NA
5	64625204	64625310	ADAMTS6_E8	-0.265771132	-0.249985	-0.30808	-0.17833	106	106
3	64617130	64617226	ADAMTS9_E16	-0.604713542	-0.60169	-0.6508	-0.59173	96	96
3	64640028	64640134	ADAMTS9_E8	-0.386711981	-0.38668	-0.40653	-0.37401	106	106
19	1507555	1507642	ADAMTSL5_E7	-0.303505172	-0.31117	-0.33506	-0.26954	87	87
7	938557	938586	ADAP1_E11	-0.439458621	-0.44205	-0.47683	-0.42369	29	29
7	940169	940253	ADAP1_E7	-0.824360476	-0.82009	-0.88276	-0.77412	84	84
7	939738	939801	ADAP1_E8	-0.62458381	-0.62173	-0.66728	-0.58188	63	63
7	939055	939127	ADAP1_E9	-0.550385417	-0.545765	-0.61223	-0.50756	72	72
7	45717764	45717862	ADCY1_E10	-0.056281633	-0.04932	-0.08978	-0.03401	98	98
7	45688268	45688396	ADCY1_E5	-0.242865234	-0.213855	-0.33597	-0.16649	128	128
7	45697325	45697484	ADCY1_E6	-0.232515849	-0.24376	-0.31867	-0.14189	159	159
7	45699640	45699782	ADCY1_E7	-0.061569507	-0.057615	-0.20885	0.06291	142	142
7	45701657	45701813	ADCY1_E8	-0.202178077	-0.196645	-0.25404	-0.16279	156	156
5	7784477	7784562	ADCY2_E19	-0.310956706	-0.33531	-0.33724	-0.22938	85	85
5	7789754	7789913	ADCY2_E20	-0.046796541	-0.04639	-0.09045	-0.01639	159	159
5	7802330	7802477	ADCY2_E21	-0.314285578	-0.32756	-0.33293	-0.24	147	147
5	7690803	7690952	ADCY2_E5	-0.237184899	-0.24575	-0.27445	-0.16514	149	149
5	7706856	7707015	ADCY2_E8	-0.437413774	-0.43137	-0.51564	-0.35646	159	159
5	7707818	7707951	ADCY2_E9	-0.306742331	-0.28235	-0.37138	-0.24748	133	133
2	25043592	25043717	ADCY3_E20	-0.17653888	-0.15886	-0.29816	-0.08907	125	125
2	25064424	25064536	ADCY3_E4	-0.187574286	-0.1782	-0.22993	-0.16489	112	112
3	123005531	123005656	ADCY5_E20	-0.17853888	-0.18349	-0.20635	-0.08194	125	125
3	123051410	123051522	ADCY5_E4	-0.191218304	-0.19982	-0.24226	-0.13495	112	112
3	123049735	123049863	ADCY5_E5	-0.289726719	-0.28674	-0.31588	-0.28454	128	128
3	123047490	123047649	ADCY5_E6	-0.213426415	-0.21866	-0.25951	-0.13564	159	159
16	50348924	50349049	ADCY7_E24	-0.3072344	-0.30871	-0.33766	-0.27036	125	125
16	50332814	50332942	ADCY7_E7	-0.28732125	-0.285745	-0.31318	-0.25411	128	128
7	31120227	31120248	ADCYAP1R1_E4	-0.426761905	-0.42598	-0.45485	-0.40369	21	21
2	70915155	70915254	ADD2_E7	-0.505369293	-0.50358	-0.60489	-0.4384	99	99
11	67049741	67049836	ADRBK1_E12	-0.100971263	-0.09546	-0.12664	-0.0857	95	95
11	67049905	67050013	ADRBK1_E13	-0.059780093	-0.069785	-0.09378	-0.01978	108	108
11	67051324	67051420	ADRBK1_E17	-0.024744167	-0.033855	-0.03804	-0.00992	96	96
11	67052317	67052454	ADRBK1_E19	-0.237083358	-0.2264	-0.28304	-0.21301	137	137
22	26099476	26099543	ADRBK2_E14	-0.185743731	-0.17672	-0.21394	-0.16738	67	67
1	244572887	244572940	ADSS_E13	-0.127657925	-0.12207	-0.18453	-0.11139	53	53
1	244600126	244600195	ADSS_E3	-0.020236957	-0.02032	-0.02101	-0.0194	69	69
1	244587622	244587689	ADSS_E5	-0.198831642	-0.20727	-0.22715	-0.15896	67	67
12	19626181	19626289	AEBP2_E3	-0.767660556	-0.781875	-0.81279	-0.68025	108	108
12	19653030	19653155	AEBP2_E5	-0.43339544	-0.42441	-0.49515	-0.35734	125	125
19	3061157	3061255	AES_E2	-0.188803878	-0.19163	-0.21491	-0.16202	98	98
19	3057676	3057740	AES_E3	-0.091967031	-0.09077	-0.10181	-0.08162	64	64
19	3054117	3054192	AES_E6	-0.140666133	-0.13952	-0.1554	-0.13191	75	75
2	100181948	100182085	AFF3_E18	-0.396538978	-0.39857	-0.49694	-0.291	137	137
2	100175336	100175430	AFF3_E20	-0.117746489	-0.11641	-0.16473	-0.06979	94	94
5	132223537	132223674	AFF4_E15	-0.056039854	-0.05611	-0.05709	-0.05489	137	137
5	132223212	132223284	AFF4_E16	-0.019728889	-0.01986	-0.02027	-0.019	72	72
5	132222001	132222095	AFF4_E17	-0.096829255	-0.11433	-0.15697	-0.00863	94	94
5	132216750	132216878	AFF4_E20	-0.022400625	-0.0333	-0.03879	0.01915	128	128
18	12356692	12356830	AFG3L2_E9	-0.118825145	-0.10152	-0.19555	-0.06384	138	138
2	64806619	64806680	AFTPH_E6	0.029697377	0.03078	-0.03351	0.03107	61	61
12	58125148	58125253	AGAP2_E10	-0.209391905	-0.21961	-0.24882	-0.16307	105	105
12	58124573	58124736	AGAP2_E11	-0.169080982	-0.17349	-0.18948	-0.14794	163	163
12	58121719	58121868	AGAP2_E15	-0.113320268	-0.12114	-0.13346	-0.07687	149	149
7	150825666	150825771	AGAP3_E10	-0.345492381	-0.34781	-0.39113	-0.30476	105	105
7	150813879	150813938	AGAP3_E2	-0.357941356	-0.38145	-0.38228	-0.24565	59	59
7	150814181	150814269	AGAP3_E3	-0.442070795	-0.442495	-0.49065	-0.40012	88	88
7	150815296	150815431	AGAP3_E6	-0.180443704	-0.17703	-0.2149	-0.13606	135	135
2	228337137	228337304	AGFG1_E1	-0.023936108	-0.0307	-0.09878	0.02079	167	167
2	228356262	228356356	AGFG1_E2	-0.135596809	-0.13652	-0.21549	-0.0823	94	94
1	36367548	36367671	AGO1_E10	-0.208596585	-0.22618	-0.23784	-0.16262	123	123
1	36372535	36372720	AGO1_E12	-0.144348324	-0.1592	-0.17174	-0.077	185	185
1	36379784	36379875	AGO1_E14	-0.063098571	-0.07012	-0.07743	-0.03895	91	91
1	36383193	36383328	AGO1_E16	-0.053012963	-0.06037	-0.06605	-0.02382	135	135
1	36383922	36384024	AGO1_E17	-0.29619451	-0.28771	-0.34831	-0.27343	102	102
1	36384655	36384855	AGO1_E18	-0.0976506	-0.070555	-0.19095	-0.03901	200	200
1	36360722	36360870	AGO1_E8	-0.197740135	-0.19632	-0.2802	-0.11348	148	148
1	36367074	36367194	AGO1_E9	-0.204235833	-0.229355	-0.28835	-0.07719	120	120
8	141565994	141566117	AGO2_E10	-0.224830325	-0.22102	-0.29551	-0.18888	123	123
8	141561401	141561535	AGO2_E11	-0.127636269	-0.122935	-0.25642	-0.07346	134	134
8	141559212	141559397	AGO2_E12	-0.266271027	-0.26179	-0.33169	-0.21363	185	185
8	141557566	141557726	AGO2_E13	-0.187487375	-0.17357	-0.24879	-0.14549	160	160
8	141554311	141554402	AGO2_E14	-0.378872308	-0.37847	-0.42866	-0.32367	91	91
8	141551262	141551457	AGO2_E15	-0.136002103	-0.14233	-0.1788	-0.09547	195	195
8	141549418	141549553	AGO2_E16	-0.407511778	-0.41278	-0.43798	-0.36513	135	135
8	141545566	141545668	AGO2_E17	-0.286668039	-0.280535	-0.30696	-0.25338	102	102
8	141542514	141542714	AGO2_E18	-0.2074577	-0.12784	-0.46258	-0.03649	200	200
8	141569493	141569628	AGO2_E6	-0.167328963	-0.19453	-0.2243	-0.12708	135	135
8	141567187	141567335	AGO2_E8	-0.167480608	-0.1688	-0.20534	-0.13441	148	148
8	141566265	141566385	AGO2_E9	-0.259778083	-0.251795	-0.31199	-0.18942	120	120
1	36501777	36501868	AGO3_E14	-0.325652747	-0.31876	-0.38473	-0.25722	91	91
1	36505907	36506042	AGO3_E16	-0.016591037	-0.0355	-0.03686	0.02361	135	135
1	36520546	36520746	AGO3_E18	-0.24913205	-0.253	-0.32287	-0.19624	200	200
1	36474290	36474378	AGO3_E7	-0.181179773	-0.182095	-0.22493	-0.15161	88	88
1	36474497	36474645	AGO3_E8	-0.141856892	-0.14011	-0.19415	-0.11544	148	148
6	32138201	32138377	AGPAT1_E3	-0.04905642	-0.02672	-0.16616	0.02295	176	176
21	45387826	45387996	AGPAT3_E2	-0.132133235	-0.123965	-0.18226	-0.06629	170	170
6	161653067	161653245	AGPAT4_E1	-0.224984775	-0.20553	-0.29147	-0.19757	178	178
6	161557571	161557666	AGPAT4_E8	-0.357203474	-0.35804	-0.38118	-0.33917	95	95
8	41476416	41476496	AGPAT6_E11	-0.35201525	-0.34667	-0.3879	-0.34461	80	80
2	178370233	178370303	AGPS_E15	-0.238677571	-0.265695	-0.27151	-0.16453	70	70
2	178378546	178378636	AGPS_E17	-0.250691778	-0.261155	-0.29969	-0.21728	90	90
2	178385996	178386096	AGPS_E18	-0.1690251	-0.176315	-0.19281	-0.12504	100	100
2	178326620	178326746	AGPS_E9	-0.275799127	-0.28571	-0.32368	-0.22282	126	126
1	110560116	110560205	AHCYL1_E10	-0.092622022	-0.10038	-0.14139	-0.06802	89	89
1	110560567	110560638	AHCYL1_E11	-0.253220563	-0.248	-0.29958	-0.23437	71	71
1	110562169	110562248	AHCYL1_E15	-0.124664937	-0.13898	-0.14121	-0.10448	79	79
1	110555518	110555621	AHCYL1_E5	-0.11199068	-0.11391	-0.11572	-0.07972	103	103
1	110558965	110559082	AHCYL1_E8	-0.152170342	-0.16579	-0.18098	-0.0876	117	117
7	129046218	129046307	AHCYL2_E10	-0.398857528	-0.40613	-0.40944	-0.34621	89	89
7	129066283	129066404	AHCYL2_E16	0.03114719	0.04413	-0.0584	0.11918	121	121
7	129040130	129040225	AHCYL2_E6	-0.162449053	-0.14777	-0.21022	-0.11485	95	95
6	88385577	88385649	AKIRIN2_E4	-0.158100556	-0.158595	-0.21358	-0.11464	72	72
10	5045943	5046027	AKR1C2_E1	-0.514843214	-0.502945	-0.62847	-0.44328	84	84
14	105239214	105239429	AKT1_E10	-0.232911581	-0.22241	-0.33625	-0.14575	215	215
14	105241274	105241340	AKT1_E6	-0.191912576	-0.178815	-0.24715	-0.15837	66	66
14	105239587	105239716	AKT1_E9	-0.090804651	-0.09958	-0.12507	-0.04691	129	129
19	40740951	40741054	AKT2_E12	-0.067669612	-0.06724	-0.09957	-0.03987	103	103
19	40762832	40762961	AKT2_E2	-0.113212636	-0.10633	-0.15912	-0.06331	129	129
1	243716030	243716245	AKT3_E10	0.041658	0.03406	0.00499	0.06644	215	215
1	243858892	243859018	AKT3_E2	-0.112214524	-0.11134	-0.1567	-0.02086	126	126
1	243800912	243801044	AKT3_E5	-0.293057727	-0.29742	-0.37675	-0.2359	132	132
1	243776972	243777041	AKT3_E7	-0.372176812	-0.34026	-0.47908	-0.33661	69	69
1	243727021	243727150	AKT3_E9	-0.089140698	-0.07291	-0.18393	-0.0308	129	129
9	116150579	116150641	ALAD_E11	-0.273637903	-0.27434	-0.29533	-0.24538	62	62
3	105252446	105252534	ALCAM_E5	-0.601392273	-0.61134	-0.65642	-0.57223	88	88
10	97397043	97397193	ALDH18A1_E3	-0.213172	-0.23062	-0.27092	-0.14978	150	150
9	75516123	75516196	ALDH1A1_E13	-0.517363425	-0.52536	-0.56042	-0.46208	73	73
15	58252967	58253042	ALDH1A2_E12	-0.728153733	-0.71316	-0.7827	-0.67617	75	75
15	101448612	101448687	ALDH1A3_E12	-0.5881496	-0.57356	-0.63242	-0.55099	75	75
12	105418201	105418257	ALDH1L2_E23	-0.184792143	-0.18815	-0.18983	-0.17587	56	56
16	30080626	30080710	ALDOA_E6	-0.517411667	-0.46282	-0.67998	-0.41768	84	84
1	63894598	63894797	ALG6_E13	-0.323736884	-0.34093	-0.37994	-0.26977	199	199
17	18087557	18088327	ALKBH5_E1	-0.025631896	-0.0169	-0.08921	0.02001	770	712
17	18098268	18098349	ALKBH5_E2	-0.357734568	-0.37797	-0.44027	-0.24874	81	81
17	7976974	7977075	ALOX12B_E13	-0.358777228	-0.36104	-0.37873	-0.33081	101	101
10	45939175	45939276	ALOX5_E12	-0.109320693	-0.11237	-0.15372	-0.06973	101	101
3	46718131	46718228	ALS2CL_E17	-0.354820722	-0.3739	-0.40263	-0.27848	97	97
17	79848564	79848696	ALYREF_E2	-0.118263788	-0.123495	-0.15492	-0.04966	132	132
17	79847057	79847205	ALYREF_E3	-0.196685203	-0.203385	-0.22118	-0.14049	148	148
17	79846395	79846459	ALYREF_E4	-0.039994688	-0.034225	-0.08891	-0.0317	64	64
11	46515157	46515258	AMBRA1_E11	-0.151965446	-0.14881	-0.18171	-0.08482	101	101
6	111210059	111210186	AMD1_E3	-0.081336299	-0.0759	-0.16871	-0.03692	127	127
16	2579475	2579526	AMDHD2_E10	-0.26842549	-0.27435	-0.31623	-0.23664	51	51
2	128628822	128628933	AMMECR1L_E2	-0.032520541	-0.02704	-0.05849	0.00057	111	111
2	128627027	128627118	AMMECR1L_E4	-0.114897692	-0.11761	-0.16453	-0.06779	91	91
2	128624473	128624570	AMMECR1L_E5	-0.208036907	-0.20449	-0.25294	-0.17114	97	97
1	110172854	110173028	AMPD2_E16	-0.176451264	-0.195165	-0.26546	-0.03975	174	174
7	38574530	38574611	AMPH_E2	-0.378355062	-0.3726	-0.39023	-0.36949	81	81
10	73990123	73990198	ANAPC16_E2	-0.396410133	-0.39852	-0.43672	-0.34148	75	75
9	140074903	140074979	ANAPC2_E9	-0.137942763	-0.15003	-0.15778	-0.10075	76	76
4	25408450	25408507	ANAPC4_E18	-0.273377368	-0.31727	-0.34088	-0.18916	57	57
4	25417087	25417162	ANAPC4_E25	-0.478104	-0.49545	-0.51639	-0.42667	75	75
4	25419237	25419361	ANAPC4_E27	-0.286868629	-0.289325	-0.33593	-0.22442	124	124
12	121775093	121775195	ANAPC5_E6	-0.292817941	-0.282015	-0.32426	-0.2318	102	102
12	121773335	121773526	ANAPC5_E7	-0.35251178	-0.36794	-0.43008	-0.23122	191	191
14	77257639	77257709	ANGEL1_E8	-0.105198857	-0.120585	-0.12319	-0.08716	70	70
8	41585425	41585524	ANK1_E4	-0.390971919	-0.39745	-0.40805	-0.36266	99	99
4	114213571	114213670	ANK2_E21	-0.40883899	-0.41866	-0.42091	-0.38073	99	99
4	114158142	114158328	ANK2_E6	-0.121193172	-0.116735	-0.18034	-0.08244	186	186
4	114163266	114163365	ANK2_E9	-0.476310707	-0.46784	-0.5587	-0.43694	99	99
10	62023592	62023778	ANK3_E6	-0.128364355	-0.131395	-0.18692	-0.05954	186	186
10	62021616	62021715	ANK3_E7	-0.258513636	-0.25783	-0.29043	-0.22686	99	99
5	14713652	14713776	ANKH_E10	-0.218863226	-0.197925	-0.30767	-0.13324	124	124
5	14769083	14769300	ANKH_E2	-0.279482442	-0.26418	-0.3189	-0.21285	217	217
5	14755969	14756053	ANKH_E4	-0.292334286	-0.29569	-0.32741	-0.2503	84	84
5	14749280	14749415	ANKH_E6	-0.320990148	-0.32228	-0.40524	-0.22491	135	135
5	139844251	139844361	ANKHD1_E10	-0.220594545	-0.205305	-0.2489	-0.20352	110	110
5	139887369	139887583	ANKHD1_E20	-0.104578645	-0.091685	-0.19843	0.00298	214	214
5	139844251	139844361	ANKHD1-EIF4EBP3_E10	-0.220594545	-0.205305	-0.2489	-0.20352	110	110
5	139887369	139887583	ANKHD1-EIF4EBP3_E20	-0.104578645	-0.091685	-0.19843	0.00298	214	214
7	91957096	91957214	ANKIB1_E4	-0.296948136	-0.28772	-0.35549	-0.22026	118	118
16	89337224	89337317	ANKRD11_E10	-0.448304731	-0.43109	-0.52127	-0.39431	93	93
16	89341221	89341365	ANKRD11_E9	-0.263175417	-0.25444	-0.30896	-0.22	144	144
18	9275521	9275665	ANKRD12_E10	-0.303557917	-0.297565	-0.42179	-0.21018	144	144
18	9280938	9281124	ANKRD12_E12	-0.055896505	-0.047425	-0.12978	0.01128	186	186
17	27938596	27938661	ANKRD13B_E9	-0.131185846	-0.14162	-0.14432	-0.11643	65	65
1	70736538	70736639	ANKRD13C_E12	-0.009422277	-0.02441	-0.05837	0.02637	101	101
1	70790535	70790640	ANKRD13C_E3	-0.057509238	-0.05706	-0.08644	-0.05071	105	105
1	70771906	70771973	ANKRD13C_E6	-0.239197612	-0.2458	-0.24874	-0.18242	67	67
4	73990917	73991029	ANKRD17_E17	-0.068841518	-0.06425	-0.12067	-0.03949	112	112
4	73987333	73987476	ANKRD17_E19	-0.220196503	-0.21206	-0.24712	-0.20994	143	143
4	73986597	73986811	ANKRD17_E20	-0.138945701	-0.146605	-0.16338	-0.09605	214	214
4	73985878	73986054	ANKRD17_E21	-0.277024773	-0.27832	-0.36926	-0.24274	176	176
4	73968092	73968264	ANKRD17_E25	-0.365050932	-0.387055	-0.50152	-0.26841	172	118
4	73959795	73959945	ANKRD17_E28	-0.298343267	-0.273235	-0.36579	-0.17678	150	150
4	74019596	74019830	ANKRD17_E6	-0.00222	0.012935	-0.0221	0.01533	234	234
4	74014529	74014767	ANKRD17_E8	-0.110642017	-0.09097	-0.2474	0.01845	238	238
19	33116779	33116872	ANKRD27_E16	-0.315734086	-0.31321	-0.32879	-0.30073	93	93
1	173596203	173596298	ANKRD45_E3	-0.474372211	-0.48948	-0.50214	-0.42645	95	95
12	56647071	56647186	ANKRD52_E10	-0.046102174	-0.04769	-0.04834	-0.04332	115	115
6	34935015	34935096	ANKS1A_E2	-0.320678148	-0.29178	-0.46141	-0.13085	81	81
12	99548066	99548173	ANKS1B_E15	-0.161101121	-0.13733	-0.20072	-0.13176	107	107
12	99145132	99145300	ANKS1B_E25	-0.089328571	-0.083035	-0.23289	-0.03264	168	168
12	100175799	100175875	ANKS1B_E5	-0.384806316	-0.37082	-0.43893	-0.30732	76	76
9	101513310	101513378	ANKS6_E13	-0.243208235	-0.241545	-0.27437	-0.17947	68	68
7	36466524	36466637	ANLN_E20	-0.342869469	-0.37768	-0.3799	-0.26684	113	113
11	70007727	70007839	ANO1_E18	-0.549096429	-0.554035	-0.65728	-0.44235	112	112
11	26619911	26619994	ANO3_E15	-0.410509759	-0.42089	-0.42367	-0.35897	83	83
12	45771835	45771896	ANO6_E11	-0.242738033	-0.24296	-0.24386	-0.2408	61	61
15	69079751	69079874	ANP32A_E3	-0.264032439	-0.24647	-0.29825	-0.20883	123	123
15	69072748	69072812	ANP32A_E6	-0.003734844	-0.003445	-0.03197	0.00026	64	64
2	69300153	69300233	ANTXR1_E6	-0.540224875	-0.525	-0.58617	-0.4591	80	80
4	80929674	80929770	ANTXR2_E12	-0.109778958	-0.112565	-0.18101	-0.08025	96	96
4	122589622	122589682	ANXA5_E12	-0.095106	-0.10153	-0.13486	-0.04173	60	60
22	29755812	29755948	AP1B1_E3	-0.286601471	-0.270605	-0.31024	-0.25992	136	136
22	29750638	29750860	AP1B1_E6	-0.062343919	-0.065645	-0.13523	-0.00354	222	222
16	71823181	71823382	AP1G1_E1	-0.116670498	-0.11664	-0.17473	-0.03755	201	201
16	71792710	71792824	AP1G1_E11	-0.292264298	-0.298565	-0.35685	-0.20542	114	114
16	71772844	71773005	AP1G1_E21	-0.274852547	-0.27125	-0.30226	-0.23738	161	161
19	16345009	16345085	AP1M1_E12	-0.272617632	-0.275565	-0.31769	-0.25397	76	76
19	16319840	16319988	AP1M1_E5	-0.32490223	-0.329055	-0.34869	-0.31092	148	148
19	16338947	16339019	AP1M1_E9	-0.214467917	-0.24124	-0.24952	-0.17747	72	72
7	100799874	100800053	AP1S1_E2	-0.274437709	-0.27921	-0.34311	-0.14902	179	179
7	100803799	100803847	AP1S1_E5	-0.425105417	-0.43864	-0.43985	-0.38063	48	48
19	50285203	50285346	AP2A1_E3	-0.451502867	-0.48851	-0.56988	-0.30925	143	143
19	50302583	50302752	AP2A1_E9	-0.183204024	-0.18595	-0.22459	-0.08347	169	169
17	34050643	34050718	AP2B1_E21	-0.1944064	-0.18973	-0.24642	-0.12263	75	75
17	33935160	33935406	AP2B1_E4	-0.120319268	-0.129905	-0.16277	-0.05435	246	246
17	33953639	33953861	AP2B1_E6	-0.201599099	-0.201725	-0.25491	-0.17532	222	222
17	33963359	33963475	AP2B1_E9	-0.0859825	-0.05269	-0.14853	-0.00531	116	116
3	183900544	183900656	AP2M1_E10	-0.561795446	-0.555015	-0.63151	-0.52678	112	112
3	183901269	183901404	AP2M1_E11	-0.323319259	-0.31548	-0.38234	-0.29418	135	135
3	183896644	183896910	AP2M1_E2	-0.357430489	-0.364735	-0.43463	-0.30986	266	266
3	183897956	183898039	AP2M1_E3	-0.169314819	-0.16103	-0.20845	-0.15971	83	83
3	183899483	183899603	AP2M1_E7	-0.185995833	-0.175685	-0.3749	0.03623	120	120
3	183899699	183899835	AP2M1_E8	-0.434250441	-0.42394	-0.48733	-0.40794	136	136
3	183899938	183900036	AP2M1_E9	-0.424504184	-0.449735	-0.47502	-0.33496	98	98
19	47349249	47349399	AP2S1_E2	-0.0597966	-0.05049	-0.09805	-0.02441	150	150
19	47341703	47341805	AP2S1_E5	-0.200118137	-0.174175	-0.25245	-0.16589	102	102
15	83348480	83348552	AP3B2_E10	-0.198466944	-0.197155	-0.22543	-0.16752	72	72
15	83357487	83357583	AP3B2_E4	-0.15032125	-0.144365	-0.17004	-0.14293	96	96
15	83349588	83349771	AP3B2_E7	-0.04099377	-0.03492	-0.06407	-0.02137	183	183
19	2151237	2151333	AP3D1_E1	-0.255880938	-0.29259	-0.34784	-0.12709	96	96
19	2121732	2121878	AP3D1_E12	-0.101495822	-0.113915	-0.15617	-0.05192	146	146
19	2127150	2127200	AP3D1_E9	-0.2707426	-0.274935	-0.32419	-0.24392	50	50
5	115205713	115205825	AP3S1_E3	-0.301222857	-0.28905	-0.39663	-0.2214	112	112
15	51204274	51204346	AP4E1_E2	-0.355078889	-0.38292	-0.38649	-0.30272	72	72
12	99097148	99097277	APAF1_E17	-0.190971318	-0.16192	-0.23205	-0.15908	129	129
9	72046242	72046314	APBA1_E12	-0.770569861	-0.780955	-0.82032	-0.69199	72	72
15	29409264	29409336	APBA2_E12	-0.242565972	-0.26548	-0.26616	-0.1876	72	72
15	29386480	29386516	APBA2_E5	-0.44412	-0.4512	-0.45198	-0.38768	36	36
11	6417015	6417192	APBB1_E13	-0.215400508	-0.22475	-0.2576	-0.14937	177	177
10	26781255	26781327	APBB1IP_E1	-0.455806667	-0.446695	-0.502	-0.41786	72	72
5	139943178	139943255	APBB3_E3	0.03783987	0.03543	-0.01264	0.06206	77	77
5	112164552	112164669	APC_E13	-0.266893077	-0.28095	-0.31499	-0.20227	117	117
3	49717025	49717077	APEH_E13	-0.325835385	-0.313505	-0.35694	-0.28026	52	52
1	150241097	150241210	APH1A_E1	-0.086050531	-0.08627	-0.10796	-0.05929	113	113
1	150239755	150239878	APH1A_E4	-0.07104252	-0.08423	-0.11763	0.00527	123	123
11	43349338	43349428	API5_E8	-0.278693778	-0.267505	-0.30723	-0.23026	90	90
12	7807200	7807228	APOBEC1_E2	-0.213595357	-0.214955	-0.2161	-0.20965	28	28
21	27253980	27254082	APP_E18	-0.473642157	-0.500285	-0.58612	-0.36118	102	102
17	58543651	58543820	APPBP2_E5	-0.21757568	-0.2412	-0.28887	-0.14225	169	169
17	58539170	58539276	APPBP2_E8	-0.320895943	-0.307	-0.41199	-0.28768	106	106
3	57294144	57294181	APPL1_E18	-0.347297027	-0.3502	-0.3525	-0.33575	37	37
3	57272072	57272144	APPL1_E4	-0.32379375	-0.317715	-0.34979	-0.27217	72	72
15	35256434	35256491	AQR_E2	-0.289790175	-0.29539	-0.29872	-0.26259	57	57
15	35182415	35182525	AQR_E24	-0.054881909	-0.04429	-0.09773	-0.00873	110	110
15	35166028	35166200	AQR_E30	-0.187229826	-0.187825	-0.23195	-0.13099	172	172
15	35159724	35159810	AQR_E32	-0.211832442	-0.215825	-0.28801	-0.16727	86	86
11	72408642	72408694	ARAP1_E18	-0.435075192	-0.4399	-0.46456	-0.40372	52	52
5	141035435	141035499	ARAP3_E29	-0.370828125	-0.392845	-0.41009	-0.29652	64	64
11	118453893	118454073	ARCN1_E3	-0.108581389	-0.10918	-0.16833	-0.07942	180	180
1	228284815	228284963	ARF1_E1	-0.149926284	-0.15382	-0.2229	-0.09268	148	148
1	228285042	228285153	ARF1_E2	-0.183086306	-0.18381	-0.22634	-0.14551	111	111
1	228285291	228285416	ARF1_E3	-0.3851296	-0.38534	-0.44205	-0.3392	125	125
1	228285552	228285714	ARF1_E4	-0.241846049	-0.23365	-0.3277	-0.1536	162	162
12	49334730	49334878	ARF3_E1	-0.317739324	-0.335225	-0.38476	-0.2115	148	148
12	49333779	49333890	ARF3_E2	-0.25247009	-0.26054	-0.29249	-0.15685	111	111
3	57582800	57582867	ARF4_E1	-0.434221045	-0.44257	-0.46897	-0.41291	67	67
3	57569624	57569734	ARF4_E3	-0.269668091	-0.278395	-0.30756	-0.22061	110	110
3	57557938	57558025	ARF4_E6	-0.349005632	-0.33458	-0.39719	-0.28969	87	87
7	127229538	127229648	ARF5_E3	-0.453891727	-0.453975	-0.54956	-0.40197	110	110
14	50360454	50360982	ARF6_E1	-0.115074205	-0.10368	-0.20493	-0.05483	528	528
11	47198066	47198185	ARFGAP2_E2	-0.218503613	-0.22156	-0.26349	-0.17489	119	119
8	68169966	68170051	ARFGEF1_E17	-0.142484824	-0.14321	-0.16757	-0.11196	85	85
8	68150969	68151128	ARFGEF1_E21	-0.311583774	-0.32981	-0.43209	-0.07316	159	159
8	68139681	68139833	ARFGEF1_E26	-0.173831316	-0.176435	-0.24472	-0.08394	152	152
8	68213458	68213615	ARFGEF1_E3	-0.355139427	-0.3675	-0.50064	-0.18919	157	157
8	68131665	68131795	ARFGEF1_E30	-0.219506385	-0.22137	-0.29998	-0.15143	130	130
20	47585683	47585814	ARFGEF2_E9	-0.378251145	-0.39106	-0.40304	-0.31959	131	131
11	6499270	6499428	ARFIP2_E5	-0.154927848	-0.16817	-0.17539	-0.12223	158	158
20	62338002	62338090	ARFRP1_E2	-0.293498295	-0.297785	-0.35537	-0.2233	88	88
13	107209395	107209479	ARGLU1_E3	-0.257645238	-0.23967	-0.31771	-0.20417	84	84
13	107196343	107196508	ARGLU1_E4	-0.155854167	-0.16531	-0.19052	-0.11036	165	120
10	32115231	32115313	ARHGAP12_E9	-0.092817805	-0.09407	-0.09494	-0.0604	82	82
10	99024582	99024663	ARHGAP19_E3	-0.314178272	-0.30446	-0.3492	-0.29726	81	81
10	24884816	24884972	ARHGAP21_E17	-0.196624615	-0.214285	-0.22612	-0.16615	156	156
10	24884645	24884724	ARHGAP21_E18	-0.163883544	-0.16394	-0.16486	-0.16269	79	79
10	24880815	24880941	ARHGAP21_E21	-0.18690627	-0.186235	-0.24945	-0.14866	126	126
5	142435592	142435651	ARHGAP26_E16	-0.545051864	-0.5329	-0.578	-0.51126	59	59
5	142601922	142602011	ARHGAP26_E23	-0.36469191	-0.37221	-0.37426	-0.34295	89	89
11	128856418	128856563	ARHGAP32_E13	-0.086127448	-0.0661	-0.13113	-0.06515	145	145
11	128855897	128855980	ARHGAP32_E14	-0.233417711	-0.24076	-0.24853	-0.20766	83	83
11	128851723	128851831	ARHGAP32_E15	-0.209982222	-0.20571	-0.25824	-0.14247	108	108
11	128993340	128993425	ARHGAP32_E4	-0.188345059	-0.18673	-0.23007	-0.17872	85	85
11	128933796	128933919	ARHGAP32_E8	-0.217315447	-0.23134	-0.23398	-0.16383	123	123
8	145755805	145756000	ARHGAP39_E11	-0.197687744	-0.21443	-0.288	-0.06038	195	195
8	145759512	145759586	ARHGAP39_E7	-0.372940135	-0.35399	-0.42184	-0.34298	74	74
17	12823071	12823148	ARHGAP44_E6	-0.437645455	-0.42368	-0.53427	-0.32036	77	77
14	32615468	32615546	ARHGAP5_E3	-0.076426282	-0.08934	-0.09167	-0.04879	78	78
17	79827048	79827112	ARHGDIA_E4	-0.299505156	-0.29735	-0.33586	-0.26944	64	64
19	42406036	42406183	ARHGEF1_E15	-0.039376939	-0.02871	-0.07221	-0.00475	147	147
19	42407858	42407936	ARHGEF1_E20	-0.323056667	-0.322215	-0.34659	-0.32034	78	78
19	42408367	42408535	ARHGEF1_E22	-0.05826375	-0.056685	-0.0754	-0.05343	168	168
19	42409100	42409188	ARHGEF1_E23	-0.201556818	-0.193265	-0.3055	-0.13473	88	88
1	17964382	17964498	ARHGEF10L_E18	-0.347819828	-0.350665	-0.3963	-0.31777	116	116
1	17981130	17981217	ARHGEF10L_E22	-0.304227816	-0.26642	-0.36832	-0.26494	87	87
1	156915836	156915954	ARHGEF11_E29	-0.109560085	-0.118055	-0.12512	-0.09466	118	118
11	120308016	120308091	ARHGEF12_E12	-0.189519733	-0.21049	-0.24654	-0.1501	75	75
11	120312415	120312526	ARHGEF12_E14	-0.230723243	-0.19911	-0.31449	-0.19671	111	111
11	120328429	120328465	ARHGEF12_E24	-0.286075556	-0.27835	-0.31293	-0.26613	36	36
11	120337902	120338017	ARHGEF12_E29	-0.329991739	-0.33378	-0.44546	-0.23334	115	115
11	120295066	120295124	ARHGEF12_E7	-0.23847431	-0.28414	-0.28725	-0.11956	58	58
1	155921273	155921324	ARHGEF2_E19	-0.205531569	-0.21563	-0.22285	-0.16817	51	51
3	56785083	56785160	ARHGEF3_E8	-0.175806623	-0.16235	-0.22917	-0.12759	77	77
13	111938493	111938587	ARHGEF7_E18	-0.443111596	-0.444085	-0.49987	-0.38068	94	94
13	111940700	111940790	ARHGEF7_E19	-0.430139	-0.419765	-0.49806	-0.38876	90	90
12	46231280	46231490	ARID2_E10	0.029327429	0.045125	-0.019	0.08024	210	210
12	46298716	46298861	ARID2_E21	-0.226913103	-0.21615	-0.28275	-0.17811	145	145
12	46211452	46211671	ARID2_E5	-0.073448904	-0.08001	-0.18725	0.08468	219	219
12	46231103	46231200	ARID2_E9	-0.063226907	-0.06533	-0.12237	-0.01956	97	97
19	964247	964431	ARID3A_E4	-0.286912717	-0.28144	-0.39689	-0.22201	184	184
15	74865472	74865545	ARID3B_E3	-0.454680274	-0.45839	-0.46594	-0.4146	73	73
15	74887951	74888115	ARID3B_E8	-0.236393406	-0.23908	-0.24844	-0.20694	164	138
14	58813737	58813835	ARID4A_E13	-0.079983265	-0.056185	-0.19032	-0.00759	98	98
14	58771661	58771727	ARID4A_E3	-0.437318939	-0.449405	-0.5045	-0.38784	66	66
14	58785259	58785339	ARID4A_E5	-0.14606075	-0.147975	-0.195	-0.11222	80	80
1	235420474	235420540	ARID4B_E3	-0.278002273	-0.28698	-0.34492	-0.23991	66	66
1	235416044	235416124	ARID4B_E5	-0.173277125	-0.17342	-0.17517	-0.17103	80	80
10	63829458	63829556	ARID5B_E8	-0.147543878	-0.12405	-0.19001	-0.11812	98	98
15	72862517	72862648	ARIH1_E10	-0.208387863	-0.21193	-0.21622	-0.17683	131	131
15	72873071	72873332	ARIH1_E12	-0.046233333	-0.06355	-0.13335	0.0279	261	261
15	72874415	72874528	ARIH1_E13	-0.296409381	-0.2973	-0.37385	-0.18497	113	113
15	72810407	72810475	ARIH1_E2	-0.059382059	-0.056335	-0.06735	-0.05528	68	68
15	72847611	72847704	ARIH1_E4	-0.227704946	-0.23594	-0.26092	-0.17161	93	93
15	72848192	72848248	ARIH1_E5	-0.299729464	-0.309065	-0.31139	-0.24409	56	56
3	49016914	49017066	ARIH2_E10	-0.201856382	-0.225375	-0.24545	-0.12737	152	152
3	49020631	49020703	ARIH2_E14	0.010054306	0.00136	-0.00252	0.02801	72	72
3	49011131	49011249	ARIH2_E7	0.00403161	0.01861	-0.07099	0.02561	118	118
12	101794839	101794951	ARL1_E4	-0.261553393	-0.26702	-0.29877	-0.20173	112	112
10	104449649	104449700	ARL3_E4	-0.295757647	-0.28861	-0.32839	-0.1997	51	51
10	18948566	18948612	ARL5B_E1	-0.157261304	-0.13235	-0.19716	-0.12894	46	46
10	18955503	18955564	ARL5B_E2	-0.110741475	-0.14529	-0.15282	-0.04246	61	61
1	202113577	202113700	ARL8A_E1	-0.029208211	-0.02707	-0.04554	0.00043	123	123
1	202104834	202104928	ARL8A_E4	-0.035243085	-0.01579	-0.07968	-0.00686	94	94
1	202104586	202104654	ARL8A_E5	-0.119355294	-0.105035	-0.16479	-0.09296	68	68
3	5164150	5164273	ARL8B_E1	-0.040845285	-0.03593	-0.05798	-0.01627	123	123
3	5213834	5213908	ARL8B_E3	-0.425636622	-0.42917	-0.50184	-0.40291	74	74
3	5215701	5215769	ARL8B_E5	-0.358479412	-0.348105	-0.39098	-0.34494	68	68
8	66517497	66517572	ARMC1_E5	-0.322624133	-0.3203	-0.33197	-0.31588	75	75
6	109215669	109215746	ARMC2_E5	-0.118916364	-0.09562	-0.17123	-0.09386	77	77
10	28250496	28250644	ARMC4_E9	-0.319867973	-0.33295	-0.40823	-0.19036	148	148
16	31477170	31477303	ARMC5_E5	-0.144676241	-0.16982	-0.21327	-0.03384	133	133
3	137942477	137942575	ARMC8_E5	-0.295838367	-0.27472	-0.41885	-0.20761	98	98
1	150808755	150808969	ARNT_E7	-0.136843364	-0.152425	-0.17284	-0.05162	214	214
11	13395641	13395748	ARNTL_E10	-0.018608318	-0.02607	-0.02794	0.00783	107	107
11	13402707	13402801	ARNTL_E14	-0.085725319	-0.08347	-0.18063	-0.04098	94	94
11	13408142	13408303	ARNTL_E16	-0.115870373	-0.08823	-0.18491	-0.08209	161	161
3	9839342	9839461	ARPC4_E2	-0.32806395	-0.33241	-0.39673	-0.21734	119	119
11	74985117	74985255	ARRB1_E11	-0.084092971	-0.06917	-0.15223	-0.03513	138	138
11	74989652	74989788	ARRB1_E8	-0.521743456	-0.531965	-0.53817	-0.475	136	136
5	90671327	90671430	ARRDC3_E4	-0.282528155	-0.31295	-0.35073	-0.24008	103	103
8	131164981	131165051	ASAP1_E12	-0.235506714	-0.22783	-0.28875	-0.17033	70	70
8	131192996	131193126	ASAP1_E7	-0.296887154	-0.296325	-0.30891	-0.27669	130	130
2	9347233	9347359	ASAP2_E1	0.000209286	0.01529	-0.04856	0.02428	126	126
15	101169641	101170247	ASB7_E2	-0.085181403	-0.088615	-0.15717	-0.0252	606	606
6	119221930	119222046	ASF1A_E2	-0.021187845	-0.019735	-0.06718	-0.00732	116	116
19	14236933	14237049	ASF1B_E2	-0.09529069	-0.09297	-0.12914	-0.06889	116	116
1	155340567	155340774	ASH1L_E10	-0.078193671	-0.10855	-0.12498	0.04624	207	207
1	155330091	155330200	ASH1L_E12	0.021058624	0.01934	-0.06416	0.05686	109	109
1	155348293	155348339	ASH1L_E8	-0.264026957	-0.25571	-0.30289	-0.2229	46	46
8	37978449	37978667	ASH2L_E10	-0.109406743	-0.04946	-0.37242	0.05854	218	218
8	37963895	37963962	ASH2L_E2	-0.247998657	-0.25624	-0.28956	-0.19208	67	67
8	37964538	37964684	ASH2L_E3	-0.044226164	-0.0462	-0.07923	-0.02592	146	146
19	12856190	12856339	ASNA1_E3	-0.253169732	-0.26118	-0.27534	-0.21743	149	149
19	12856422	12856573	ASNA1_E4	-0.130907483	-0.13382	-0.15693	-0.08546	151	151
12	27075548	27075633	ASUN_E7	-0.287433176	-0.30132	-0.304	-0.2669	85	85
20	31020682	31020788	ASXL1_E11	-0.228414623	-0.232235	-0.26994	-0.19934	106	106
18	31158595	31158649	ASXL3_E1	NA	NA	NA	NA	54	NA
8	124360422	124360513	ATAD2_E15	-0.312162747	-0.31056	-0.37344	-0.22941	91	91
8	124384876	124384926	ATAD2_E3	-0.1559404	-0.157985	-0.16175	-0.14512	50	50
2	24090704	24090816	ATAD2B_E10	-0.339022411	-0.35382	-0.39078	-0.27379	112	112
2	24051718	24051809	ATAD2B_E15	-0.03263956	-0.04778	-0.05025	-0.01159	91	91
2	24107634	24107743	ATAD2B_E6	-0.095178716	-0.09077	-0.15601	-0.05456	109	109
6	30613843	30613886	ATAT1_E12	-0.175272093	-0.1814	-0.21424	-0.14831	43	43
6	30596105	30596207	ATAT1_E6	-0.214599804	-0.191595	-0.34282	-0.13707	102	102
19	3910800	3910887	ATCAY_E7	-0.33522931	-0.33068	-0.35393	-0.32869	87	87
10	123681863	123681926	ATE1_E3	-0.150808254	-0.13953	-0.21768	-0.09157	63	63
2	175979417	175979596	ATF2_E6	-0.143012458	-0.15016	-0.18306	-0.09671	179	179
12	53926943	53927043	ATF7_E6	-0.1547255	-0.15184	-0.1858	-0.10953	100	100
12	14591063	14591201	ATF7IP_E5	-0.309642246	-0.291185	-0.3986	-0.24295	138	138
11	46666888	46666969	ATG13_E2	-0.442363086	-0.40197	-0.50756	-0.39687	81	81
11	46667419	46667539	ATG13_E3	-0.139916	-0.12596	-0.25741	-0.08769	120	120
11	46671726	46671867	ATG13_E5	-0.192345319	-0.19676	-0.22772	-0.12729	141	141
14	96811569	96811722	ATG2B_E3	-0.233547059	-0.2404	-0.28149	-0.12512	153	153
2	242607954	242608100	ATG4B_E10	-0.252653973	-0.258295	-0.30245	-0.20547	146	146
2	220092643	220092746	ATG9A_E1	-0.130082427	-0.15221	-0.2268	-0.05013	103	103
14	51058252	51058357	ATL1_E4	-0.177392857	-0.2043	-0.22485	-0.10391	105	105
14	51060563	51060614	ATL1_E5	-0.160084902	-0.16122	-0.16212	-0.15207	51	51
14	51079976	51080069	ATL1_E7	-0.221721935	-0.24095	-0.25794	-0.12394	93	93
2	38540292	38540385	ATL2_E7	-0.284302043	-0.29349	-0.31279	-0.26194	93	93
13	113477658	113477723	ATP11A_E9	-0.211794	-0.2068	-0.26074	-0.16828	65	65
19	19765927	19766048	ATP13A1_E12	-0.159742562	-0.14477	-0.2209	-0.1337	121	121
19	19767468	19767575	ATP13A1_E7	-0.193381495	-0.20633	-0.25242	-0.13581	107	107
3	193158346	193158426	ATP13A4_E21	-0.342130375	-0.34629	-0.38144	-0.31332	80	80
3	193201724	193201794	ATP13A4_E8	-0.326612714	-0.324605	-0.36247	-0.26717	70	70
1	116935475	116935610	ATP1A1_E11	-0.13170363	-0.12199	-0.18997	-0.09749	135	135
1	116937731	116937907	ATP1A1_E13	-0.125428523	-0.117715	-0.16954	-0.09675	176	176
1	116940509	116940660	ATP1A1_E15	-0.30395404	-0.28043	-0.41218	-0.24988	151	151
1	116941242	116941411	ATP1A1_E16	-0.311096391	-0.34552	-0.39935	-0.16158	169	169
1	116941551	116941706	ATP1A1_E17	-0.23367329	-0.22441	-0.27007	-0.22273	155	155
1	116942041	116942165	ATP1A1_E18	-0.282785242	-0.290495	-0.37443	-0.17602	124	124
1	116943751	116943882	ATP1A1_E20	-0.195771145	-0.19645	-0.25804	-0.13212	131	131
1	116946505	116946597	ATP1A1_E22	-0.296174674	-0.28638	-0.3435	-0.26962	92	92
1	116929909	116930113	ATP1A1_E4	-0.188016176	-0.179105	-0.23482	-0.14194	204	204
1	116931523	116931641	ATP1A1_E7	-0.124454492	-0.12711	-0.13317	-0.08458	118	118
1	116932060	116932329	ATP1A1_E8	-0.046073011	-0.07317	-0.11904	0.07114	269	269
1	116932834	116933033	ATP1A1_E9	-0.3398122	-0.343435	-0.38819	-0.22894	199	150
1	160105223	160105392	ATP1A2_E16	-0.145126213	-0.16078	-0.23721	-0.06685	169	169
1	160105628	160105783	ATP1A2_E17	-0.141806903	-0.12706	-0.25269	-0.08784	155	155
1	160106036	160106160	ATP1A2_E18	-0.260526129	-0.268255	-0.2707	-0.2283	124	124
1	160109429	160109531	ATP1A2_E21	-0.265372255	-0.268985	-0.30303	-0.22392	102	102
1	160093732	160093846	ATP1A2_E5	-0.539543772	-0.543535	-0.57089	-0.51023	114	114
1	160098441	160098640	ATP1A2_E9	-0.183805075	-0.17725	-0.2208	-0.15652	199	199
19	42482087	42482224	ATP1A3_E14	-0.056109489	-0.06017	-0.08372	-0.03624	137	137
19	42474539	42474694	ATP1A3_E17	-0.36589671	-0.39742	-0.67243	-0.17038	155	155
19	42474336	42474460	ATP1A3_E18	-0.182600806	-0.185855	-0.22962	-0.09946	124	124
19	42473586	42473732	ATP1A3_E19	-0.225814452	-0.244375	-0.29328	-0.15928	146	146
19	42472936	42473067	ATP1A3_E20	-0.202280305	-0.1983	-0.22253	-0.1771	131	131
19	42471813	42471915	ATP1A3_E21	-0.058817353	-0.05933	-0.06975	-0.03158	102	102
19	42492087	42492291	ATP1A3_E4	-0.065040588	-0.06314	-0.08658	-0.03984	204	204
19	42490015	42490150	ATP1A3_E6	-0.105195926	-0.11769	-0.14122	-0.04344	135	135
19	42489069	42489338	ATP1A3_E8	-0.122145056	-0.12603	-0.16329	-0.07189	269	269
19	42486059	42486258	ATP1A3_E9	-0.231617386	-0.23648	-0.33484	-0.15469	199	153
1	169099247	169099328	ATP1B1_E5	-0.519259877	-0.52724	-0.59883	-0.42233	81	81
12	110780032	110780253	ATP2A2_E15	-0.183289457	-0.18222	-0.21875	-0.14433	221	221
12	110782690	110782776	ATP2A2_E17	-0.243283837	-0.240085	-0.29145	-0.20089	86	86
12	110783053	110783187	ATP2A2_E18	-0.224279552	-0.225905	-0.25128	-0.19268	134	134
12	110764194	110764280	ATP2A2_E7	-0.213758837	-0.20169	-0.26583	-0.20076	86	86
12	110765357	110765822	ATP2A2_E8	0.03533443	0.06285	-0.03047	0.11538	465	465
17	3854874	3854979	ATP2A3_E4	-0.282621619	-0.28322	-0.32543	-0.23947	105	105
12	90010578	90010816	ATP2B1_E11	-0.157896555	-0.152565	-0.21846	-0.13893	238	238
12	90003713	90003820	ATP2B1_E14	-0.194624299	-0.19748	-0.22943	-0.16651	107	107
12	89997931	89998123	ATP2B1_E15	-0.159766146	-0.148195	-0.21402	-0.1142	192	192
12	89997488	89997702	ATP2B1_E16	-0.237921075	-0.252645	-0.28621	-0.13625	214	214
12	90028554	90028680	ATP2B1_E4	-0.077290317	-0.079925	-0.10714	-0.04101	126	126
12	90024281	90024422	ATP2B1_E5	-0.265337835	-0.26716	-0.26979	-0.22494	141	97
12	90020230	90020392	ATP2B1_E7	-0.15985716	-0.1634	-0.21336	-0.10891	162	162
3	10387714	10387821	ATP2B2_E16	-0.310609439	-0.31783	-0.34131	-0.24439	107	107
3	10387067	10387259	ATP2B2_E17	-0.180250365	-0.209215	-0.22495	-0.08744	192	192
3	10384435	10384649	ATP2B2_E18	-0.230871822	-0.232405	-0.25526	-0.16957	214	214
3	10382176	10382388	ATP2B2_E19	-0.270347075	-0.27128	-0.33202	-0.20514	212	212
3	10370497	10370809	ATP2B2_E22	-0.102165513	-0.10611	-0.14785	-0.03196	312	312
1	203696522	203696699	ATP2B4_E19	-0.39029774	-0.39314	-0.51474	-0.27572	177	177
3	130678118	130678185	ATP2C1_E11	-0.093696567	-0.08257	-0.19981	-0.08038	67	67
3	130717137	130717233	ATP2C1_E25	-0.291658229	-0.298575	-0.31681	-0.24878	96	96
19	36045823	36045978	ATP4A_E16	-0.119262194	-0.1161	-0.15067	-0.09543	155	155
18	43667306	43667458	ATP5A1_E7	-0.330583224	-0.360395	-0.41478	-0.15145	152	152
18	43666352	43666460	ATP5A1_E9	-0.407383056	-0.420335	-0.47335	-0.25305	108	108
12	57037620	57037742	ATP5B_E4	-0.086672541	-0.102025	-0.14919	-0.0051	122	122
12	57036456	57036615	ATP5B_E6	-0.213167862	-0.18898	-0.2821	-0.15884	159	159
12	57033763	57033976	ATP5B_E8	-0.198929484	-0.18269	-0.33969	-0.11847	213	213
2	176043015	176043130	ATP5G3_E4	-0.777006087	-0.77401	-0.84368	-0.70463	115	115
17	40646351	40646491	ATP6V0A1_E11	-0.175580857	-0.19696	-0.19969	-0.10689	140	140
17	40659537	40659645	ATP6V0A1_E17	-0.084444259	-0.060795	-0.17901	-0.05619	108	108
17	40618446	40618525	ATP6V0A1_E2	-0.114096203	-0.12256	-0.15237	-0.0694	79	79
17	40632684	40632767	ATP6V0A1_E7	-0.260811687	-0.28767	-0.29332	-0.17754	83	83
1	44441973	44442051	ATP6V0B_E4	0.003317308	0.01511	-0.02176	0.01592	78	78
1	44442261	44442331	ATP6V0B_E5	-0.122004429	-0.12522	-0.17015	-0.0682	70	70
16	2569541	2569746	ATP6V0C_E3	-0.362291854	-0.36325	-0.42066	-0.29417	205	205
16	67477001	67477081	ATP6V0D1_E4	-0.107921375	-0.093465	-0.19852	-0.0428	80	80
3	113514722	113514786	ATP6V1A_E10	-0.357710469	-0.37392	-0.40831	-0.30981	64	64
3	113513718	113513841	ATP6V1A_E8	0.018238049	-0.00028	-0.04376	0.05895	123	123
8	20073923	20074006	ATP6V1B2_E11	-0.31738253	-0.3154	-0.34051	-0.29907	83	83
8	20070292	20070416	ATP6V1B2_E9	-0.296316371	-0.3081	-0.38855	-0.17254	124	124
8	104076941	104077039	ATP6V1C1_E10	-0.15266398	-0.146695	-0.203	-0.13999	98	98
8	104054567	104054635	ATP6V1C1_E2	-0.355924118	-0.345815	-0.37941	-0.30852	68	68
6	31514254	31514336	ATP6V1G2_E1	-0.406641341	-0.416035	-0.45697	-0.3384	82	82
4	42414932	42415030	ATP8A1_E37	-0.129056224	-0.134785	-0.13652	-0.10739	98	98
13	26144904	26145010	ATP8A2_E17	-0.193199057	-0.19186	-0.24377	-0.14087	106	106
13	26163772	26163837	ATP8A2_E24	-0.091408615	-0.10532	-0.10608	-0.0704	65	65
18	55335660	55335772	ATP8B1_E18	-0.370520982	-0.371635	-0.44996	-0.29561	112	112
18	55371786	55371900	ATP8B1_E3	-0.295302105	-0.29131	-0.37691	-0.17994	114	114
18	55368446	55368545	ATP8B1_E4	-0.249721818	-0.20771	-0.34069	-0.20502	99	99
20	50234028	50234093	ATP9A_E22	-0.549233538	-0.5416	-0.59554	-0.49084	65	65
20	50225056	50225165	ATP9A_E25	-0.522728716	-0.53325	-0.55278	-0.47297	109	109
20	50221355	50221559	ATP9A_E27	-0.17310451	-0.163265	-0.23722	-0.13406	204	204
20	50217749	50217886	ATP9A_E28	-0.162471825	-0.14596	-0.23419	-0.09915	137	137
20	50310546	50310641	ATP9A_E7	-0.290362632	-0.29105	-0.34581	-0.24223	95	95
3	142223980	142224145	ATR_E29	-0.09745	-0.0776	-0.25281	0.0422	165	165
3	142222203	142222295	ATR_E30	-0.213842935	-0.20748	-0.33563	-0.20493	92	92
3	142176445	142176597	ATR_E45	-0.056369803	-0.082585	-0.08425	-0.02205	152	152
3	142171969	142172075	ATR_E46	-0.035379434	-0.043175	-0.11446	0.02608	106	106
20	3581592	3581671	ATRN_E23	-0.076606582	-0.0745	-0.10888	-0.06224	79	79
16	28844759	28844829	ATXN2L_E15	-0.140278714	-0.14449	-0.1459	-0.12898	70	70
16	28836944	28837001	ATXN2L_E3	-0.333142807	-0.34991	-0.35375	-0.29252	57	57
17	42274595	42274767	ATXN7L3_E3	-0.259309477	-0.25422	-0.29976	-0.21597	172	172
9	93978340	93978388	AUH_E9	-0.153127917	-0.14145	-0.17408	-0.13988	48	48
7	70242088	70242160	AUTS2_E14	-0.040662083	-0.05044	-0.06598	-0.01375	72	72
7	70231099	70231320	AUTS2_E9	-0.063419502	-0.06506	-0.17294	0.00728	221	221
1	179401401	179401477	AXDND1_E14	-0.545334605	-0.529955	-0.60132	-0.483	76	76
18	29206961	29207084	B4GALT6_E7	-0.394354146	-0.38338	-0.45394	-0.34698	123	123
21	42617888	42617990	BACE2_E6	-0.292776569	-0.29192	-0.33439	-0.26818	102	102
15	40757533	40757634	BAHD1_E5	-0.302156832	-0.33204	-0.38852	-0.18401	101	101
8	143562877	143563072	BAI1_E10	-0.205801897	-0.21857	-0.32398	-0.12902	195	195
8	143565337	143565406	BAI1_E11	-0.129516957	-0.12486	-0.16787	-0.10934	69	69
8	143569724	143569868	BAI1_E13	-0.331324931	-0.33727	-0.3498	-0.31062	144	144
1	32204187	32204231	BAI2_E15	-0.3786075	-0.370695	-0.41372	-0.35844	44	44
1	32203252	32203356	BAI2_E17	-0.173481346	-0.174915	-0.1891	-0.1621	104	104
6	70040397	70040464	BAI3_E21	-0.215365373	-0.25843	-0.33087	-0.0811	67	67
17	79027467	79027543	BAIAP2_E2	-0.649851184	-0.636645	-0.75596	-0.58114	76	76
17	79031680	79031767	BAIAP2_E3	-0.589757241	-0.58251	-0.66943	-0.5117	87	87
16	88052033	88052273	BANP_E6	-0.318813708	-0.29886	-0.44108	-0.23051	240	240
3	52436794	52436887	BAP1_E15	-0.207475376	-0.20601	-0.23645	-0.17666	93	93
3	52441414	52441476	BAP1_E6	-0.080191935	-0.07712	-0.12741	-0.076	62	62
3	52441189	52441332	BAP1_E7	-0.145012168	-0.14291	-0.17446	-0.09651	143	143
11	129312729	129312814	BARX2_E3	-0.136663294	-0.13197	-0.1925	-0.13051	85	85
14	75991426	75991531	BATF_E2	-0.175880857	-0.16763	-0.23378	-0.13521	105	105
14	35263954	35264093	BAZ1A_E10	-0.289586043	-0.2926	-0.33853	-0.18371	139	139
14	35261980	35262127	BAZ1A_E11	-0.156974014	-0.14031	-0.28004	-0.1302	147	147
14	35240716	35240865	BAZ1A_E20	-0.244042752	-0.24133	-0.29679	-0.16561	149	149
14	35224032	35224120	BAZ1A_E25	-0.454125568	-0.5105	-0.51738	-0.33162	88	88
14	35280140	35280242	BAZ1A_E4	-0.043866373	-0.032065	-0.07416	0.00368	102	102
7	72865176	72865324	BAZ1B_E14	-0.011042027	-0.010545	-0.04575	0.05488	148	148
7	72925065	72925182	BAZ1B_E2	-0.238935385	-0.25112	-0.35737	-0.16775	117	117
7	72922656	72922801	BAZ1B_E3	-0.018187034	-0.00731	-0.06912	0.02379	145	145
7	72907129	72907251	BAZ1B_E5	-0.326429508	-0.31103	-0.3711	-0.30754	122	122
7	72903523	72903721	BAZ1B_E6	-0.072964091	-0.074095	-0.12711	-0.02163	198	198
2	160253855	160253900	BAZ2B_E17	-0.353450667	-0.36068	-0.40701	-0.29157	45	45
11	66278483	66278560	BBS1_E2	-0.209309221	-0.2065	-0.24114	-0.18677	77	77
15	73021956	73022025	BBS4_E10	-0.124470725	-0.13253	-0.13399	-0.09255	69	69
2	170349383	170349519	BBS5_E6	-0.322440515	-0.30908	-0.44826	-0.23528	136	136
19	41925039	41925201	BCKDHA_E5	-0.17542463	-0.168715	-0.26533	-0.10861	162	162
1	85741978	85742035	BCL10_E1	-0.241828421	-0.23775	-0.29509	-0.21442	57	57
14	23792585	23792692	BCL2L2-PABPN1_E4	-0.162743738	-0.17127	-0.20672	-0.13211	107	107
14	23793173	23793261	BCL2L2-PABPN1_E5	-0.017831591	-0.016215	-0.03331	-0.00926	88	88
19	45260273	45260478	BCL3_E4	-0.237835756	-0.26324	-0.31663	-0.10719	205	205
3	187442728	187442866	BCL6_E7	-0.121454493	-0.120495	-0.1784	-0.06984	138	138
12	122468605	122468687	BCL7A_E2	-0.347728415	-0.355495	-0.38325	-0.28593	82	82
22	23653883	23654023	BCR_E19	-0.295701071	-0.296945	-0.33142	-0.25002	140	140
3	5021985	5022093	BHLHE40_E3	-0.0903725	-0.084065	-0.14775	-0.05601	108	108
12	32487449	32487601	BICD1_E6	-0.108620329	-0.11443	-0.15076	-0.05127	152	152
2	127827570	127827666	BIN1_E5	-0.24109125	-0.24127	-0.3151	-0.17308	96	96
2	127821508	127821594	BIN1_E8	-0.386412209	-0.38792	-0.43811	-0.34778	86	86
12	51696870	51696925	BIN2_E3	-0.205746182	-0.16656	-0.33005	-0.15468	55	55
2	32602655	32602837	BIRC6_E2	-0.232646648	-0.20696	-0.36009	-0.14941	182	182
2	32688261	32688449	BIRC6_E24	-0.253566596	-0.25294	-0.31767	-0.17921	188	188
2	32824805	32824967	BIRC6_E70	-0.034805679	-0.03865	-0.06737	0.01349	162	162
2	32828072	32828150	BIRC6_E71	-0.056404744	-0.06049	-0.06166	-0.02857	78	78
2	32832521	32832710	BIRC6_E72	-0.214949683	-0.2313	-0.27281	-0.15508	189	189
10	22615818	22615915	BMI1_E2	-0.219769588	-0.21198	-0.24465	-0.17969	97	97
10	22617976	22618057	BMI1_E8	-0.004509136	-0.02155	-0.02242	0.01471	81	81
6	7880223	7880334	BMP6_E6	-0.179512883	-0.21601	-0.2558	-0.06136	111	111
20	55748255	55748366	BMP7_E6	-0.244368198	-0.25728	-0.2659	-0.22041	111	111
10	88651883	88651986	BMPR1A_E3	-0.23449301	-0.24825	-0.31175	-0.18606	103	103
10	88678928	88679226	BMPR1A_E8	-0.070740638	-0.043665	-0.24692	0.01669	298	298
4	96035870	96035973	BMPR1B_E3	-0.098606796	-0.07949	-0.15101	-0.07693	103	103
2	203397307	203397455	BMPR2_E9	-0.134653446	-0.13487	-0.20389	-0.09693	148	148
15	83936884	83936984	BNC1_E2	-0.2046525	-0.203985	-0.24815	-0.1871	100	100
9	16552527	16552763	BNC2_E5	-0.215952797	-0.2262	-0.28298	-0.10714	236	236
20	36959449	36959492	BPI_E12	-0.721045349	-0.7236	-0.75924	-0.6955	43	43
20	31608133	31608201	BPIFB2_E11	-0.2980525	-0.293705	-0.33717	-0.26924	68	68
20	31604847	31604908	BPIFB2_E6	-0.396821148	-0.42345	-0.42992	-0.30611	61	61
1	220242725	220242774	BPNT1_E4	-0.180617959	-0.18932	-0.19169	-0.12907	49	49
17	65960327	65960520	BPTF_E25	-0.033761606	-0.03289	-0.0949	0.00261	193	193
17	65890149	65890281	BPTF_E7	-0.200395152	-0.19597	-0.25191	-0.1468	132	132
17	65899904	65900034	BPTF_E8	-0.452115857	-0.45146	-0.47118	-0.43145	130	70
7	140481375	140481493	BRAF_E11	-0.203570085	-0.215975	-0.23012	-0.16563	118	118
7	140507759	140507862	BRAF_E5	-0.065438447	-0.02645	-0.12675	-0.02494	103	103
7	140501211	140501360	BRAF_E6	-0.017026779	-0.00955	-0.06855	-0.00882	149	149
9	136898711	136898827	BRD3_E11	-0.348047328	-0.354135	-0.36606	-0.33209	116	116
19	15349869	15350075	BRD4_E17	-0.135781845	-0.131405	-0.18126	-0.09086	206	206
19	15379715	15379853	BRD4_E2	-0.075977681	-0.07608	-0.10455	-0.02512	138	138
19	15366107	15366403	BRD4_E9	-0.14845527	-0.150295	-0.21967	-0.09683	296	296
5	137496579	137496757	BRD8_E18	-0.294860225	-0.300165	-0.34978	-0.26065	178	178
5	137495757	137495862	BRD8_E19	-0.236623429	-0.22209	-0.27765	-0.18523	105	105
5	887475	887586	BRD9_E6	-0.243941171	-0.25074	-0.27469	-0.18109	111	111
2	28210859	28210954	BRE_E3	-0.198119263	-0.20917	-0.25488	-0.12351	95	95
3	10157385	10157503	BRK1_E1	-0.280666102	-0.28652	-0.34253	-0.21799	118	118
14	36331795	36331892	BRMS1L_E5	-0.352489381	-0.36069	-0.4068	-0.29601	97	97
14	36334140	36334205	BRMS1L_E7	-0.120425692	-0.10196	-0.1631	-0.10012	65	65
3	9787983	9788138	BRPF1_E12	-0.126591548	-0.12061	-0.20157	-0.11427	155	155
3	9788849	9789033	BRPF1_E13	-0.148667337	-0.169485	-0.2066	-0.08028	184	184
3	9782462	9782625	BRPF1_E3	-0.146701534	-0.14128	-0.16278	-0.13314	163	163
3	9782991	9783123	BRPF1_E4	-0.291143182	-0.30759	-0.48273	-0.16006	132	132
19	55798374	55798469	BRSK1_E2	-0.246314211	-0.24569	-0.30504	-0.23243	95	95
19	55798581	55798667	BRSK1_E3	-0.270491744	-0.269005	-0.28686	-0.2503	86	86
19	55805384	55805501	BRSK1_E5	-0.191201709	-0.205	-0.22146	-0.15395	117	117
19	55805696	55805765	BRSK1_E7	-0.315696522	-0.30933	-0.3468	-0.26249	69	69
19	55812879	55813026	BRSK1_E8	-0.12118483	-0.12472	-0.19509	-0.06083	147	147
11	1459535	1459621	BRSK2_E3	-0.283735698	-0.28481	-0.31947	-0.22984	86	86
11	1462017	1462158	BRSK2_E4	-0.371897589	-0.35217	-0.50246	-0.29646	141	141
11	1463719	1463836	BRSK2_E5	-0.201978462	-0.19323	-0.24077	-0.1687	117	117
11	1464564	1464633	BRSK2_E7	-0.093944348	-0.09295	-0.10937	-0.07881	69	69
21	40636816	40636945	BRWD1_E16	-0.208451705	-0.21674	-0.28892	-0.13683	129	129
21	40627570	40627754	BRWD1_E19	-0.08931212	-0.084475	-0.18512	-0.05534	184	184
21	40685166	40685225	BRWD1_E2	-0.157324407	-0.16054	-0.18694	-0.12902	59	59
21	40600425	40600508	BRWD1_E27	-0.170093133	-0.17425	-0.23122	-0.14455	83	83
21	40597011	40597123	BRWD1_E28	-0.219394464	-0.24455	-0.24847	-0.16183	112	112
21	40684766	40684826	BRWD1_E4	-0.295452833	-0.290175	-0.34155	-0.27426	60	60
19	17515179	17515246	BST2_E2	-0.24469194	-0.23084	-0.29552	-0.21576	67	67
10	93719734	93719911	BTAF1_E11	-0.246935593	-0.23895	-0.34459	-0.17712	177	177
10	93768585	93768707	BTAF1_E27	-0.08079582	-0.057275	-0.16213	-0.0546	122	122
10	93770829	93770907	BTAF1_E29	-0.353272308	-0.33749	-0.37634	-0.33191	78	78
10	93773655	93773786	BTAF1_E32	-0.248983359	-0.2601	-0.26595	-0.19945	131	131
11	13427205	13427403	BTBD10_E6	-0.070579899	-0.077335	-0.1263	-0.02812	198	198
19	1990715	1990821	BTBD2_E4	-0.298155472	-0.31447	-0.35947	-0.22854	106	106
20	11899733	11899824	BTBD3_E2	-0.174606703	-0.17992	-0.21027	-0.14923	91	91
6	26384049	26384143	BTN2A2_E1	-0.127893175	-0.12858	-0.14818	-0.11458	94	63
10	103296299	103296410	BTRC_E12	-0.060515586	-0.04806	-0.1173	-0.04708	111	111
10	103292708	103292827	BTRC_E9	-0.251274034	-0.28499	-0.31722	-0.11063	119	119
2	111397318	111397425	BUB1_E24	-0.213871121	-0.21619	-0.24781	-0.18205	107	107
15	40494605	40494666	BUB1B_E13	-0.270367377	-0.27035	-0.2712	-0.26933	61	61
2	201677930	201678004	BZW1_E2	-0.345626216	-0.37471	-0.40257	-0.28162	74	74
2	201681047	201681113	BZW1_E5	-0.307596212	-0.31586	-0.33277	-0.25592	66	66
2	201681828	201681964	BZW1_E6	-0.018015515	-0.024065	-0.06093	0.00786	136	136
7	16745684	16745713	BZW2_E11	-0.480625862	-0.47853	-0.51163	-0.47639	29	29
7	16722404	16722470	BZW2_E4	-0.493280606	-0.49301	-0.55563	-0.43768	66	66
7	16725529	16725665	BZW2_E5	-0.368530515	-0.36091	-0.42574	-0.28163	136	136
10	103761727	103761829	C10orf76_E14	-0.32094098	-0.31111	-0.38987	-0.27372	102	102
11	111952705	111952759	C11orf57_E4	-0.464175741	-0.438295	-0.51399	-0.43499	54	54
16	67174413	67174497	C16orf70_E10	-0.212855357	-0.209525	-0.24342	-0.17652	84	84
17	6918380	6918475	C17orf49_E2	-0.028910211	-0.03323	-0.03729	-0.00727	95	95
18	21107758	21107865	C18orf8_E14	-0.244343084	-0.24724	-0.26058	-0.22452	107	107
19	7741967	7742061	C19orf59_E1	-0.352529574	-0.34318	-0.43739	-0.31113	94	94
19	7742989	7743127	C19orf59_E3	-0.382353043	-0.40064	-0.54947	-0.22967	138	138
1	200876961	200877015	C1orf106_E5	-0.197397037	-0.202155	-0.20449	-0.14804	54	54
1	169770046	169770112	C1orf112_E1	-0.247073636	-0.24306	-0.29262	-0.21018	66	66
1	57252847	57252881	C1orf168_E4	-0.371023235	-0.39756	-0.39925	-0.33172	34	34
1	75042578	75042620	C1orf173_E13	-0.396682619	-0.420755	-0.42246	-0.31065	42	42
1	161335987	161336068	C1orf192_E3	-0.364464198	-0.35909	-0.42632	-0.29709	81	81
1	186386675	186386786	C1orf27_E12	-0.16365036	-0.16251	-0.18819	-0.08496	111	111
20	31041106	31041298	C20orf112_E4	-0.153326563	-0.157055	-0.18597	-0.10206	192	192
22	23962780	23962802	C22orf43_E5	-0.777718182	-0.786775	-0.79965	-0.71726	22	22
12	22688191	22688278	C2CD5_E2	-0.329702414	-0.36498	-0.43759	-0.22247	87	87
12	22666227	22666313	C2CD5_E8	-0.351009884	-0.34863	-0.43426	-0.2886	86	86
2	209051669	209051710	C2orf80_E1	-0.316621707	-0.3249	-0.35705	-0.27081	41	41
19	6710649	6710856	C3_E13	-0.129980435	-0.13587	-0.17663	-0.08053	207	207
19	6692934	6693094	C3_E26	-0.221029625	-0.22814	-0.30106	-0.16331	160	160
19	6684785	6684845	C3_E31	-0.140667667	-0.143365	-0.1536	-0.09787	60	60
3	143704384	143704688	C3orf58_E2	-0.256579408	-0.262545	-0.33676	-0.17915	304	304
4	100461568	100461612	C4orf17_E7	-0.189018409	-0.186445	-0.22594	-0.18532	44	44
6	34664222	34664380	C6orf106_E1	-0.054540253	-0.059285	-0.06671	-0.03396	158	158
6	34622401	34622556	C6orf106_E2	-0.375394581	-0.40446	-0.43662	-0.22918	155	155
6	30620578	30620692	C6orf136_E6	-0.101042368	-0.098495	-0.12999	-0.09223	114	114
6	31691160	31691221	C6orf25_E1	-0.18954918	-0.18734	-0.20076	-0.18146	61	61
7	99755465	99755561	C7orf43_E2	-0.117666979	-0.11385	-0.15717	-0.08907	96	96
7	139083344	139083443	C7orf55-LUC7L2_E4	-0.109152828	-0.10607	-0.14255	-0.06995	99	99
7	139091919	139092096	C7orf55-LUC7L2_E7	-0.114488644	-0.12014	-0.17895	-0.05525	177	177
7	139094308	139094400	C7orf55-LUC7L2_E8	-0.250942065	-0.257935	-0.27706	-0.20193	92	92
7	47859104	47859195	C7orf69_E3	-0.235650769	-0.22879	-0.30207	-0.20637	91	91
9	77599822	77599926	C9orf41_E7	-0.235862308	-0.23051	-0.26375	-0.22471	104	104
9	77598682	77598784	C9orf41_E8	-0.101486667	-0.094965	-0.1376	-0.03979	102	102
9	132594174	132594252	C9orf78_E5	-0.343697564	-0.34867	-0.39508	-0.2928	78	78
9	132590439	132590531	C9orf78_E9	-0.360218913	-0.3495	-0.42517	-0.27915	92	92
9	114470134	114470204	C9orf84_E16	-0.368690286	-0.37156	-0.43856	-0.30656	70	70
16	66884443	66884562	CA7_E3	-0.183838403	-0.19762	-0.23103	-0.12924	119	119
16	66885365	66885461	CA7_E4	-0.084433958	-0.10047	-0.13547	-0.01608	96	96
22	24530268	24530382	CABIN1_E28	-0.166530175	-0.168255	-0.20924	-0.1325	114	114
19	13419229	13419342	CACNA1A_E13	-0.226542124	-0.21968	-0.27573	-0.21021	113	113
19	13418933	13419065	CACNA1A_E14	-0.238151212	-0.24186	-0.27242	-0.18354	132	132
19	13418595	13418668	CACNA1A_E15	-0.174272192	-0.18112	-0.18237	-0.15231	73	73
19	13414580	13414698	CACNA1A_E16	-0.266268814	-0.26587	-0.30298	-0.24336	118	118
19	13387882	13387942	CACNA1A_E23	-0.278211167	-0.28204	-0.31231	-0.20693	60	60
19	13373547	13373647	CACNA1A_E25	-0.3008224	-0.30019	-0.32768	-0.28002	100	100
19	13372263	13372424	CACNA1A_E26	-0.042340745	-0.04212	-0.12786	0.01711	161	161
19	13370377	13370515	CACNA1A_E27	0.022599275	0.01317	0.01142	0.03667	138	138
19	13368163	13368365	CACNA1A_E28	-0.205034703	-0.21079	-0.30399	-0.13012	202	202
19	13563689	13563829	CACNA1A_E3	-0.177027643	-0.17625	-0.22841	-0.13482	140	140
19	13342523	13342674	CACNA1A_E35	-0.171401589	-0.14787	-0.2207	-0.1466	151	151
19	13325046	13325147	CACNA1A_E40	-0.180043366	-0.18131	-0.23746	-0.12594	101	101
19	13476130	13476283	CACNA1A_E5	-0.094335686	-0.09114	-0.12622	-0.06828	153	153
19	13470419	13470613	CACNA1A_E6	-0.209408557	-0.213045	-0.26984	-0.11103	194	194
9	140904461	140904529	CACNA1B_E17	-0.245993971	-0.239705	-0.31057	-0.17217	68	68
9	140946543	140946640	CACNA1B_E25	-0.264959381	-0.28141	-0.28331	-0.21921	97	97
9	140952183	140952321	CACNA1B_E27	-0.279481739	-0.30188	-0.36052	-0.20445	138	138
9	140968452	140968518	CACNA1B_E34	-0.157178636	-0.14462	-0.19357	-0.13819	66	66
9	140970270	140970362	CACNA1B_E35	-0.480404565	-0.493795	-0.50873	-0.43031	92	92
9	140846725	140846829	CACNA1B_E7	-0.499675865	-0.509675	-0.5199	-0.46919	104	104
9	140850149	140850265	CACNA1B_E8	-0.102575948	-0.093675	-0.11765	-0.06906	116	116
12	2690755	2690963	CACNA1C_E14	-0.258667914	-0.26274	-0.32013	-0.19267	208	163
12	2706602	2706662	CACNA1C_E22	-0.168697167	-0.14132	-0.30951	-0.09572	60	60
12	2714844	2714952	CACNA1C_E25	-0.199011574	-0.192155	-0.22424	-0.17878	108	108
12	2717676	2717878	CACNA1C_E28	-0.133660661	-0.13763	-0.18044	-0.10008	202	121
12	2721068	2721179	CACNA1C_E30	-0.303468018	-0.30753	-0.31711	-0.26614	111	111
12	2760805	2760934	CACNA1C_E34	-0.308357829	-0.3161	-0.3465	-0.24525	129	129
12	2763000	2763066	CACNA1C_E35	-0.227813636	-0.242445	-0.25062	-0.19745	66	66
12	2774746	2774874	CACNA1C_E38	-0.185758203	-0.207825	-0.24669	-0.08676	128	128
12	2778098	2778201	CACNA1C_E40	-0.267079612	-0.26477	-0.28643	-0.22673	103	103
12	2566732	2566872	CACNA1C_E5	-0.134156429	-0.139225	-0.16354	-0.11543	140	140
12	2595269	2595428	CACNA1C_E6	-0.318920063	-0.32717	-0.37058	-0.26934	159	159
12	2602355	2602552	CACNA1C_E7	-0.449698477	-0.44163	-0.54962	-0.35053	197	197
12	2621977	2622150	CACNA1C_E9	-0.265458092	-0.25622	-0.40437	-0.19144	173	173
3	53778766	53778854	CACNA1D_E24	-0.217756364	-0.222175	-0.24486	-0.19273	88	88
3	53796024	53796108	CACNA1D_E31	-0.227954881	-0.22668	-0.27058	-0.18433	84	84
3	53810886	53810983	CACNA1D_E38	0.006592577	0.02588	-0.02569	0.03093	97	97
3	53694159	53694302	CACNA1D_E5	-0.079996503	-0.07335	-0.13039	-0.02246	143	143
1	181689918	181689991	CACNA1E_E15	-0.33159274	-0.34589	-0.3645	-0.24316	73	73
1	181693605	181693673	CACNA1E_E17	-0.246001765	-0.22477	-0.27795	-0.19276	68	68
1	181708282	181708389	CACNA1E_E25	-0.173109065	-0.16847	-0.19385	-0.1291	107	107
1	181724372	181724533	CACNA1E_E28	-0.338132174	-0.33872	-0.3982	-0.28814	161	161
1	181725091	181725229	CACNA1E_E29	-0.168651812	-0.16875	-0.20042	-0.16568	138	138
1	181727082	181727247	CACNA1E_E31	-0.075707758	-0.06613	-0.09908	-0.04113	165	165
1	181727893	181728004	CACNA1E_E32	-0.129581892	-0.1485	-0.15591	-0.09498	111	111
1	181731709	181731793	CACNA1E_E33	-0.14710381	-0.140635	-0.19205	-0.13795	84	84
1	181732541	181732667	CACNA1E_E34	-0.317970079	-0.28503	-0.46566	-0.25244	126	126
1	181741201	181741367	CACNA1E_E37	-0.290381867	-0.29773	-0.30873	-0.2137	166	166
1	181752814	181752920	CACNA1E_E40	-0.353972264	-0.383455	-0.44039	-0.27894	106	106
1	181548207	181548360	CACNA1E_E5	-0.153049412	-0.1688	-0.17838	-0.11594	153	153
1	181549730	181549912	CACNA1E_E6	-0.141693846	-0.13494	-0.24136	-0.05014	182	182
1	181620473	181620577	CACNA1E_E7	-0.153996058	-0.164145	-0.16643	-0.13349	104	104
1	181684473	181684527	CACNA1E_E9	-0.141955926	-0.144605	-0.15382	-0.13626	54	54
17	48668795	48668981	CACNA1G_E11	-0.239684839	-0.25885	-0.30304	-0.14987	186	186
17	48669099	48669214	CACNA1G_E12	-0.224050609	-0.22472	-0.24224	-0.19952	115	115
17	48669297	48669453	CACNA1G_E13	-0.126318333	-0.12135	-0.17776	-0.09918	156	156
17	48680375	48680560	CACNA1G_E21	-0.178301189	-0.17886	-0.28802	-0.06651	185	185
17	48681515	48681642	CACNA1G_E22	-0.084997087	-0.05947	-0.1571	-0.05249	127	127
17	48683258	48683384	CACNA1G_E23	-0.275093175	-0.27006	-0.29795	-0.25384	126	126
17	48694798	48694932	CACNA1G_E29	-0.001706642	-0.004575	-0.00737	0.01923	134	134
17	48695219	48695290	CACNA1G_E30	-0.122054507	-0.12733	-0.13463	-0.09219	71	71
17	48695582	48695704	CACNA1G_E32	-0.002680164	-0.00501	-0.07043	0.04756	122	122
17	48649238	48649398	CACNA1G_E5	-0.042028375	-0.03173	-0.08447	-0.02509	160	160
16	1257000	1257118	CACNA1H_E12	-0.665727966	-0.67139	-0.70335	-0.57572	118	118
16	1265522	1265593	CACNA1H_E29	-0.377750563	-0.37935	-0.41772	-0.31495	71	71
16	1267918	1268040	CACNA1H_E31	-0.301414836	-0.29509	-0.33309	-0.26558	122	122
22	40055701	40055857	CACNA1I_E14	-0.22734391	-0.19122	-0.37621	-0.13046	156	156
22	40060743	40060928	CACNA1I_E21	-0.191064162	-0.19264	-0.2381	-0.14611	185	185
22	40061502	40061629	CACNA1I_E22	-0.221836693	-0.22078	-0.2774	-0.16093	127	127
22	40064296	40064386	CACNA1I_E24	-0.261654	-0.299105	-0.35201	-0.10405	90	90
22	40068953	40069087	CACNA1I_E28	-0.237202015	-0.240105	-0.30141	-0.18648	134	134
22	40073345	40073424	CACNA1I_E30	-0.161134051	-0.14972	-0.20548	-0.14865	79	79
22	40073991	40074113	CACNA1I_E31	-0.113782951	-0.117915	-0.18321	-0.05274	122	122
22	40015314	40015412	CACNA1I_E4	-0.140414184	-0.132825	-0.18054	-0.10866	98	98
1	201038264	201038324	CACNA1S_E19	-0.444182333	-0.43742	-0.46835	-0.40374	60	60
7	81634738	81634813	CACNA2D1_E18	-0.1258588	-0.12595	-0.12659	-0.1243	75	75
7	81978883	81978965	CACNA2D1_E2	-0.198725366	-0.188125	-0.24176	-0.18678	82	82
3	50413544	50413619	CACNA2D2_E18	-0.143082933	-0.13996	-0.17521	-0.09743	75	75
3	54930775	54930897	CACNA2D3_E26	-0.425419918	-0.43501	-0.43767	-0.37938	122	122
3	55002476	55002538	CACNA2D3_E28	-0.230237903	-0.230265	-0.24013	-0.20908	62	62
3	54537518	54537681	CACNA2D3_E5	-0.085405706	-0.08792	-0.18548	-0.01434	163	163
12	49219216	49219275	CACNB3_E8	-0.322011695	-0.32419	-0.32919	-0.30883	59	59
2	152739764	152739884	CACNB4_E3	-0.01316875	0.00462	-0.07598	0.00782	120	120
22	36983511	36983595	CACNG2_E2	-0.42349631	-0.41561	-0.47006	-0.37372	84	84
16	24268075	24268286	CACNG3_E1	-0.079854882	-0.06344	-0.18009	-0.03758	211	211
19	3611920	3612411	CACTIN_E10	-0.136445031	-0.12815	-0.27564	-0.05741	491	491
19	3620704	3620800	CACTIN_E3	-0.340808542	-0.330785	-0.40019	-0.2934	96	96
19	3613461	3613584	CACTIN_E8	-0.30302626	-0.31037	-0.37831	-0.23071	123	123
10	120467003	120467099	CACUL1_E4	-0.145083438	-0.14632	-0.20038	-0.13465	96	96
2	27456493	27456676	CAD_E21	-0.078473388	-0.08054	-0.15203	-0.04789	183	183
2	27458403	27458508	CAD_E25	-0.23434381	-0.23689	-0.28402	-0.20023	105	105
2	27459151	27459391	CAD_E26	-0.090640917	-0.073515	-0.16889	-0.04824	240	240
11	115047193	115047312	CADM1_E10	-0.027305126	-0.0227	-0.06747	-0.01297	119	119
11	115110993	115111140	CADM1_E2	-0.323532449	-0.32575	-0.38531	-0.20149	147	147
11	115109219	115109372	CADM1_E3	-0.158100719	-0.15588	-0.20177	-0.11417	153	153
3	85935339	85935477	CADM2_E4	-0.207029203	-0.205455	-0.26726	-0.13175	138	138
19	44131795	44131942	CADM4_E2	0.04562381	0.071	-0.00813	0.07243	147	147
19	44127481	44127591	CADM4_E9	-0.283648273	-0.290605	-0.34758	-0.23559	110	110
3	62431439	62431472	CADPS_E27	-0.339274242	-0.34415	-0.34567	-0.32963	33	33
3	62578311	62578423	CADPS_E7	-0.443744911	-0.47144	-0.50483	-0.35217	112	112
7	122221232	122221344	CADPS2_E7	-0.240015982	-0.241305	-0.45263	-0.08376	112	112
7	93116242	93116319	CALCR_E2	-0.242325714	-0.28441	-0.34715	-0.15879	77	77
14	90870722	90870858	CALM1_E5	-0.224754118	-0.22457	-0.31483	-0.15051	136	136
2	47389657	47389801	CALM2_E3	-0.116007083	-0.098435	-0.23586	-0.03291	144	144
2	47388861	47388997	CALM2_E5	-0.424144191	-0.43418	-0.47801	-0.36533	136	136
19	47111453	47111597	CALM3_E3	-0.478157569	-0.502125	-0.55275	-0.38395	144	144
19	47111738	47111845	CALM3_E4	-0.388562897	-0.38479	-0.42413	-0.35416	107	107
19	47112102	47112238	CALM3_E5	-0.151127647	-0.147715	-0.17642	-0.13445	136	136
1	1847123	1847174	CALML6_E2	-0.08517098	-0.07129	-0.11636	-0.07064	51	51
7	128399845	128399906	CALU_E5	-0.100744426	-0.10261	-0.13383	-0.07859	61	61
10	12833156	12833232	CAMK1D_E6	-0.308697237	-0.320145	-0.32562	-0.25898	76	76
1	209776558	209776633	CAMK1G_E3	-0.278666667	-0.27949	-0.33348	-0.21597	75	75
1	209781202	209781278	CAMK1G_E6	-0.480640263	-0.484795	-0.51067	-0.44334	76	76
5	149669126	149669188	CAMK2A_E1	-0.187594516	-0.193095	-0.2189	-0.14544	62	62
5	149630250	149630373	CAMK2A_E10	-0.141253089	-0.14082	-0.20106	-0.12271	123	123
5	149644518	149644578	CAMK2A_E3	-0.217861833	-0.201105	-0.26612	-0.19693	60	60
5	149636328	149636394	CAMK2A_E5	-0.196293485	-0.172295	-0.25072	-0.1164	66	66
5	149633006	149633109	CAMK2A_E7	-0.063267184	-0.0577	-0.08343	-0.05534	103	103
5	149631544	149631628	CAMK2A_E8	-0.256558571	-0.2636	-0.29964	-0.18075	84	84
5	149631312	149631407	CAMK2A_E9	-0.32819	-0.31605	-0.40688	-0.27447	95	95
7	44260214	44260309	CAMK2B_E22	-0.100479895	-0.10796	-0.11442	-0.08467	95	95
7	44294140	44294206	CAMK2B_E5	-0.255018788	-0.250785	-0.30169	-0.22201	66	66
7	44286718	44286791	CAMK2B_E6	0.084638082	0.08497	0.07508	0.11538	73	73
7	44283023	44283126	CAMK2B_E7	-0.248351262	-0.25045	-0.28775	-0.15215	103	103
7	44282848	44282932	CAMK2B_E8	-0.318532976	-0.3045	-0.35747	-0.25556	84	84
7	44282158	44282253	CAMK2B_E9	-0.080318211	-0.07456	-0.10588	-0.05342	95	95
4	114436224	114436347	CAMK2D_E10	-0.188863333	-0.16425	-0.22991	-0.12713	123	123
4	114434985	114435069	CAMK2D_E11	-0.129573452	-0.10459	-0.30256	-0.05731	84	84
10	75606982	75607105	CAMK2G_E10	-0.26728122	-0.26426	-0.32015	-0.25134	123	123
10	75632746	75632841	CAMK2G_E2	-0.106058947	-0.10677	-0.11852	-0.08646	95	95
10	75608770	75608873	CAMK2G_E7	-0.180533883	-0.18229	-0.19585	-0.16785	103	103
10	75608283	75608367	CAMK2G_E8	-0.141245714	-0.152555	-0.16237	-0.11497	84	84
1	20811706	20811872	CAMK2N1_E1	0.094913494	0.11086	0.06635	0.12926	166	166
5	110784826	110784901	CAMK4_E7	-0.312613733	-0.31289	-0.31414	-0.31004	75	75
12	121708700	121708748	CAMKK2_E2	-0.466442083	-0.470075	-0.49213	-0.39794	48	48
3	49899726	49899821	CAMKV_E1	-0.257417263	-0.26867	-0.31128	-0.21377	95	95
3	49899223	49899298	CAMKV_E3	-0.100900133	-0.10721	-0.11304	-0.06637	75	75
3	49898612	49898733	CAMKV_E5	-0.078667851	-0.07963	-0.08562	-0.05564	121	121
9	138741982	138742079	CAMSAP1_E7	-0.223689278	-0.21861	-0.29001	-0.16582	97	97
1	200826881	200827187	CAMSAP2_E17	-0.080358366	-0.031755	-0.21118	0.01114	306	306
19	7675585	7675679	CAMSAP3_E9	-0.156702021	-0.15377	-0.23166	-0.11339	94	94
1	6885151	6885270	CAMTA1_E3	-0.184781008	-0.16789	-0.24605	-0.11407	119	119
17	4886270	4886338	CAMTA2_E4	-0.066055735	-0.04352	-0.10669	-0.04213	68	68
17	4886051	4886187	CAMTA2_E5	-0.193484632	-0.20465	-0.23838	-0.09196	136	136
17	4885383	4885455	CAMTA2_E6	-0.297919861	-0.31087	-0.32556	-0.26611	72	72
12	67703680	67703850	CAND1_E12	-0.307565412	-0.33647	-0.36679	-0.19217	170	170
12	67703931	67704096	CAND1_E13	-0.153448182	-0.16598	-0.20123	-0.11646	165	165
12	67705472	67705580	CAND1_E14	-0.112900556	-0.11677	-0.16819	-0.05349	108	108
12	67675689	67675833	CAND1_E2	-0.019037639	0.004755	-0.13705	0.04527	144	144
1	40536101	40536184	CAP1_E10	-0.305456024	-0.30346	-0.32947	-0.26444	83	83
6	44148196	44148236	CAPN11_E15	-0.2179965	-0.205455	-0.25415	-0.19508	40	40
16	599287	599471	CAPN15_E3	-0.257642228	-0.26121	-0.2887	-0.21059	184	184
11	34093272	34093335	CAPRIN1_E2	-0.384335714	-0.37826	-0.4734	-0.34543	63	63
11	34093447	34093534	CAPRIN1_E3	-0.377607586	-0.38566	-0.47154	-0.26059	87	87
12	30883172	30883216	CAPRIN2_E7	-0.425196591	-0.426255	-0.44679	-0.35383	44	44
7	116557780	116557921	CAPZA2_E10	-0.082937872	-0.09283	-0.14859	-0.00958	141	141
7	116546316	116546396	CAPZA2_E6	-0.167699625	-0.177465	-0.17867	-0.12904	80	80
1	19711998	19712120	CAPZB_E3	-0.423592951	-0.423165	-0.45757	-0.40026	122	122
1	19683915	19684057	CAPZB_E5	-0.224750915	-0.22135	-0.2674	-0.19873	142	142
1	19671680	19671746	CAPZB_E7	-0.359467273	-0.36672	-0.42049	-0.25905	66	66
1	19670851	19670928	CAPZB_E8	-0.268739342	-0.26651	-0.30014	-0.23385	77	76
7	2987208	2987421	CARD11_E2	-0.258979014	-0.26697	-0.31205	-0.22378	213	213
7	2985452	2985590	CARD11_E3	-0.159444275	-0.19863	-0.24344	-0.04345	138	138
19	11031334	11031424	CARM1_E12	-0.288637111	-0.298225	-0.36435	-0.24357	90	90
19	11019778	11019883	CARM1_E4	-0.253666095	-0.22779	-0.34574	-0.18322	105	105
19	11022859	11022970	CARM1_E5	-0.209535045	-0.20449	-0.24608	-0.18878	111	111
15	40951536	40951659	CASC5_E25	-0.479368862	-0.48314	-0.54366	-0.30915	123	123
16	2240073	2240171	CASKIN1_E3	-0.075063776	-0.07482	-0.09863	-0.03266	98	98
16	2239419	2239565	CASKIN1_E4	-0.16545726	-0.171175	-0.22907	-0.12282	146	146
2	202068452	202068489	CASP10_E5	-0.136781892	-0.14854	-0.14976	-0.10592	37	37
4	185559554	185559607	CASP3_E1	-0.093180943	-0.10613	-0.10737	-0.07058	53	53
2	202136238	202136344	CASP8_E3	-0.061975	-0.04838	-0.12572	-0.01413	106	106
15	43924914	43925132	CATSPER2_E10	-0.697881988	-0.70189	-0.87987	-0.58559	218	171
20	32216155	32216241	CBFA2T2_E7	-0.108480698	-0.111655	-0.12264	-0.03374	86	86
16	67063310	67063388	CBFB_E1	-0.100404103	-0.09914	-0.12731	-0.07942	78	78
16	67063629	67063716	CBFB_E2	-0.033759195	-0.03315	-0.0463	-0.02304	87	87
18	70205887	70206007	CBLN2_E2	-0.0731005	-0.08382	-0.08625	-0.04378	120	120
18	70205410	70205608	CBLN2_E3	-0.146868283	-0.148885	-0.2041	-0.07608	198	198
20	54575786	54575903	CBLN4_E2	-0.28393735	-0.28457	-0.33127	-0.25964	117	117
17	46154226	46154366	CBX1_E1	-0.180603286	-0.18659	-0.22458	-0.1352	140	140
17	77753160	77753226	CBX2_E3	-0.32299	-0.316705	-0.36716	-0.27799	66	66
7	26251701	26251828	CBX3_E5	-0.381937559	-0.38432	-0.4465	-0.31424	127	127
12	54639898	54639999	CBX5_E3	-0.076672574	-0.08507	-0.09215	-0.05924	101	101
22	39268126	39268195	CBX6_E1	0.033784783	0.02982	0.01976	0.06203	69	69
22	39267696	39267762	CBX6_E3	-0.009627879	-0.00704	-0.02994	-0.00122	66	66
17	77770295	77770339	CBX8_E2	-0.027022955	-0.018185	-0.04923	-0.01531	44	44
8	22476339	22476528	CCAR2_E18	-0.335934127	-0.34288	-0.38527	-0.23711	189	189
8	22464119	22464211	CCAR2_E3	-0.344894891	-0.34467	-0.41928	-0.28279	92	92
8	22464422	22464537	CCAR2_E4	-0.191423565	-0.19962	-0.21091	-0.17708	115	115
16	28601416	28601546	CCDC101_E5	-0.201879462	-0.19764	-0.30645	-0.14958	130	130
16	28601616	28601763	CCDC101_E6	-0.234225102	-0.24748	-0.27544	-0.17889	147	147
16	28602093	28602256	CCDC101_E8	-0.135935583	-0.1177	-0.20455	-0.10363	163	163
16	28602910	28603027	CCDC101_E9	-0.412875812	-0.41998	-0.46119	-0.33992	117	117
19	56163795	56164112	CCDC106_E5	-0.074469243	-0.07477	-0.1315	-0.00522	317	317
18	47787433	47787607	CCDC11_E3	-0.266249713	-0.280435	-0.33244	-0.21066	174	174
7	92978022	92978119	CCDC132_E24	-0.114398763	-0.10989	-0.1781	-0.07702	97	97
4	24838057	24838130	CCDC149_E7	-0.269402192	-0.28776	-0.29972	-0.18856	73	73
2	197577400	197577463	CCDC150_E17	-0.365728889	-0.34403	-0.39992	-0.34184	63	63
19	49910142	49910220	CCDC155_E9	-0.277872692	-0.26794	-0.32272	-0.26645	78	78
12	94706689	94706793	CCDC41_E13	-0.106869231	-0.121425	-0.1834	-0.01484	104	104
17	61824240	61824321	CCDC47_E12	-0.150001235	-0.15652	-0.19126	-0.12526	81	81
17	61830100	61830159	CCDC47_E9	-0.24592678	-0.2461	-0.25011	-0.20978	59	59
3	191098475	191098520	CCDC50_E8	-0.275824444	-0.28543	-0.28748	-0.22106	45	45
3	122102020	122102071	CCDC58_E1	-0.129617843	-0.13105	-0.14555	-0.10956	51	51
10	61592282	61592411	CCDC6_E3	-0.329149302	-0.33488	-0.44551	-0.21138	129	129
10	61574409	61574513	CCDC6_E4	-0.204703654	-0.207595	-0.20897	-0.17372	104	104
10	61572392	61572553	CCDC6_E5	-0.319751429	-0.30006	-0.41735	-0.18884	161	161
11	32720796	32720871	CCDC73_E5	-0.4408968	-0.44105	-0.44727	-0.43395	75	75
2	55545978	55546140	CCDC88A_E19	-0.345462963	-0.339245	-0.42969	-0.30068	162	162
2	55539569	55539715	CCDC88A_E23	-0.340540616	-0.30855	-0.43322	-0.30074	146	146
14	91883974	91884034	CCDC88C_E1	-0.1398455	-0.13888	-0.16203	-0.12013	60	60
2	118766120	118766234	CCDC93_E2	-0.311788158	-0.250725	-0.42367	-0.20984	114	114
17	34417331	34417404	CCL3_E1	-0.405505479	-0.39607	-0.42798	-0.39417	73	73
4	122738792	122738841	CCNA2_E8	-0.350020612	-0.36177	-0.39696	-0.30121	49	49
6	100010717	100010824	CCNC_E2	-0.382626916	-0.38649	-0.39376	-0.34612	107	107
12	4385170	4385386	CCND2_E2	0.012908611	0.00846	-0.02149	0.0423	216	216
15	43483163	43483240	CCNDBP1_E7	-0.164768442	-0.14945	-0.18905	-0.14782	77	77
14	99959014	99959211	CCNK_E1	-0.011028426	-0.02658	-0.05587	0.02852	197	197
14	99959850	99959932	CCNK_E2	0.018295122	0.008775	0.00424	0.0487	82	82
14	99961834	99961966	CCNK_E3	-0.304262879	-0.301955	-0.31786	-0.24212	132	132
3	156877193	156877268	CCNL1_E2	-0.1959624	-0.20748	-0.26011	-0.16573	75	75
3	156868070	156868170	CCNL1_E6	-0.0262414	-0.02407	-0.06825	0.05345	100	100
2	135676424	135676582	CCNT2_E1	-0.112023418	-0.122855	-0.14979	-0.02155	158	158
12	69987289	69987393	CCT2_E10	-0.21604125	-0.210145	-0.25705	-0.18594	104	104
2	62110593	62110683	CCT4_E3	-0.236027222	-0.21913	-0.53335	-0.13793	90	90
2	62104054	62104187	CCT4_E7	-0.392382481	-0.38663	-0.47633	-0.27352	133	133
7	56120114	56120178	CCT6A_E2	-0.242176563	-0.24208	-0.26866	-0.22527	64	64
17	33267557	33267640	CCT6B_E8	0.040850723	0.04097	0.03978	0.04176	83	83
6	74466365	74466405	CD109_E6	-0.40242275	-0.37932	-0.44961	-0.37505	40	40
12	7655073	7655160	CD163_E2	-0.30767625	-0.307765	-0.30818	-0.3072	87	8
1	158224459	158224517	CD1A_E1	-0.970851379	-0.95966	-0.99693	-0.95054	58	58
1	160832406	160832467	CD244_E1	-0.491993934	-0.49789	-0.52546	-0.36781	61	61
1	160808240	160808308	CD244_E5	-0.370592353	-0.38152	-0.4245	-0.30876	68	68
11	118175667	118175716	CD3E_E1	-0.414563061	-0.38623	-0.44611	-0.38424	49	49
20	44750871	44750997	CD40_E3	-0.370236429	-0.36963	-0.40776	-0.35597	126	126
20	44751764	44751858	CD40_E5	-0.281673936	-0.286645	-0.29602	-0.25273	94	94
5	149785821	149785884	CD74_E4	-0.32555	-0.31736	-0.34754	-0.31576	63	63
17	62009554	62009621	CD79B_E1	-0.134591045	-0.13476	-0.19492	-0.09692	67	67
17	62007129	62007248	CD79B_E4	-0.257672353	-0.24673	-0.33475	-0.21227	119	119
11	2418033	2418096	CD81_E8	-0.461751746	-0.4586	-0.51948	-0.44502	63	63
10	12252288	12252321	CDC123_E4	-0.208657273	-0.19012	-0.24245	-0.17575	33	33
10	12277046	12277122	CDC123_E8	-0.017880395	-0.00729	-0.07083	-0.00377	76	76
13	115016023	115016149	CDC16_E12	-0.243272143	-0.225285	-0.3491	-0.19535	126	126
13	115024809	115024873	CDC16_E14	-0.390946406	-0.39614	-0.44997	-0.35033	64	64
13	115004464	115004503	CDC16_E4	-0.274395128	-0.26506	-0.30067	-0.26298	39	39
3	48200833	48200945	CDC25A_E14	-0.030860446	-0.049575	-0.0801	0.0524	112	112
3	48228192	48228269	CDC25A_E2	-0.197731429	-0.20798	-0.25988	-0.14878	77	77
3	48219343	48219478	CDC25A_E7	-0.081601704	-0.08253	-0.08351	-0.03797	135	135
20	3783556	3783619	CDC25B_E12	-0.206128254	-0.20993	-0.21177	-0.19824	63	63
20	3783754	3783853	CDC25B_E13	-0.361235758	-0.36975	-0.38416	-0.32108	99	99
17	45206758	45206887	CDC27_E16	-0.184804651	-0.17514	-0.21526	-0.17263	129	129
19	536242	536340	CDC34_E3	-0.489499592	-0.46474	-0.63169	-0.4167	98	98
19	537012	537147	CDC34_E4	-0.339352741	-0.33485	-0.37431	-0.27033	135	135
19	10514053	10514155	CDC37_E1	-0.134679314	-0.134435	-0.17896	-0.10444	102	102
6	110540566	110540682	CDC40_E11	-0.046768534	-0.05328	-0.091	0.01371	116	116
6	110528708	110528792	CDC40_E4	-0.209473452	-0.177285	-0.27212	-0.16608	84	84
6	110531909	110532006	CDC40_E6	-0.304483299	-0.29872	-0.35963	-0.23027	97	97
6	110534288	110534363	CDC40_E8	-0.2570156	-0.25205	-0.36275	-0.21335	75	75
1	22408214	22408287	CDC42_E2	-0.481452466	-0.46796	-0.5351	-0.44527	73	73
1	22412931	22413041	CDC42_E3	0.023267727	0.023215	0.02278	0.02385	110	110
1	22413161	22413359	CDC42_E4	-0.220933737	-0.2269	-0.286	-0.12407	198	198
1	227261564	227261713	CDC42BPA_E19	-0.383233087	-0.38281	-0.44236	-0.30026	149	149
1	227330645	227330725	CDC42BPA_E9	-0.442559625	-0.42766	-0.49331	-0.41322	80	80
14	103430838	103430987	CDC42BPB_E19	-0.248077785	-0.24338	-0.31056	-0.21722	149	149
14	103470264	103470360	CDC42BPB_E4	-0.159958229	-0.16582	-0.20201	-0.13503	96	96
14	103465901	103466050	CDC42BPB_E5	-0.24884557	-0.23425	-0.35902	-0.18702	149	149
14	103449892	103450093	CDC42BPB_E7	-0.114533284	-0.12576	-0.23183	0.04961	201	201
14	103447109	103447358	CDC42BPB_E8	-0.148537349	-0.13647	-0.23435	-0.11334	249	249
22	19504339	19504416	CDC45_E18	-0.254774026	-0.26109	-0.27649	-0.21476	77	77
6	44358004	44358108	CDC5L_E2	-0.198053077	-0.186725	-0.25598	-0.14971	104	104
6	44360403	44360565	CDC5L_E3	-0.245905247	-0.24016	-0.30278	-0.11537	162	162
6	44364077	44364177	CDC5L_E5	-0.1368706	-0.13062	-0.16915	-0.12866	100	100
6	44374059	44374204	CDC5L_E7	-0.390062138	-0.40367	-0.45282	-0.30713	145	145
1	193202122	193202284	CDC73_E14	-0.342095802	-0.407185	-0.46411	-0.17341	162	162
1	193094241	193094347	CDC73_E2	-0.227197264	-0.220415	-0.25464	-0.19632	106	106
1	193104520	193104583	CDC73_E4	-0.058724921	-0.06548	-0.09774	-0.03396	63	63
1	193110979	193111196	CDC73_E7	-0.175988065	-0.16555	-0.27851	-0.09508	217	217
1	38161581	38161622	CDCA8_E3	-0.250843171	-0.25761	-0.29643	-0.19379	41	41
16	65026817	65026937	CDH11_E3	-0.179556917	-0.175195	-0.29853	-0.16084	120	120
16	61891022	61891142	CDH8_E3	-0.105404333	-0.12431	-0.13424	-0.05151	120	120
16	61858915	61859083	CDH8_E4	-0.256278155	-0.246345	-0.31355	-0.23241	168	168
5	176012954	176013026	CDHR2_E19	-0.562138472	-0.57047	-0.58635	-0.51227	72	72
10	62551905	62552047	CDK1_E6	-0.196825915	-0.195985	-0.24586	-0.18398	142	142
10	62553634	62553733	CDK1_E7	-0.055714343	-0.04671	-0.08353	-0.04552	99	99
17	37671983	37672061	CDK12_E9	-0.315999487	-0.336245	-0.33932	-0.22696	78	78
7	40117603	40117720	CDK13_E10	-0.012051282	-0.01434	-0.08483	0.04828	117	117
7	40041459	40041630	CDK13_E5	-0.130880936	-0.11343	-0.21912	-0.06042	171	171
7	40102621	40102699	CDK13_E9	0.035130385	0.03502	0.0039	0.03882	78	78
7	90419887	90419967	CDK14_E4	-0.37543825	-0.368485	-0.40113	-0.36515	80	80
12	96691404	96691499	CDK17_E7	-0.350804737	-0.33928	-0.40156	-0.33078	95	95
12	96688776	96688900	CDK17_E9	-0.225737339	-0.233195	-0.26724	-0.16607	124	124
6	111136211	111136339	CDK19_E1	-0.003761797	-0.004145	-0.02476	0.01141	128	128
6	110944017	110944115	CDK19_E10	-0.40505102	-0.41088	-0.44785	-0.36267	98	98
6	111067328	111067404	CDK19_E2	-0.486771053	-0.50848	-0.56851	-0.35507	76	76
6	110991633	110991744	CDK19_E3	-0.258726306	-0.27373	-0.34589	-0.17321	111	111
12	56360792	56360908	CDK2_E1	-0.087505	-0.09083	-0.10748	-0.0624	116	116
12	56361640	56361718	CDK2_E2	-0.054823846	-0.055475	-0.1148	0.01289	78	78
12	56363258	56363360	CDK2_E5	-0.128912941	-0.131255	-0.1711	-0.09726	102	102
12	123746282	123746350	CDK2AP1_E4	-0.159118824	-0.15903	-0.1608	-0.15771	68	68
17	73997506	73997622	CDK3_E1	-0.212127328	-0.21518	-0.23756	-0.15891	116	116
17	73998102	73998223	CDK3_E3	-0.258425041	-0.24433	-0.34462	-0.20107	121	121
7	150754158	150754247	CDK5_E2	-0.142419213	-0.16515	-0.17867	-0.07206	89	89
7	150752363	150752460	CDK5_E8	-0.106267629	-0.09768	-0.12408	-0.09089	97	97
7	150752113	150752183	CDK5_E9	-0.114136571	-0.125885	-0.16251	-0.07081	70	70
13	26828778	26828906	CDK8_E1	-0.059303203	-0.05425	-0.08071	-0.0432	128	128
13	26975405	26975484	CDK8_E11	-0.09053962	-0.08291	-0.11946	-0.05277	79	79
13	26911703	26911779	CDK8_E2	-0.105436974	-0.108035	-0.13718	-0.07599	76	76
13	26923208	26923319	CDK8_E3	-0.11041991	-0.10929	-0.14997	-0.07726	111	111
13	26967503	26967647	CDK8_E7	-0.187564236	-0.1569	-0.25395	-0.12201	144	144
9	130548979	130549061	CDK9_E2	-0.361641463	-0.362685	-0.4013	-0.2968	82	82
14	50805664	50805747	CDKL1_E6	-0.171001446	-0.17417	-0.2084	-0.12718	83	83
6	36653527	36653577	CDKN1A_E2	-0.4274988	-0.4251	-0.45112	-0.42308	50	50
20	5163706	5163789	CDS2_E7	-0.454312048	-0.48648	-0.48975	-0.30975	83	83
16	80641988	80642132	CDYL2_E6	-0.487913403	-0.49886	-0.52302	-0.44416	144	144
11	47494639	47494783	CELF1_E12	-0.405020069	-0.429595	-0.44989	-0.28815	144	144
10	11356101	11356221	CELF2_E10	-0.41767325	-0.43344	-0.49999	-0.32349	120	120
10	11367798	11367942	CELF2_E12	-0.224430139	-0.233925	-0.30463	-0.19772	144	144
10	11370888	11371016	CELF2_E13	-0.010974531	-0.02139	-0.04796	0.02906	128	128
10	11207448	11207645	CELF2_E2	-0.117680558	-0.11983	-0.16055	-0.0894	197	197
10	11312628	11312787	CELF2_E7	-0.144018553	-0.15608	-0.18247	-0.11031	159	159
10	11317019	11317083	CELF2_E8	-0.222082031	-0.225925	-0.24636	-0.16625	64	64
1	151688351	151688496	CELF3_E1	-0.238848966	-0.24407	-0.31303	-0.19908	145	145
1	151677516	151677644	CELF3_E12	-0.014927891	0.015455	-0.10347	0.01593	128	128
1	151681473	151681553	CELF3_E5	-0.256242625	-0.264085	-0.29063	-0.2027	80	80
18	34839143	34839227	CELF4_E11	-0.043775714	-0.047355	-0.05204	-0.00022	84	84
19	3250982	3251065	CELF5_E2	-0.24059253	-0.24191	-0.28244	-0.21322	83	83
19	3275853	3275982	CELF5_E4	0.100085349	0.11074	0.02701	0.11898	129	129
19	3278028	3278108	CELF5_E5	-0.273056375	-0.264495	-0.30013	-0.25473	80	80
19	3281196	3281343	CELF5_E6	-0.196877143	-0.2058	-0.24613	-0.14995	147	147
2	27015623	27015701	CENPA_E3	-0.183973205	-0.18467	-0.22912	-0.14837	78	78
2	27016012	27016147	CENPA_E4	-0.344970222	-0.31961	-0.44919	-0.28968	135	135
4	68409866	68409913	CENPC_E2	-0.122861277	-0.10921	-0.14781	-0.10838	47	47
4	104102493	104102613	CENPE_E12	-0.28038625	-0.269545	-0.31697	-0.26347	120	120
4	104116270	104116390	CENPE_E5	-0.220712833	-0.2111	-0.31172	-0.17694	120	120
22	42343023	42343080	CENPM_E1	-0.195673158	-0.19958	-0.20881	-0.17765	57	57
17	63633241	63633306	CEP112_E25	-0.308747385	-0.30643	-0.34792	-0.24683	65	65
15	49059256	49059389	CEP152_E16	-0.315210376	-0.31773	-0.321	-0.30256	133	133
14	105359312	105359472	CEP170B_E13	-0.335229438	-0.332315	-0.39083	-0.23999	160	160
18	12695252	12695350	CEP76_E6	-0.319005306	-0.32161	-0.34007	-0.28662	98	98
1	150939549	150939678	CERS2_E7	-0.198915581	-0.20833	-0.25208	-0.17076	129	129
1	196642986	196643092	CFH_E3	-0.510433491	-0.50295	-0.55723	-0.47573	106	106
11	65623405	65623713	CFL1_E2	-0.544458539	-0.51155	-0.74752	-0.46498	308	308
11	65623124	65623201	CFL1_E3	-0.479028182	-0.50057	-0.51907	-0.40276	77	77
11	65622806	65622919	CFL1_E4	-0.815565044	-0.85025	-0.89038	-0.57482	113	113
2	201994588	201994869	CFLAR_E1	-0.161082135	-0.15411	-0.25575	-0.09869	281	281
1	151492889	151492959	CGN_E3	-0.085880571	-0.08704	-0.09291	-0.05498	70	70
5	98262037	98262090	CHD1_E1	-0.289267736	-0.30675	-0.3812	-0.23774	53	53
5	98232896	98233024	CHD1_E10	-0.225449063	-0.22502	-0.22791	-0.22363	128	128
5	98228228	98228417	CHD1_E14	-0.075039153	-0.07503	-0.12229	-0.02752	189	189
5	98224779	98224942	CHD1_E15	-0.153007055	-0.15095	-0.19687	-0.10621	163	163
5	98218791	98218941	CHD1_E18	-0.296172933	-0.307385	-0.35593	-0.19496	150	150
5	98209296	98209427	CHD1_E25	-0.13193374	-0.10483	-0.18968	-0.09439	131	131
5	98233959	98234138	CHD1_E9	-0.120720559	-0.1021	-0.30056	-0.06197	179	179
15	93498652	93498742	CHD2_E14	-0.133465333	-0.11785	-0.21387	-0.11558	90	90
15	93510554	93510743	CHD2_E16	-0.32306619	-0.31677	-0.44266	-0.24394	189	189
15	93515494	93515647	CHD2_E18	-0.483855948	-0.46846	-0.59588	-0.40894	153	153
15	93521463	93521613	CHD2_E20	-0.125022267	-0.105325	-0.1727	-0.1042	150	150
15	93522364	93522513	CHD2_E21	-0.519967987	-0.53267	-0.56443	-0.46349	149	149
15	93524044	93524141	CHD2_E22	-0.302211546	-0.28536	-0.33206	-0.2722	97	97
15	93524594	93524687	CHD2_E23	-0.244479462	-0.26775	-0.27888	-0.14071	93	93
15	93540482	93540633	CHD2_E29	-0.042035894	-0.07465	-0.10467	0.08466	151	151
15	93552374	93552553	CHD2_E34	-0.347735196	-0.35088	-0.39435	-0.27333	179	179
15	93555574	93555674	CHD2_E35	-0.4169255	-0.402865	-0.46993	-0.32317	100	100
17	7801288	7801420	CHD3_E12	-0.164060303	-0.14597	-0.25289	-0.11594	132	132
17	7803213	7803351	CHD3_E16	-0.14719587	-0.148715	-0.24131	-0.05135	138	138
17	7803607	7803729	CHD3_E17	-0.263363525	-0.253725	-0.30625	-0.23032	122	122
17	7804169	7804311	CHD3_E19	-0.167126901	-0.17491	-0.18987	-0.11036	142	142
17	7805927	7806045	CHD3_E21	-0.050419661	-0.04092	-0.09226	0.03287	118	118
17	7806254	7806379	CHD3_E22	-0.2170008	-0.24366	-0.26344	-0.10711	125	125
17	7806589	7806821	CHD3_E23	-0.106958664	-0.10868	-0.15353	-0.00852	232	232
17	7808417	7808483	CHD3_E26	-0.323152121	-0.344265	-0.35727	-0.25753	66	66
17	7809173	7809307	CHD3_E28	-0.232741269	-0.243925	-0.28136	-0.17557	134	134
17	7812014	7812147	CHD3_E36	-0.14389015	-0.14013	-0.15361	-0.12199	133	133
12	6703624	6703816	CHD4_E14	-0.134845729	-0.14743	-0.18973	-0.08227	192	192
12	6702581	6702782	CHD4_E15	-0.147019104	-0.13308	-0.19596	-0.07945	201	201
12	6701861	6701983	CHD4_E17	-0.038222951	-0.034615	-0.06138	-0.028	122	122
12	6701558	6701732	CHD4_E18	0.011860517	0.00225	-0.00104	0.0574	174	174
12	6701081	6701223	CHD4_E19	-0.236546408	-0.23373	-0.29205	-0.2202	142	142
12	6700859	6700991	CHD4_E20	-0.266874848	-0.27534	-0.30306	-0.22631	132	132
12	6700631	6700749	CHD4_E21	-0.126174492	-0.114215	-0.16176	-0.1106	118	118
12	6696877	6697115	CHD4_E23	-0.108371303	-0.115825	-0.17548	-0.07404	238	238
12	6696549	6696725	CHD4_E24	-0.282156818	-0.299805	-0.33016	-0.15574	176	176
12	6692013	6692102	CHD4_E27	-0.143849101	-0.14556	-0.15473	-0.12902	89	89
12	6691780	6691914	CHD4_E28	-0.13813209	-0.13394	-0.19754	-0.09238	134	134
12	6709382	6709561	CHD4_E8	-0.213028827	-0.21253	-0.26296	-0.17187	179	179
12	6708938	6709178	CHD4_E9	-0.238326	-0.20529	-0.36325	-0.13002	240	240
1	6196787	6196925	CHD5_E16	-0.298849203	-0.26197	-0.48478	-0.18643	138	138
1	6196576	6196698	CHD5_E17	-0.208627869	-0.225655	-0.24616	-0.1686	122	122
1	6195289	6195463	CHD5_E18	-0.480446207	-0.49565	-0.55503	-0.35634	174	174
1	6190263	6190388	CHD5_E22	-0.31813544	-0.29788	-0.42079	-0.28822	125	125
1	6188897	6189129	CHD5_E23	-0.122806983	-0.139895	-0.17584	-0.04605	232	232
1	6188105	6188278	CHD5_E25	-0.212424855	-0.21324	-0.259	-0.16722	173	173
1	6184576	6184721	CHD5_E30	-0.338868552	-0.37283	-0.45585	-0.19366	145	145
20	40116304	40116448	CHD6_E13	-0.262800069	-0.26481	-0.29887	-0.20655	144	144
20	40101961	40102157	CHD6_E16	-0.069102602	-0.06911	-0.11034	-0.03122	196	196
20	40126023	40126141	CHD6_E7	-0.175552542	-0.163175	-0.25445	-0.1316	118	118
20	40122497	40122584	CHD6_E8	-0.126614598	-0.11697	-0.14932	-0.10737	87	87
20	40122177	40122312	CHD6_E9	-0.199378741	-0.23963	-0.25397	-0.12614	135	135
8	61749375	61749571	CHD7_E16	-0.229999286	-0.233185	-0.28672	-0.14281	196	196
14	21873879	21874023	CHD8_E14	-0.200804375	-0.208245	-0.26275	-0.15599	144	144
14	21871175	21871371	CHD8_E17	-0.167910765	-0.14179	-0.23074	-0.11776	196	196
14	21870494	21870662	CHD8_E18	-0.064338452	-0.07474	-0.10222	-0.01956	168	168
14	21870115	21870295	CHD8_E19	-0.086734056	-0.0922	-0.11891	0.01447	180	180
14	21868139	21868229	CHD8_E24	-0.151069111	-0.156875	-0.15868	-0.14102	90	90
14	21881071	21881155	CHD8_E9	-0.214474405	-0.20241	-0.23518	-0.17016	84	84
16	53308124	53308214	CHD9_E23	-0.263758	-0.27217	-0.28932	-0.2227	90	90
19	16632331	16632465	CHERP_E12	0.026906642	0.02779	0.02004	0.03615	134	134
19	16631636	16631723	CHERP_E13	-0.315114253	-0.31034	-0.36899	-0.26687	87	87
19	16629969	16630163	CHERP_E17	-0.271825876	-0.28333	-0.32667	-0.20583	194	194
19	16652680	16652854	CHERP_E2	-0.073474023	-0.07828	-0.09275	-0.03661	174	174
19	16641579	16641691	CHERP_E6	-0.256239732	-0.2494	-0.29797	-0.21513	112	112
19	16641395	16641485	CHERP_E7	-0.319533778	-0.32636	-0.36311	-0.27456	90	90
20	32399274	32399464	CHMP4B_E1	-0.020855	-0.015795	-0.09502	0.00279	190	190
20	32436272	32436450	CHMP4B_E2	-0.077111461	-0.069485	-0.15259	-0.03174	178	178
9	33271149	33271221	CHMP5_E5	-0.182199444	-0.18229	-0.20445	-0.12474	72	72
8	23116244	23116343	CHMP7_E7	-0.558400808	-0.56117	-0.60284	-0.52617	99	99
15	41554953	41555081	CHP1_E4	-0.215825469	-0.231815	-0.25847	-0.12514	128	128
15	41571533	41571587	CHP1_E7	-0.203983333	-0.199725	-0.29103	-0.15946	54	54
1	154540520	154540584	CHRNB2_E1	-0.170518906	-0.168105	-0.19073	-0.14812	64	64
17	4802762	4802877	CHRNE_E9	-0.203810087	-0.20465	-0.23765	-0.18169	115	115
1	153609064	153609129	CHTOP_E1	-0.261282154	-0.2493	-0.30167	-0.22785	65	65
10	101985679	101985774	CHUK_E2	-0.296288	-0.31206	-0.34775	-0.21018	95	95
16	57466398	57466472	CIAPIN1_E5	-0.310198649	-0.298915	-0.35514	-0.29298	74	74
19	42798086	42798241	CIC_E17	-0.396251742	-0.39347	-0.4268	-0.37254	155	155
19	42798755	42798887	CIC_E19	-0.313702955	-0.317245	-0.34288	-0.29053	132	132
19	42791696	42791879	CIC_E5	0.027153716	0.03008	0.00289	0.05806	183	183
19	42791961	42792127	CIC_E6	-0.218246446	-0.281495	-0.42301	0.02265	166	166
2	175252412	175252507	CIR1_E2	-0.403335895	-0.40889	-0.50503	-0.32281	95	95
16	69194258	69194365	CIRH1A_E12	-0.439387383	-0.42632	-0.5397	-0.39181	107	107
12	120221711	120221855	CIT_E11	-0.206608472	-0.216085	-0.24016	-0.15558	144	144
12	120220321	120220441	CIT_E12	-0.33441375	-0.36295	-0.39414	-0.20652	120	120
12	120145983	120146123	CIT_E39	-0.593198429	-0.62601	-0.73077	-0.43786	140	140
11	46784525	46784729	CKAP5_E29	-0.09402652	-0.08905	-0.18214	0.00872	204	204
11	46822749	46822854	CKAP5_E8	-0.136530286	-0.16919	-0.17236	-0.07847	105	105
1	154947221	154947280	CKS1B_E1	-0.123152712	-0.12529	-0.17968	-0.0737	59	59
19	45543470	45543569	CLASRP_E1	-0.208565758	-0.22235	-0.23954	-0.17443	99	99
19	45555328	45555426	CLASRP_E2	-0.301407551	-0.30492	-0.33168	-0.26465	98	98
19	45556355	45556435	CLASRP_E4	-0.327267875	-0.33349	-0.38453	-0.27495	80	80
19	45563646	45563725	CLASRP_E8	-0.245351266	-0.26314	-0.29831	-0.19608	79	79
4	170608808	170608908	CLCN3_E3	-0.1891672	-0.16669	-0.33072	-0.11803	100	100
4	170613264	170613471	CLCN3_E6	-0.004609855	0.00406	-0.0897	0.04832	207	207
16	1505731	1505796	CLCN7_E11	-0.568292462	-0.56704	-0.61215	-0.5055	65	65
19	14706085	14706127	CLEC17A_E8	-0.344272857	-0.330135	-0.38798	-0.31739	42	42
12	122773035	122773088	CLIP1_E20	-0.059188113	-0.0444	-0.16321	-0.024	53	53
12	122838999	122839103	CLIP1_E6	-0.136127885	-0.13659	-0.21585	-0.10325	104	104
19	36510072	36510208	CLIP3_E7	-0.113265956	-0.11961	-0.13972	-0.06353	136	136
2	201719338	201719418	CLK1_E11	-0.092340125	-0.08311	-0.14684	-0.05337	80	80
15	74922047	74922224	CLK3_E13	0.024622881	0.0187	0.01416	0.05994	177	177
15	74918142	74918309	CLK3_E7	-0.21963485	-0.21642	-0.28534	-0.16206	167	167
15	74919692	74919787	CLK3_E8	-0.152531579	-0.14904	-0.16916	-0.13954	95	95
5	178039796	178039891	CLK4_E7	-0.182138526	-0.16508	-0.22521	-0.12675	95	95
19	45489712	45489833	CLPTM1_E7	-0.21324686	-0.20492	-0.27377	-0.16731	121	121
17	57744157	57744338	CLTC_E13	-0.213682044	-0.21841	-0.28616	-0.0603	181	181
17	57751007	57751133	CLTC_E15	-0.174936508	-0.174095	-0.28657	-0.08185	126	126
17	57752061	57752204	CLTC_E16	-0.129205035	-0.13561	-0.17337	-0.06384	143	143
17	57754314	57754549	CLTC_E17	-0.196380681	-0.1744	-0.25963	-0.13398	235	235
17	57758655	57758839	CLTC_E20	-0.206604022	-0.226085	-0.25513	-0.14907	184	184
17	57759007	57759200	CLTC_E21	-0.234529637	-0.2496	-0.26318	-0.17094	193	193
17	57760455	57760623	CLTC_E25	-0.081139762	-0.09337	-0.10703	-0.04958	168	168
17	57760985	57761117	CLTC_E27	0.004763409	-0.003205	-0.00952	0.05499	132	132
17	57737751	57737949	CLTC_E7	-0.087937374	-0.127135	-0.1287	0.0008	198	198
17	57741202	57741355	CLTC_E9	0.04657817	0.02648	-0.07396	0.11538	153	153
16	81733289	81733406	CMIP_E15	-0.349760769	-0.35401	-0.39028	-0.3319	117	117
16	81737543	81737690	CMIP_E18	-0.298170748	-0.29646	-0.36541	-0.24296	147	147
16	81739103	81739209	CMIP_E19	-0.316822075	-0.30089	-0.38864	-0.27705	106	106
1	47840580	47840657	CMPK1_E4	-0.138745584	-0.14734	-0.1487	-0.08148	77	77
6	37443096	37443188	CMTR1_E18	-0.002780761	-0.01397	-0.01725	0.01412	92	92
6	37445367	37445415	CMTR1_E20	-0.169756667	-0.188375	-0.20855	-0.12061	48	48
6	37446922	37447031	CMTR1_E22	-0.232567339	-0.19734	-0.32936	-0.1875	109	109
6	37418026	37418119	CMTR1_E4	-0.129321398	-0.09757	-0.19905	-0.09477	93	93
6	37426387	37426586	CMTR1_E8	-0.26438603	-0.29131	-0.30345	-0.11698	199	199
16	50060306	50060378	CNEP1R1_E3	-0.389111806	-0.38926	-0.42844	-0.35829	72	72
16	50067307	50067417	CNEP1R1_E5	-0.069533727	-0.05426	-0.14062	-0.05344	110	110
11	66050505	66050618	CNIH2_E4	-0.060853097	-0.06221	-0.06454	-0.00808	113	113
11	66050718	66050862	CNIH2_E5	-0.178602569	-0.206585	-0.2594	-0.0877	144	144
19	11657489	11657556	CNN1_E3	-0.331521642	-0.33833	-0.3649	-0.30651	67	67
1	95392393	95392450	CNN3_E1	-0.119289649	-0.11682	-0.13473	-0.11219	57	57
1	95364926	95365073	CNN3_E6	-0.022672585	-0.02456	-0.11684	0.04969	147	147
10	104831530	104831596	CNNM2_E6	-0.204386364	-0.1932	-0.22173	-0.18542	66	66
2	97462748	97462892	CNNM4_E2	-0.109881806	-0.096435	-0.17934	-0.02456	144	144
16	58608910	58609033	CNOT1_E14	-0.154191463	-0.15191	-0.2002	-0.14135	123	123
16	58589687	58589812	CNOT1_E19	-0.20868504	-0.20881	-0.24122	-0.15573	125	125
16	58589154	58589441	CNOT1_E20	-0.225296411	-0.27555	-0.31895	-0.06194	287	287
16	58581089	58581200	CNOT1_E26	-0.071038108	-0.08091	-0.1257	-0.04612	111	111
16	58576134	58576239	CNOT1_E32	-0.047017333	-0.02552	-0.07949	-0.01486	105	105
16	58575404	58575524	CNOT1_E33	-0.283283917	-0.270645	-0.34943	-0.22076	120	120
16	58572675	58572818	CNOT1_E35	-0.159121748	-0.14812	-0.17765	-0.14599	143	143
16	58570892	58571124	CNOT1_E38	-0.19456431	-0.20887	-0.24842	-0.13481	232	232
16	58568050	58568299	CNOT1_E39	-0.12714008	-0.11392	-0.20791	-0.06675	249	249
16	58565861	58565979	CNOT1_E41	-0.124045593	-0.128625	-0.12971	-0.06818	118	118
16	58562378	58562552	CNOT1_E43	-0.205594598	-0.20674	-0.24176	-0.15094	174	174
16	58559082	58559263	CNOT1_E45	-0.250224972	-0.23277	-0.30114	-0.16429	181	181
16	58557273	58557406	CNOT1_E46	-0.129288421	-0.15627	-0.18526	-0.02821	133	133
16	58555086	58555221	CNOT1_E47	-0.007074519	-0.01147	-0.03645	0.02022	135	135
16	58554861	58554940	CNOT1_E48	-0.104388608	-0.10254	-0.10918	-0.10108	79	79
3	32811378	32811454	CNOT10_E18	-0.278299737	-0.27817	-0.3077	-0.2704	76	76
12	70737907	70738008	CNOT2_E13	-0.187522871	-0.19917	-0.21205	-0.164	101	101
19	54656603	54656736	CNOT3_E15	-0.278599624	-0.28315	-0.35621	-0.20903	133	133
19	54657451	54657577	CNOT3_E16	-0.142069286	-0.118805	-0.18348	-0.09065	126	126
19	54659046	54659145	CNOT3_E17	-0.227250404	-0.22915	-0.24478	-0.20842	99	99
19	54647177	54647252	CNOT3_E3	-0.278451733	-0.27211	-0.32349	-0.25736	75	75
19	54647395	54647485	CNOT3_E4	-0.180653111	-0.189085	-0.2061	-0.15772	90	90
19	54647741	54647870	CNOT3_E5	-0.143747132	-0.1408	-0.16763	-0.11124	129	129
19	54647972	54648068	CNOT3_E6	-0.383639167	-0.397095	-0.41057	-0.32351	96	96
19	54649333	54649553	CNOT3_E7	-0.244261045	-0.25069	-0.29623	-0.19891	220	220
7	135106904	135107102	CNOT4_E2	-0.109821061	-0.10686	-0.19879	-0.08026	198	198
7	135099924	135100011	CNOT4_E3	-0.137022759	-0.12077	-0.192	-0.11972	87	87
7	135098236	135098362	CNOT4_E5	-0.16096873	-0.16097	-0.16232	-0.15939	126	126
4	78669469	78669538	CNOT6L_E6	-0.434422464	-0.43843	-0.45065	-0.36976	69	69
4	78652540	78652692	CNOT6L_E9	-0.073738816	-0.083345	-0.14434	0.00765	152	152
8	17089935	17090046	CNOT7_E5	-0.544102162	-0.55122	-0.59779	-0.45469	111	111
5	154250220	154250382	CNOT8_E3	-0.296580123	-0.29571	-0.36291	-0.2403	162	162
12	41408029	41408100	CNTN1_E17	-0.113214085	-0.09746	-0.16296	-0.09637	71	71
1	205022313	205022383	CNTN2_E1	-0.182940714	-0.19067	-0.24832	-0.13512	70	70
17	7850888	7851040	CNTROB_E14	-0.041636184	-0.033635	-0.12075	-0.0309	152	152
7	43680171	43680248	COA1_E4	-0.147052468	-0.14949	-0.15057	-0.14103	77	77
1	230819319	230819381	COG2_E11	-0.079853226	-0.06699	-0.10203	-0.06344	62	62
1	103431042	103431096	COL11A1_E38	-0.184415	-0.18401	-0.18753	-0.18249	54	54
1	103347252	103347321	COL11A1_E65	-0.273775942	-0.28211	-0.28445	-0.21688	69	69
6	33139047	33139101	COL11A2_E42	-0.256047407	-0.241415	-0.30999	-0.22781	54	54
6	33133707	33133761	COL11A2_E60	-0.07194037	-0.06934	-0.08019	-0.06395	54	54
6	33148444	33148507	COL11A2_E9	-0.157069206	-0.17932	-0.18145	-0.12318	63	63
6	75860856	75861003	COL12A1_E20	-0.311935306	-0.32415	-0.34356	-0.25812	147	147
6	75828758	75828902	COL12A1_E45	-0.141604167	-0.131295	-0.17913	-0.1232	144	144
10	71657230	71657287	COL13A1_E13	-0.47683614	-0.48658	-0.49638	-0.40737	57	57
10	71692315	71692360	COL13A1_E30	-0.504586	-0.52035	-0.52354	-0.4547	45	45
10	71631939	71631966	COL13A1_E4	-0.227820741	-0.2086	-0.26874	-0.20787	27	27
10	71647211	71647247	COL13A1_E7	-0.517700556	-0.5178	-0.5186	-0.51616	36	36
10	105803582	105803618	COL17A1_E33	-0.215514444	-0.215445	-0.21681	-0.21448	36	36
6	70745795	70745831	COL19A1_E13	-0.437648889	-0.433845	-0.48533	-0.3976	36	36
17	48274370	48274424	COL1A1_E11	-0.394145556	-0.40626	-0.43729	-0.32638	54	54
17	48267039	48267093	COL1A1_E38	-0.431237778	-0.42451	-0.45047	-0.39779	54	54
17	48266528	48266636	COL1A1_E40	-0.060529444	-0.059195	-0.07737	-0.0314	108	108
17	48266102	48266156	COL1A1_E42	-0.108009815	-0.11356	-0.11957	-0.08987	54	54
17	48264375	48264483	COL1A1_E47	-0.348778889	-0.35827	-0.43279	-0.24363	108	108
17	48275092	48275146	COL1A1_E9	-0.359227963	-0.352115	-0.38654	-0.3501	54	54
7	94039034	94039133	COL1A2_E19	-0.27775303	-0.28024	-0.29151	-0.25726	99	99
7	94054921	94054975	COL1A2_E43	-0.120576481	-0.115645	-0.13509	-0.10907	54	54
7	94030878	94030932	COL1A2_E6	-0.195483333	-0.18915	-0.24064	-0.17297	54	54
7	94034004	94034058	COL1A2_E8	-0.225441667	-0.23384	-0.27286	-0.1614	54	54
6	55926446	55926479	COL21A1_E24	-0.126894545	-0.12683	-0.12778	-0.12594	33	33
8	139768027	139768072	COL22A1_E18	-0.289153778	-0.28596	-0.29782	-0.2685	45	45
8	139701159	139701213	COL22A1_E36	-0.631093704	-0.653155	-0.692	-0.60064	54	54
5	177677061	177677106	COL23A1_E18	-0.425931556	-0.43365	-0.44707	-0.38204	45	45
1	86227078	86227105	COL24A1_E55	-0.341886667	-0.36351	-0.36598	-0.3104	27	27
4	109753535	109753589	COL25A1_E31	-0.099048889	-0.106025	-0.11369	-0.07879	54	54
9	116999941	116999995	COL27A1_E19	-0.21674	-0.218715	-0.22693	-0.18966	54	54
9	117002499	117002553	COL27A1_E20	-0.178527593	-0.16835	-0.23193	-0.1471	54	54
9	117033007	117033061	COL27A1_E36	-0.383269815	-0.382285	-0.43937	-0.31596	54	54
12	48389492	48389546	COL2A1_E10	-0.290881667	-0.28978	-0.34665	-0.27094	54	54
12	48378328	48378382	COL2A1_E28	-0.17128537	-0.16571	-0.18403	-0.15748	54	54
12	48377869	48377923	COL2A1_E29	-0.405906667	-0.40085	-0.47992	-0.34445	54	54
12	48376875	48376920	COL2A1_E32	-0.265144889	-0.26626	-0.2766	-0.23291	45	45
12	48376630	48376729	COL2A1_E33	-0.552144343	-0.55893	-0.60579	-0.50757	99	99
12	48376284	48376392	COL2A1_E34	-0.600678704	-0.599025	-0.64105	-0.55194	108	108
12	48374336	48374444	COL2A1_E39	-0.356326574	-0.36013	-0.39917	-0.31977	108	108
12	48373293	48373347	COL2A1_E41	-0.678523704	-0.67526	-0.74552	-0.5944	54	54
12	48390330	48390408	COL2A1_E8	-0.314484615	-0.32318	-0.36559	-0.27095	78	78
2	189857612	189857666	COL3A1_E15	-0.252059074	-0.223235	-0.31951	-0.22168	54	54
2	189859266	189859320	COL3A1_E19	-0.062912407	-0.054585	-0.10733	-0.05315	54	54
2	189859771	189859825	COL3A1_E21	-0.127629259	-0.126515	-0.1375	-0.12544	54	54
2	189860850	189860904	COL3A1_E23	-0.758309444	-0.806735	-0.81295	-0.65203	54	54
2	189871662	189871716	COL3A1_E44	-0.850831852	-0.85367	-0.85823	-0.84104	54	54
13	110864920	110864965	COL4A1_E5	-0.057234667	-0.05586	-0.0601	-0.05545	45	45
13	110864215	110864269	COL4A1_E7	-0.537480556	-0.525675	-0.5747	-0.5197	54	54
2	228119371	228119431	COL4A3_E15	-0.2989545	-0.286455	-0.35592	-0.2848	60	60
2	228120741	228120786	COL4A3_E16	-0.207891333	-0.20962	-0.21088	-0.17419	45	45
5	74681726	74681859	COL4A3BP_E14	-0.333818571	-0.33957	-0.40049	-0.28566	133	133
5	74676896	74677026	COL4A3BP_E17	-0.216021462	-0.202935	-0.30113	-0.18116	130	130
5	74721185	74721324	COL4A3BP_E6	-0.216718633	-0.24071	-0.27623	-0.02069	139	139
2	227906863	227906971	COL4A4_E36	-0.346824815	-0.35584	-0.3912	-0.29961	108	108
9	137655538	137655583	COL5A1_E20	-0.589054444	-0.59503	-0.62034	-0.53295	45	45
19	10080024	10080078	COL5A3_E57	-0.249965556	-0.253455	-0.2759	-0.21523	54	54
19	10078579	10078615	COL5A3_E61	-0.275868333	-0.258185	-0.31023	-0.25707	36	36
19	10108777	10108825	COL5A3_E9	-0.545578958	-0.53291	-0.61215	-0.51258	48	48
21	47402547	47402677	COL6A1_E2	-0.159252615	-0.16113	-0.20693	-0.09794	130	130
21	47535922	47535967	COL6A2_E6	-0.251009778	-0.25019	-0.28049	-0.21516	45	45
3	48609935	48609971	COL7A1_E88	-0.126054722	-0.12732	-0.12783	-0.12018	36	36
6	70981357	70981411	COL9A1_E14	-0.331931481	-0.34446	-0.34797	-0.30066	54	54
6	70952364	70952418	COL9A1_E29	-0.083615741	-0.072515	-0.10462	-0.07189	54	54
10	22617976	22618057	COMMD3-BMI1_E13	-0.004509136	-0.02155	-0.02242	0.01471	81	81
10	22615818	22615915	COMMD3-BMI1_E7	-0.219769588	-0.21198	-0.24465	-0.17969	97	97
1	160305031	160305112	COPA_E4	-0.268538272	-0.26897	-0.27115	-0.26568	81	81
1	160303392	160303469	COPA_E5	-0.558376364	-0.5845	-0.61577	-0.45562	77	77
11	14487827	14487972	COPB1_E16	0.022167379	0.00919	0.00853	0.04456	145	145
3	139090564	139090675	COPB2_E10	-0.33209964	-0.32886	-0.35793	-0.27736	111	111
3	139098221	139098308	COPB2_E3	-0.130555747	-0.13825	-0.20632	-0.05651	87	87
15	49437161	49437275	COPS2_E2	-0.162916754	-0.185185	-0.21652	-0.04244	114	114
15	49431724	49431850	COPS2_E4	-0.34460381	-0.32808	-0.43584	-0.25921	126	126
15	49429346	49429424	COPS2_E6	-0.355499744	-0.349865	-0.36553	-0.34829	78	78
15	49426536	49426711	COPS2_E7	-0.094566457	-0.10272	-0.14091	-0.06254	175	175
15	49426126	49426305	COPS2_E8	-0.216049218	-0.22029	-0.2723	-0.16052	179	179
17	17184445	17184500	COPS3_E1	-0.058058364	-0.05187	-0.07971	-0.03183	55	55
4	83978078	83978232	COPS4_E5	-0.083828896	-0.113575	-0.2748	0.08209	154	154
4	83984228	83984399	COPS4_E7	-0.17066117	-0.15765	-0.22548	-0.14982	171	171
4	83987590	83987706	COPS4_E8	-0.258862931	-0.262355	-0.29681	-0.20312	116	116
8	67970317	67970446	COPS5_E3	-0.227660388	-0.23941	-0.27118	-0.10653	129	129
8	67958046	67958195	COPS5_E7	0.017573356	0.01243	0.01189	0.04709	149	149
7	99689271	99689412	COPS6_E10	-0.300782695	-0.29964	-0.34736	-0.26926	141	141
7	99686912	99687038	COPS6_E2	-0.235835714	-0.23901	-0.27535	-0.20107	126	126
12	6839567	6839673	COPS7A_E5	-0.243672736	-0.261865	-0.2845	-0.16571	106	106
16	30199045	30199150	CORO1A_E6	-0.161369429	-0.18395	-0.22608	-0.07233	105	105
16	30199512	30199570	CORO1A_E8	-0.26697069	-0.267265	-0.28577	-0.24214	58	58
12	109046047	109046193	CORO1C_E8	-0.317085685	-0.310715	-0.42358	-0.26734	146	146
19	36641883	36641936	COX7A1_E4	-0.134412642	-0.1354	-0.15579	-0.10021	53	53
15	83215190	83215271	CPEB1_E11	-0.379195062	-0.38001	-0.46041	-0.30933	81	81
15	83218209	83218408	CPEB1_E9	-0.081455628	-0.07433	-0.12926	-0.06175	199	199
4	15055751	15055841	CPEB2_E8	-0.198521333	-0.191005	-0.26664	-0.18823	90	90
10	93870832	93870951	CPEB3_E6	-0.448355462	-0.46007	-0.46446	-0.38867	119	119
5	173376510	173376600	CPEB4_E6	-0.098540556	-0.0971	-0.1204	-0.06052	90	90
5	173376962	173377081	CPEB4_E7	-0.086979748	-0.06225	-0.17323	-0.05071	119	119
5	173380093	173380275	CPEB4_E9	-0.313976648	-0.32677	-0.33397	-0.16736	182	182
5	175305910	175306086	CPLX2_E2	-0.095167553	-0.11605	-0.13423	-0.0472	176	94
16	57168686	57168738	CPNE2_E12	-0.459747692	-0.46561	-0.49431	-0.43503	52	52
3	131254038	131254173	CPNE4_E15	-0.117757778	-0.12826	-0.15646	-0.05385	135	135
3	131418752	131418824	CPNE4_E3	-0.319563333	-0.317955	-0.36858	-0.31344	72	72
3	131300422	131300509	CPNE4_E8	-0.08283046	-0.09179	-0.09885	-0.05717	87	87
14	24545357	24545491	CPNE6_E12	-0.322031269	-0.324925	-0.36136	-0.23998	134	134
3	9754658	9754763	CPNE9_E10	-0.181116	-0.18071	-0.22677	-0.12406	105	105
3	9757657	9757719	CPNE9_E14	-0.29969371	-0.29193	-0.34026	-0.2712	62	62
2	211442144	211442234	CPS1_E5	-0.283075111	-0.258115	-0.38441	-0.21762	90	90
8	145620312	145620397	CPSF1_E28	-0.244419059	-0.24165	-0.28117	-0.20995	85	85
8	145619858	145620011	CPSF1_E30	-0.197949477	-0.18788	-0.27641	-0.16168	153	153
14	92600593	92600699	CPSF2_E3	-0.377121509	-0.373735	-0.44087	-0.32945	106	106
14	92601710	92601840	CPSF2_E4	-0.142971846	-0.119345	-0.24822	-0.11806	130	130
2	9580619	9580795	CPSF3_E8	-0.205597386	-0.19603	-0.27752	-0.12695	176	176
2	9581946	9582105	CPSF3_E9	-0.060541447	-0.07302	-0.13202	0.01878	159	159
7	99042411	99042462	CPSF4_E2	-0.230142157	-0.23255	-0.28517	-0.17301	51	51
7	99045743	99045896	CPSF4_E3	-0.033069869	-0.03338	-0.06459	0.01867	153	153
7	99048324	99048418	CPSF4_E5	-0.409833723	-0.409695	-0.48807	-0.36717	94	94
12	69650476	69650622	CPSF6_E4	-0.166948219	-0.165565	-0.25555	-0.12162	146	146
12	69653823	69653977	CPSF6_E8	-0.209470532	-0.20112	-0.2948	-0.12479	154	94
1	207627763	207627821	CR2_E1	-0.216546379	-0.21784	-0.22227	-0.2078	58	58
2	208461637	208461782	CREB1_E8	0.055588552	0.08147	-0.05446	0.08372	145	145
11	46342259	46342296	CREB3L1_E12	-0.409831351	-0.40937	-0.4402	-0.39266	37	37
11	46334162	46334221	CREB3L1_E7	-0.059093898	-0.06004	-0.06089	-0.05503	59	59
16	3929832	3929917	CREBBP_E1	0.030914353	0.02961	0.01414	0.04202	85	85
16	3808854	3808973	CREBBP_E17	-0.154873613	-0.15588	-0.22726	-0.0986	119	119
16	3807809	3808049	CREBBP_E18	-0.201154333	-0.211485	-0.25231	-0.08608	240	240
16	3807288	3807377	CREBBP_E19	-0.13823618	-0.14367	-0.17215	-0.10257	89	89
16	3801726	3801807	CREBBP_E20	-0.138062469	-0.15064	-0.15634	-0.06641	81	81
16	3790399	3790550	CREBBP_E24	-0.337152781	-0.3122	-0.50542	-0.2111	151	151
16	3786650	3786816	CREBBP_E27	-0.284485241	-0.28519	-0.3101	-0.25737	166	166
16	3786036	3786204	CREBBP_E28	-0.433549702	-0.42679	-0.49283	-0.35248	168	168
16	3781192	3781474	CREBBP_E30	-0.01218461	-0.00938	-0.11385	0.06274	282	282
16	3843386	3843627	CREBBP_E4	-0.201223568	-0.20865	-0.28882	-0.13451	241	241
16	3841981	3842095	CREBBP_E5	-0.036157982	-0.03646	-0.05383	-0.01115	114	114
16	3828700	3828818	CREBBP_E9	-0.213434746	-0.2195	-0.2861	-0.14965	118	118
5	172537524	172537714	CREBRF_E5	-0.098345895	-0.104275	-0.12817	-0.06739	190	190
5	172539308	172539382	CREBRF_E6	-0.300416892	-0.301145	-0.30322	-0.29649	74	74
17	43910503	43910576	CRHR1_E10	-0.512021233	-0.50644	-0.54649	-0.4763	73	73
6	43273804	43273862	CRIP3_E7	-0.164583103	-0.156135	-0.21379	-0.12774	58	58
22	21303998	21304133	CRKL_E3	-0.147797185	-0.14997	-0.23041	-0.09351	135	135
4	5844819	5844888	CRMP1_E7	-0.387995217	-0.39126	-0.41488	-0.3639	69	69
20	20022209	20022269	CRNKL1_E10	-0.149694167	-0.15316	-0.17948	-0.10998	60	60
20	20031113	20031266	CRNKL1_E3	-0.36504183	-0.37353	-0.48977	-0.23657	153	153
20	20029983	20030075	CRNKL1_E4	-0.283329891	-0.268335	-0.3522	-0.23469	92	92
19	18853719	18853836	CRTC1_E2	-0.282258376	-0.29744	-0.31794	-0.1916	117	117
12	56677575	56677641	CS_E4	-0.08234303	-0.0754	-0.10235	-0.06863	66	66
12	56668785	56668915	CS_E8	-0.012902615	-0.013145	-0.04055	-0.00571	130	130
1	115276609	115276738	CSDE1_E7	-0.093377209	-0.08784	-0.12802	-0.08671	129	129
20	47708582	47708664	CSE1L_E21	-0.305978049	-0.323795	-0.36068	-0.21432	82	82
1	110458255	110458318	CSF1_E3	-0.288067778	-0.2634	-0.31923	-0.26161	63	63
5	149435781	149435904	CSF1R_E17	-0.183598049	-0.19802	-0.22342	-0.14963	123	123
5	149435588	149435700	CSF1R_E18	-0.366950179	-0.364425	-0.40977	-0.30384	112	112
17	38172485	38172593	CSF3_E3	-0.370066944	-0.339485	-0.44834	-0.2918	108	108
1	36937666	36937740	CSF3R_E7	-0.20966027	-0.20811	-0.23323	-0.20075	74	74
15	75094035	75094231	CSK_E10	-0.101966837	-0.11305	-0.17328	-0.0358	196	196
15	75091612	75091832	CSK_E4	-0.073217682	-0.069245	-0.09244	-0.03923	220	220
15	75092752	75092846	CSK_E5	-0.205800319	-0.212035	-0.22636	-0.17175	94	94
15	75093862	75093936	CSK_E9	-0.266101757	-0.265785	-0.28433	-0.22412	74	74
8	114031295	114031408	CSMD3_E6	0.004455133	0.02635	-0.06245	0.02699	113	113
8	113253948	113254014	CSMD3_E66	-0.350809394	-0.355495	-0.36939	-0.30873	66	66
8	113966912	113966990	CSMD3_E8	-0.207357436	-0.196385	-0.23666	-0.19424	78	78
5	148930404	148930527	CSNK1A1_E1	-0.154699919	-0.15773	-0.19353	-0.08322	123	123
5	148885009	148885158	CSNK1A1_E10	-0.048787181	-0.03223	-0.11058	-0.02834	149	149
5	148929637	148929744	CSNK1A1_E2	-0.105494393	-0.10228	-0.14556	-0.08056	107	107
5	148904607	148904734	CSNK1A1_E3	-0.007727323	-0.00274	-0.04887	-0.00182	127	127
5	148899852	148899951	CSNK1A1_E4	-0.383895051	-0.37098	-0.4213	-0.35744	99	99
5	148892632	148892772	CSNK1A1_E6	-0.062466714	-0.07814	-0.0897	0.01892	140	140
5	148886589	148886696	CSNK1A1_E9	-0.317660654	-0.32512	-0.40893	-0.29016	107	107
17	80231181	80231257	CSNK1D_E1	-0.035285789	-0.043025	-0.05044	-0.00551	76	76
17	80210891	80211120	CSNK1D_E4	-0.214147555	-0.20466	-0.33781	-0.09864	229	229
17	80209254	80209403	CSNK1D_E6	-0.123088725	-0.07881	-0.21602	-0.05437	149	149
22	38710086	38710162	CSNK1E_E1	-0.040557237	-0.04062	-0.04414	-0.03693	76	76
22	38699142	38699253	CSNK1E_E2	-0.152911261	-0.15963	-0.1764	-0.12024	111	111
22	38698865	38699014	CSNK1E_E3	-0.155602215	-0.16884	-0.22508	-0.09024	149	149
22	38696728	38696957	CSNK1E_E4	-0.143911921	-0.1418	-0.21132	-0.09345	229	229
19	1978303	1978344	CSNK1G2_E2	-0.348192927	-0.3473	-0.37121	-0.31901	41	41
19	1978440	1978510	CSNK1G2_E3	-0.20767	-0.19906	-0.26689	-0.16639	70	70
19	1978600	1978749	CSNK1G2_E4	-0.149970738	-0.15086	-0.19313	-0.12446	149	149
19	1979317	1979402	CSNK1G2_E7	-0.061772	-0.05827	-0.10232	-0.0275	85	85
19	1979493	1979642	CSNK1G2_E8	-0.191473221	-0.19302	-0.25988	-0.12253	149	149
5	122893188	122893258	CSNK1G3_E3	-0.156362143	-0.170545	-0.20786	-0.13582	70	70
20	468070	468219	CSNK2A1_E10	-0.204934094	-0.21263	-0.27969	-0.15852	149	149
20	485761	485873	CSNK2A1_E2	-0.189329018	-0.189065	-0.34403	-0.04201	112	112
20	472897	473008	CSNK2A1_E7	-0.075181532	-0.05671	-0.13732	0.00567	111	111
16	58200487	58200588	CSNK2A2_E9	-0.197984851	-0.19266	-0.23425	-0.15891	101	101
6	31635644	31635747	CSNK2B_E2	-0.319050485	-0.31234	-0.40957	-0.25709	103	103
6	31636873	31636949	CSNK2B_E4	-0.186977632	-0.17568	-0.21005	-0.15518	76	76
6	31637095	31637285	CSNK2B_E5	-0.101223053	-0.110945	-0.19115	-0.05387	190	190
6	31637612	31637703	CSNK2B_E6	-0.281572637	-0.28624	-0.28867	-0.23708	91	91
20	24930141	24930211	CST7_E1	-0.517489143	-0.486985	-0.6172	-0.44104	70	70
20	54972262	54972540	CSTF1_E2	-0.133866043	-0.11071	-0.18967	-0.0728	278	278
20	54978523	54978783	CSTF1_E5	-0.235306885	-0.24479	-0.27725	-0.15568	260	260
11	33123722	33123885	CSTF3_E10	-0.225428712	-0.19593	-0.32546	-0.15205	163	163
11	33120579	33120696	CSTF3_E12	0.043017692	0.04308	0.04218	0.04381	117	117
11	33112077	33112273	CSTF3_E17	-0.086394592	-0.079885	-0.12456	-0.01088	196	196
11	33129448	33129546	CSTF3_E5	-0.184777041	-0.20503	-0.26057	-0.11353	98	98
4	1231970	1232125	CTBP1_E2	-0.237524581	-0.22705	-0.2919	-0.19404	155	155
4	1208130	1208261	CTBP1_E6	-0.197276031	-0.20591	-0.24333	-0.14911	131	131
10	126691906	126692061	CTBP2_E2	-0.110819484	-0.10397	-0.15797	-0.07378	155	155
16	67645853	67646024	CTCF_E2	-0.132809357	-0.1341	-0.19903	-0.08506	171	171
16	67650647	67650781	CTCF_E3	-0.090605373	-0.089515	-0.11884	-0.02432	134	134
16	67654599	67654720	CTCF_E4	-0.159705372	-0.14921	-0.2112	-0.12109	121	121
16	67655344	67655494	CTCF_E5	-0.253768067	-0.20419	-0.3692	-0.13499	150	150
16	67660457	67660618	CTCF_E6	-0.070584534	-0.06579	-0.09483	-0.01985	161	161
16	67662272	67662455	CTCF_E7	0.024688907	0.02732	-0.0518	0.06826	183	183
17	7154513	7154615	CTDNEP1_E1	-0.111466667	-0.10547	-0.14903	-0.08076	102	102
17	7150109	7150181	CTDNEP1_E4	-0.15473875	-0.15862	-0.16026	-0.14139	72	72
17	7149572	7149689	CTDNEP1_E5	-0.027109145	-0.02823	-0.02977	-0.02274	117	117
17	7147869	7147954	CTDNEP1_E7	-0.013901412	-0.01033	-0.0423	-0.00961	85	85
18	77455224	77455308	CTDP1_E2	-0.223384167	-0.22674	-0.30519	-0.16944	84	84
2	219267757	219267850	CTDSP1_E5	-0.398318387	-0.38596	-0.44612	-0.3599	93	93
3	38006061	38006163	CTDSPL_E4	-0.038259314	-0.02953	-0.11492	0.00153	102	102
3	38012897	38012990	CTDSPL_E6	-0.099235591	-0.09672	-0.14826	-0.0473	93	93
15	44789224	44789336	CTDSPL2_E6	-0.083713929	-0.086835	-0.18195	-0.0532	112	112
15	44791924	44792011	CTDSPL2_E7	-0.280271839	-0.28855	-0.29015	-0.25268	87	87
18	46383958	46384012	CTIF_E10	-0.490778889	-0.488575	-0.50455	-0.47895	54	54
5	138264934	138265045	CTNNA1_E13	-0.321295586	-0.28824	-0.43235	-0.27188	111	111
5	138266161	138266343	CTNNA1_E14	-0.18943544	-0.18952	-0.29944	-0.13632	182	182
5	138266518	138266624	CTNNA1_E15	-0.234963774	-0.235845	-0.25166	-0.20365	106	106
5	138268266	138268401	CTNNA1_E16	-0.210356222	-0.20915	-0.23453	-0.16505	135	135
2	80816428	80816610	CTNNA2_E14	-0.108102088	-0.10256	-0.19933	-0.04807	182	182
2	80835308	80835443	CTNNA2_E16	-0.285515926	-0.28109	-0.3877	-0.18225	135	135
2	80136719	80136923	CTNNA2_E6	-0.137951127	-0.141115	-0.2026	-0.07145	204	204
3	41277839	41277990	CTNNB1_E11	-0.314174967	-0.30892	-0.34207	-0.28921	151	151
3	41278078	41278200	CTNNB1_E12	-0.346353525	-0.344295	-0.3783	-0.34226	122	122
3	41266016	41266244	CTNNB1_E2	-0.031321535	-0.02588	-0.09391	-0.01562	228	228
3	41268698	41268843	CTNNB1_E6	-0.115114552	-0.11993	-0.15382	-0.05302	145	145
3	41274831	41274935	CTNNB1_E7	-0.100300962	-0.12028	-0.14408	-0.04089	104	104
20	36406055	36406114	CTNNBL1_E9	-0.251095085	-0.26054	-0.2768	-0.21229	59	59
5	11236802	11236935	CTNND2_E10	-0.17057203	-0.14993	-0.2534	-0.10555	133	133
1	41448962	41449128	CTPS1_E1	-0.149489699	-0.10173	-0.27652	-0.06845	166	166
1	41468785	41468848	CTPS1_E11	-0.259337143	-0.26069	-0.31604	-0.19715	63	63
1	41474465	41474562	CTPS1_E15	-0.138750206	-0.15231	-0.16126	-0.09452	97	97
1	41453043	41453144	CTPS1_E3	-0.284562277	-0.30049	-0.3066	-0.20243	101	101
1	41454265	41454382	CTPS1_E4	-0.342800427	-0.34096	-0.37031	-0.2937	117	117
1	41456836	41456920	CTPS1_E5	-0.30086869	-0.30927	-0.31733	-0.26401	84	84
11	10785658	10785748	CTR9_E10	-0.222176556	-0.206875	-0.30018	-0.14829	90	90
11	10789620	10789708	CTR9_E15	-0.095045341	-0.100615	-0.10188	-0.07027	88	88
11	10789889	10790038	CTR9_E16	-0.104402349	-0.11054	-0.1429	-0.07298	149	149
11	10774218	10774317	CTR9_E2	-0.240097677	-0.24567	-0.27428	-0.19637	99	99
11	10784977	10785085	CTR9_E8	-0.412215278	-0.39073	-0.45251	-0.3729	108	108
11	10785189	10785426	CTR9_E9	-0.251001857	-0.27319	-0.31717	-0.08149	237	237
10	104184871	104184945	CUEDC2_E1	-0.242961892	-0.24363	-0.26419	-0.21483	74	74
7	148427214	148427354	CUL1_E1	-0.283252	-0.310735	-0.36967	-0.11425	140	140
7	148484080	148484212	CUL1_E12	-0.158905076	-0.1485	-0.22344	-0.13017	132	132
7	148485648	148485766	CUL1_E13	-0.241870593	-0.235315	-0.29941	-0.13818	118	118
7	148486841	148486918	CUL1_E14	-0.078259351	-0.08276	-0.13948	-0.01871	77	77
7	148489817	148489910	CUL1_E16	-0.250193226	-0.26895	-0.28704	-0.18632	93	93
7	148495663	148495769	CUL1_E19	-0.183149623	-0.190895	-0.2197	-0.14511	106	106
7	148496366	148496480	CUL1_E20	-0.414585965	-0.42153	-0.45558	-0.35639	114	114
7	148454074	148454242	CUL1_E3	-0.03052619	-0.04142	-0.0707	-0.00074	168	168
7	148456395	148456446	CUL1_E4	-0.299889608	-0.30795	-0.37123	-0.24423	51	51
7	148456639	148456730	CUL1_E5	-0.174956703	-0.16604	-0.20341	-0.13729	91	91
7	148463652	148463815	CUL1_E7	-0.283276135	-0.26471	-0.37068	-0.21301	163	163
7	148464710	148464841	CUL1_E8	-0.228639466	-0.22972	-0.27537	-0.17656	131	131
2	225449660	225449726	CUL3_E1	-0.055212576	-0.05619	-0.05619	-0.04853	66	66
2	225360548	225360683	CUL3_E13	-0.323609778	-0.309	-0.3594	-0.27805	135	135
2	225342916	225343062	CUL3_E15	-0.378735205	-0.391905	-0.45312	-0.27897	146	146
2	225338961	225339093	CUL3_E16	-0.148954848	-0.136105	-0.20169	-0.12798	132	132
2	225378240	225378355	CUL3_E5	-0.28818687	-0.29559	-0.33889	-0.22948	115	115
2	225368368	225368539	CUL3_E9	-0.140776374	-0.15854	-0.23485	-0.08461	171	171
13	113899262	113899373	CUL4A_E13	-0.245583604	-0.26337	-0.2985	-0.16765	111	111
13	113907395	113907509	CUL4A_E16	-0.296066842	-0.300055	-0.36113	-0.24939	114	114
13	113914920	113915073	CUL4A_E19	-0.247163529	-0.23823	-0.34525	-0.13581	153	153
11	107944116	107944224	CUL5_E10	-0.18439287	-0.166185	-0.26899	-0.13235	108	108
11	107960218	107960350	CUL5_E13	-0.035981212	-0.030975	-0.10938	0.0379	132	132
11	107966256	107966418	CUL5_E16	-0.180550185	-0.146875	-0.30293	-0.1169	162	162
11	107974916	107975111	CUL5_E19	-0.094573949	-0.06766	-0.16614	-0.01238	195	195
11	107920616	107920793	CUL5_E4	-0.053057119	-0.03285	-0.15153	0.00632	177	177
6	43188895	43189059	CUL9_E33	-0.491088902	-0.48217	-0.60042	-0.41216	164	164
5	64082350	64082454	CWC27_E6	-0.260049615	-0.247035	-0.30088	-0.18753	104	104
10	101995423	101995521	CWF19L1_E13	-0.396186837	-0.378665	-0.45121	-0.31471	98	98
21	18931293	18931449	CXADR_E4	-0.354341603	-0.370825	-0.39311	-0.27165	156	156
18	47810074	47810185	CXXC1_E11	-0.273088108	-0.24517	-0.41359	-0.21415	111	111
18	47809884	47809934	CXXC1_E12	-0.384316	-0.39029	-0.40273	-0.36823	50	50
18	47812908	47813009	CXXC1_E3	-0.180935347	-0.18321	-0.18894	-0.14895	101	101
18	47812118	47812298	CXXC1_E5	-0.035501592	-0.03396	-0.13124	-0.00999	180	157
1	202936318	202936333	CYB5R1_E1	-0.191054667	-0.21782	-0.22463	-0.14386	15	15
15	22939174	22939266	CYFIP1_E9	-0.251188261	-0.25184	-0.33392	-0.21606	92	92
16	50825468	50825601	CYLD_E13	-0.26744391	-0.26929	-0.27336	-0.20337	133	133
16	50788229	50788335	CYLD_E3	-0.071369151	-0.04358	-0.12735	-0.04153	106	106
10	96731860	96732002	CYP2C9_E6	-0.341674859	-0.3322	-0.36181	-0.29513	142	142
14	100187575	100187660	CYP46A1_E11	-0.258173176	-0.19281	-0.51224	-0.13389	85	85
14	100188292	100188403	CYP46A1_E12	-0.227640631	-0.22021	-0.24532	-0.18589	111	111
1	47276811	47276856	CYP4B1_E3	-0.449190444	-0.47646	-0.47839	-0.4091	45	45
17	76688498	76688577	CYTH1_E10	-0.087139114	-0.08712	-0.10131	-0.06339	79	79
17	76696412	76696525	CYTH1_E7	-0.334933717	-0.30704	-0.45188	-0.25824	113	113
19	48976554	48976635	CYTH2_E5	-0.450326296	-0.46316	-0.4769	-0.40694	81	81
19	48981325	48981402	CYTH2_E9	-0.150613377	-0.16083	-0.16777	-0.12138	77	77
7	6205364	6205441	CYTH3_E10	-0.193461688	-0.18818	-0.25143	-0.17076	77	77
7	6210165	6210277	CYTH3_E9	0.01669375	0.02136	-0.01112	0.0362	112	112
14	59820593	59820682	DAAM1_E19	-0.207985056	-0.19199	-0.25057	-0.19026	89	89
1	57756635	57756702	DAB1_E1	-0.279008955	-0.29189	-0.35821	-0.22468	67	67
5	39389953	39390034	DAB2_E5	-0.463947901	-0.45851	-0.51384	-0.42645	81	81
9	124525783	124525928	DAB2IP_E7	-0.154592966	-0.17354	-0.19506	-0.09765	145	145
11	61505158	61505227	DAGLA_E14	-0.139977971	-0.12843	-0.16687	-0.12226	69	69
11	61505606	61505679	DAGLA_E15	-0.275408493	-0.25079	-0.33454	-0.23555	73	73
3	49054206	49054280	DALRD3_E6	-0.251713514	-0.251715	-0.25286	-0.25041	74	74
9	90258290	90258383	DAPK1_E10	-0.572156559	-0.58103	-0.62488	-0.53903	93	93
19	3963868	3963917	DAPK3_E4	-0.421062449	-0.41918	-0.44829	-0.39487	49	49
19	3960056	3960102	DAPK3_E7	-0.270437826	-0.25153	-0.30154	-0.24728	46	46
4	100784166	100784229	DAPP1_E6	-0.293081111	-0.2993	-0.30264	-0.27642	63	63
1	173797470	173797537	DARS2_E3	-0.252976866	-0.23483	-0.32049	-0.20993	67	67
19	1430220	1430361	DAZAP1_E10	-0.253115035	-0.25249	-0.28641	-0.22433	141	141
19	1418664	1418730	DAZAP1_E4	-0.221345606	-0.217145	-0.2335	-0.20378	66	66
19	1421146	1421257	DAZAP1_E5	-0.298995495	-0.2976	-0.32841	-0.26888	111	111
19	1422346	1422395	DAZAP1_E6	-0.254398163	-0.25402	-0.27369	-0.24103	49	49
12	51634126	51634245	DAZAP2_E2	-0.162262941	-0.17372	-0.18348	-0.12946	119	119
9	37842085	37842283	DCAF10_E3	-0.036921414	-0.03379	-0.06924	0.04588	198	198
14	24590573	24590726	DCAF11_E12	-0.082492876	-0.10109	-0.10958	-0.04377	153	153
19	14071098	14071203	DCAF15_E11	-0.285268762	-0.29778	-0.35142	-0.1899	105	105
19	14071751	14071807	DCAF15_E13	-0.123500179	-0.127035	-0.13288	-0.10983	56	56
14	69585910	69585947	DCAF5_E3	0.02810027	0.02809	0.02728	0.02878	37	37
14	69542061	69542128	DCAF5_E7	-0.375363433	-0.3997	-0.40408	-0.31887	67	67
14	69529100	69529228	DCAF5_E8	-0.145056484	-0.16164	-0.16383	-0.09635	128	128
1	167906149	167906246	DCAF6_E1	-0.058347732	-0.05983	-0.07374	-0.0316	97	97
1	160188638	160188758	DCAF8_E10	-0.040031333	-0.0181	-0.09924	-0.01712	120	120
1	160208396	160208537	DCAF8_E3	-0.256096099	-0.2686	-0.27482	-0.22152	141	141
1	160195380	160195453	DCAF8_E6	-0.258157397	-0.26616	-0.30252	-0.16136	73	73
18	50912412	50912508	DCC_E16	-0.149116563	-0.139975	-0.23526	-0.0691	96	96
18	50589674	50589829	DCC_E6	-0.239882516	-0.22082	-0.29206	-0.18304	155	155
13	36396865	36397012	DCLK1_E10	-0.228860204	-0.22537	-0.29867	-0.20352	147	147
13	36521494	36521594	DCLK1_E3	-0.2099779	-0.19448	-0.25729	-0.191	100	100
4	151153488	151153608	DCLK2_E10	-0.282291083	-0.287715	-0.30967	-0.22053	120	120
4	151168754	151168851	DCLK2_E14	-0.540025876	-0.52737	-0.58626	-0.52048	97	97
3	36763017	36763150	DCLK3_E2	-0.197000301	-0.19813	-0.23272	-0.10377	133	133
5	112328368	112328467	DCP2_E4	-0.270489798	-0.25215	-0.40616	-0.22859	99	99
12	57926354	57926426	DCTN2_E13	-0.100260556	-0.090215	-0.13028	-0.05746	72	72
12	57939810	57939879	DCTN2_E2	-0.241695652	-0.24658	-0.27481	-0.17085	69	69
12	57928838	57928937	DCTN2_E7	-0.210024141	-0.20038	-0.28216	-0.16814	99	99
5	150135978	150136049	DCTN4_E2	-0.348834085	-0.39342	-0.39826	-0.27704	71	71
3	182683324	182683541	DCUN1D1_E2	-0.081713456	-0.07629	-0.14502	-0.04017	217	217
4	52779694	52779750	DCUN1D4_E11	-0.182881071	-0.170185	-0.2253	-0.13996	56	56
4	52743928	52744020	DCUN1D4_E5	-0.212525326	-0.217335	-0.21979	-0.1834	92	92
11	61089066	61089169	DDB1_E10	-0.402722136	-0.42072	-0.42266	-0.32929	103	103
11	61071336	61071507	DDB1_E22	-0.263345205	-0.2727	-0.34292	-0.19417	171	171
11	61070517	61070627	DDB1_E23	-0.080636727	-0.071135	-0.10405	-0.06401	110	110
11	61070053	61070223	DDB1_E24	-0.033184	-0.025755	-0.05172	2.00E-05	170	170
11	61068280	61068404	DDB1_E26	-0.223866774	-0.222655	-0.26725	-0.19453	124	124
11	61096834	61097056	DDB1_E4	-0.187607072	-0.17848	-0.23247	-0.1435	222	222
11	61093082	61093180	DDB1_E6	-0.39722102	-0.422515	-0.44333	-0.22282	98	98
11	61089767	61089884	DDB1_E9	-0.297073761	-0.30104	-0.34568	-0.17554	117	117
14	53518561	53518645	DDHD1_E12	-0.079860357	-0.111415	-0.11298	0.02559	84	84
1	15944165	15944303	DDI2_E1	-0.015103577	-0.01302	-0.05719	0.00957	138	137
1	15964801	15964929	DDI2_E5	-0.122292266	-0.142545	-0.26359	-0.01951	128	128
1	15970016	15970145	DDI2_E6	-0.195713721	-0.21107	-0.27477	-0.12104	129	129
2	15757367	15757466	DDX1_E15	-0.432551212	-0.41915	-0.45647	-0.4162	99	99
16	70380894	70380951	DDX19A_E1	-0.143304386	-0.1416	-0.15144	-0.13362	57	57
16	70351398	70351491	DDX19B_E5	-0.080290108	-0.08077	-0.12538	-0.05591	93	93
12	49229903	49230049	DDX23_E10	-0.134278425	-0.14695	-0.15412	-0.11529	146	146
12	49228102	49228280	DDX23_E11	-0.142622528	-0.13897	-0.17317	-0.09033	178	178
12	49226204	49226356	DDX23_E13	-0.049743553	-0.056125	-0.0573	-0.01989	152	152
12	49225860	49225969	DDX23_E14	-0.298507706	-0.30962	-0.34592	-0.23133	109	109
12	49224924	49225099	DDX23_E15	-0.105170971	-0.09722	-0.12842	-0.06743	175	175
12	49224251	49224475	DDX23_E16	-0.047315759	-0.03414	-0.11392	0.01565	224	224
12	49230676	49230820	DDX23_E8	-0.507530694	-0.494125	-0.62078	-0.38853	144	144
11	125792714	125792776	DDX25_E12	0.008246613	0.003765	-0.00045	0.04468	62	62
20	47849842	47849942	DDX27_E10	-0.042423	-0.03117	-0.08039	-0.02676	100	100
9	135487473	135487642	DDX31_E19	-0.13276574	-0.1275	-0.17997	-0.09254	169	169
19	14523362	14523490	DDX39A_E2	-0.090458125	-0.087375	-0.14341	-0.05009	128	128
6	31506539	31506632	DDX39B_E3	-0.585257634	-0.58185	-0.6359	-0.52583	93	93
6	31503143	31503262	DDX39B_E5	-0.258500504	-0.255	-0.30303	-0.18047	119	119
6	31500556	31500688	DDX39B_E6	-0.071354015	-0.061205	-0.12114	-0.051	132	132
6	31499072	31499182	DDX39B_E7	-0.170591	-0.15987	-0.23863	-0.1246	110	110
6	31498829	31498974	DDX39B_E8	-0.045959517	-0.05269	-0.08459	-0.02297	145	145
5	55109500	55109600	DDX4_E18	-0.1367611	-0.14123	-0.17145	-0.09124	100	100
5	176939780	176939877	DDX41_E13	-0.169388866	-0.16169	-0.19341	-0.13714	97	97
5	176939322	176939394	DDX41_E15	-0.219499583	-0.214855	-0.23154	-0.20765	72	72
5	176943119	176943194	DDX41_E4	-0.2468692	-0.24619	-0.26474	-0.23844	75	75
17	61887872	61887920	DDX42_E11	-0.134742917	-0.13332	-0.13951	-0.13143	48	48
17	61892922	61893033	DDX42_E15	-0.155036216	-0.1416	-0.19562	-0.13479	111	111
5	134120055	134120231	DDX46_E10	-0.108534489	-0.12175	-0.15604	-0.03157	176	176
5	134124202	134124281	DDX46_E12	-0.300255316	-0.31864	-0.35334	-0.18565	79	79
5	134126159	134126242	DDX46_E13	-0.128290482	-0.13304	-0.17828	-0.09959	83	83
5	134131677	134131840	DDX46_E15	0.036797791	0.04307	0.00634	0.04552	163	163
5	134147385	134147535	DDX46_E18	-0.079969933	-0.08222	-0.18599	-0.02317	150	150
5	134152119	134152293	DDX46_E19	-0.186922816	-0.1659	-0.29874	-0.10696	174	174
5	134153185	134153404	DDX46_E20	-0.113636941	-0.11065	-0.18181	-0.03979	219	219
5	134154549	134154694	DDX46_E21	-0.213417241	-0.21444	-0.23399	-0.16459	145	145
5	134109385	134109551	DDX46_E5	-0.155789759	-0.147875	-0.19634	-0.10057	166	166
17	62496666	62496891	DDX5_E12	-0.185846667	-0.16568	-0.26534	-0.09637	225	225
17	62500100	62500234	DDX5_E4	-0.545254925	-0.51071	-0.63735	-0.47695	134	134
17	62499920	62499986	DDX5_E5	-0.456257576	-0.4563	-0.45902	-0.45332	66	66
17	62499305	62499466	DDX5_E7	-0.235307081	-0.24941	-0.27996	-0.17805	161	161
17	62499043	62499216	DDX5_E8	-0.215387803	-0.19798	-0.27352	-0.19568	173	173
12	124092146	124092209	DDX55_E5	-0.22017746	-0.22012	-0.24025	-0.16617	63	63
11	118625420	118625596	DDX6_E12	-0.349140455	-0.34907	-0.39696	-0.27651	176	176
11	118651829	118651893	DDX6_E2	-0.294693281	-0.27871	-0.34971	-0.25641	64	64
11	118638930	118639060	DDX6_E4	-0.163594923	-0.13941	-0.20311	-0.13495	130	130
11	118633920	118634015	DDX6_E6	-0.080684737	-0.08477	-0.11418	-0.02239	95	95
11	118629482	118629611	DDX6_E8	-0.309703721	-0.30151	-0.38436	-0.27524	129	129
11	118627879	118627996	DDX6_E9	-0.126151709	-0.17313	-0.17529	-0.01908	117	117
4	169157402	169157524	DDX60_E32	-0.284370738	-0.2978	-0.3302	-0.24339	122	122
19	42703589	42703981	DEDD2_E4	-0.153382985	-0.148765	-0.22607	-0.12364	392	392
8	11832053	11832108	DEFB136_E1	-0.754257091	-0.7587	-0.78629	-0.68112	55	55
9	126392654	126392755	DENND1A_E10	-0.168545248	-0.16056	-0.21376	-0.15656	101	101
9	126438998	126439068	DENND1A_E6	0.011795429	0.01217	0.01066	0.01278	70	70
19	6478793	6478863	DENND1C_E6	-0.481506714	-0.48532	-0.50191	-0.45493	70	70
19	6477084	6477138	DENND1C_E9	-0.279921667	-0.2743	-0.2987	-0.27198	54	54
1	115153693	115153738	DENND2C_E6	-0.314700667	-0.29923	-0.3635	-0.28724	45	45
1	111731323	111731408	DENND2D_E10	-0.508108824	-0.48955	-0.53954	-0.48601	85	85
15	66010115	66010334	DENND4A_E11	-0.150237352	-0.15501	-0.33133	-0.01822	219	219
15	66031043	66031213	DENND4A_E4	-0.135203	-0.1265	-0.23674	-0.12529	170	170
1	153912906	153913082	DENND4B_E9	-0.146042898	-0.16922	-0.21861	-0.05994	176	176
11	9173904	9173989	DENND5A_E13	-0.241844353	-0.23903	-0.32365	-0.20499	85	85
12	31577468	31577621	DENND5B_E10	-0.127825033	-0.13195	-0.20478	-0.01715	153	153
12	31576530	31576609	DENND5B_E11	-0.107826076	-0.11605	-0.12514	-0.0733	79	79
22	32200147	32200209	DEPDC5_E15	-0.416303065	-0.426855	-0.46383	-0.34551	62	62
22	32232984	32233141	DEPDC5_E25	-0.323363694	-0.30487	-0.41538	-0.26306	157	157
22	32293467	32293639	DEPDC5_E39	-0.069158314	-0.07502	-0.14036	-0.02491	172	172
22	32174084	32174154	DEPDC5_E7	-0.216075714	-0.23191	-0.26245	-0.17968	70	70
17	5384615	5384709	DERL2_E4	-0.080530319	-0.08137	-0.08355	-0.07463	94	94
17	5383706	5383902	DERL2_E5	-0.013835969	-0.01627	-0.04715	0.04209	196	196
1	244849898	244849971	DESI2_E2	-0.271649041	-0.27342	-0.3029	-0.21168	73	73
1	244855180	244855322	DESI2_E4	-0.133596338	-0.112375	-0.16992	-0.06187	142	142
22	19125727	19125830	DGCR14_E7	-0.275307379	-0.28738	-0.30113	-0.22381	103	103
22	20079391	20079493	DGCR8_E6	-0.215852451	-0.228495	-0.23037	-0.1799	102	102
22	20093699	20093800	DGCR8_E9	-0.140364653	-0.15006	-0.17396	-0.09224	101	101
12	56333198	56333313	DGKA_E8	-0.347759652	-0.32009	-0.44362	-0.31812	115	115
2	234354268	234354408	DGKD_E11	-0.161283857	-0.14805	-0.21702	-0.14217	140	140
2	234365544	234365641	DGKD_E20	-0.378043814	-0.38527	-0.41761	-0.30375	97	97
7	137284568	137284651	DGKI_E11	-0.398859759	-0.41442	-0.45469	-0.34833	83	83
11	46394166	46394227	DGKZ_E12	-0.001466557	-0.01212	-0.01467	0.0297	61	61
11	46395948	46396004	DGKZ_E16	-0.148354464	-0.147	-0.16128	-0.12991	56	56
11	46396315	46396389	DGKZ_E18	-0.166398108	-0.17793	-0.18475	-0.13666	74	74
11	46396483	46396595	DGKZ_E19	-0.179196429	-0.172805	-0.22475	-0.15679	112	112
11	46393036	46393153	DGKZ_E8	-0.252422308	-0.26282	-0.29317	-0.2226	117	117
5	79950222	79950308	DHFR_E1	-0.088784651	-0.13727	-0.14485	-0.00522	86	86
4	24541730	24541922	DHX15_E10	-0.131382656	-0.149155	-0.20514	-0.01356	192	192
4	24534486	24534677	DHX15_E12	-0.141504503	-0.12184	-0.26454	-0.06741	191	191
4	24531223	24531393	DHX15_E13	-0.004079647	0.014195	-0.07246	0.0481	170	170
4	24529546	24529664	DHX15_E14	-0.22712178	-0.225985	-0.3831	-0.11886	118	118
4	24572276	24572470	DHX15_E3	-0.144858505	-0.15239	-0.20136	-0.07012	194	194
4	24557873	24558033	DHX15_E4	-0.132212875	-0.138235	-0.18065	-0.09678	160	160
4	24556347	24556566	DHX15_E5	-0.047190685	-0.04666	-0.10436	-0.01071	219	219
4	24550477	24550645	DHX15_E6	-0.105886607	-0.09283	-0.21735	-0.01649	168	168
4	24543495	24543645	DHX15_E8	-0.069366933	-0.08488	-0.11675	0.01903	150	150
3	47890113	47890307	DHX30_E15	-0.145490206	-0.128435	-0.24708	-0.09004	194	194
3	47890409	47890569	DHX30_E16	-0.144962875	-0.14547	-0.16914	-0.09191	160	160
3	47890681	47890839	DHX30_E17	-0.193293924	-0.20959	-0.23431	-0.14437	158	158
3	47890940	47891044	DHX30_E18	-0.197746346	-0.19446	-0.24873	-0.17613	104	104
3	47891119	47891259	DHX30_E19	-0.149156286	-0.146465	-0.22848	-0.1019	140	140
3	47868836	47868967	DHX30_E3	-0.042344046	-0.04486	-0.11935	0.02026	131	131
3	47870513	47870624	DHX30_E4	-0.33261964	-0.45079	-0.50736	-0.13433	111	111
16	72141238	72141447	DHX38_E19	-0.115861962	-0.11438	-0.1644	-0.06557	209	209
16	72142698	72142824	DHX38_E23	-0.263088413	-0.266745	-0.26804	-0.20806	126	126
17	57650476	57650596	DHX40_E4	-0.080545833	-0.03455	-0.22199	-0.02786	120	120
17	57652700	57652832	DHX40_E7	-0.164402121	-0.14685	-0.23966	-0.10466	132	132
17	41584370	41584565	DHX8_E13	-0.281491333	-0.30311	-0.31847	-0.16712	195	195
17	41584870	41585056	DHX8_E14	-0.215478065	-0.232735	-0.29243	-0.10994	186	186
17	41585176	41585387	DHX8_E15	-0.009726161	-0.01302	-0.04621	0.01832	211	211
17	41585706	41585888	DHX8_E16	-0.20741033	-0.226235	-0.29443	-0.13351	182	182
17	41594534	41594690	DHX8_E18	-0.057766667	-0.06698	-0.07461	0.00306	156	156
17	41598118	41598247	DHX8_E20	-0.312235736	-0.31849	-0.39237	-0.25799	129	129
17	41598736	41598933	DHX8_E21	-0.081018223	-0.10289	-0.1523	-0.03326	197	197
1	182841471	182841628	DHX9_E14	-0.229827707	-0.22696	-0.38201	-0.1224	157	157
1	182847155	182847308	DHX9_E19	-0.282735294	-0.262	-0.35324	-0.22837	153	153
1	182812428	182812569	DHX9_E2	-0.284841206	-0.28608	-0.33314	-0.20724	141	141
1	182849631	182849743	DHX9_E21	-0.070017232	-0.075315	-0.07623	-0.04321	112	112
1	182850398	182850560	DHX9_E22	-0.120281173	-0.13765	-0.17024	-0.0852	162	162
1	182850654	182850782	DHX9_E23	-0.184451953	-0.19151	-0.23872	-0.13402	128	128
1	182852273	182852503	DHX9_E24	-0.04503513	-0.047565	-0.07136	0.11538	230	230
1	182852654	182852770	DHX9_E25	-0.184114052	-0.17187	-0.2929	-0.16165	116	116
1	182822440	182822553	DHX9_E4	-0.174044513	-0.16625	-0.20907	-0.13588	113	113
1	182823164	182823313	DHX9_E5	-0.550577718	-0.52517	-0.70272	-0.44206	149	149
1	182827238	182827375	DHX9_E7	-0.207099927	-0.23204	-0.26563	-0.15554	137	137
1	182827685	182827775	DHX9_E8	-0.118976111	-0.11057	-0.14147	-0.10869	90	90
5	140958654	140958763	DIAPH1_E9	-0.099038899	-0.10288	-0.1221	-0.07336	109	109
14	95577653	95577793	DICER1_E13	-0.154269286	-0.222175	-0.2627	-0.03332	140	140
14	95572377	95572560	DICER1_E17	-0.197673388	-0.18792	-0.2443	-0.14185	183	183
14	95560224	95560493	DICER1_E23	-0.160613903	-0.15705	-0.23625	-0.07524	269	269
5	61694646	61694708	DIMT1_E4	-0.14402371	-0.126	-0.18418	-0.11867	62	62
21	47957136	47957201	DIP2A_E14	-0.121153077	-0.10836	-0.15207	-0.10759	65	65
21	47974487	47974609	DIP2A_E27	-0.350754262	-0.35413	-0.37668	-0.31937	122	122
21	47981660	47981718	DIP2A_E34	-0.195070172	-0.198815	-0.22155	-0.17849	58	58
12	51090843	51090958	DIP2B_E17	-0.113006957	-0.10831	-0.15922	-0.05646	115	115
12	51019758	51019830	DIP2B_E2	-0.265150972	-0.295165	-0.29686	-0.18666	72	72
12	51128855	51128913	DIP2B_E34	-0.170042414	-0.16925	-0.20185	-0.14117	58	58
10	445048	445159	DIP2C_E10	-0.308207387	-0.32596	-0.35579	-0.24301	111	111
10	430485	430579	DIP2C_E15	-0.351352447	-0.358035	-0.47621	-0.26709	94	94
10	415433	415573	DIP2C_E18	-0.223691	-0.219515	-0.27326	-0.15309	140	140
10	402365	402446	DIP2C_E24	-0.25171642	-0.24124	-0.28255	-0.22463	81	81
10	394580	394702	DIP2C_E26	-0.217665984	-0.23426	-0.28169	-0.15416	122	122
10	387138	387269	DIP2C_E29	-0.312150458	-0.32831	-0.40114	-0.19283	131	131
10	355970	356032	DIP2C_E32	-0.343126774	-0.34336	-0.35722	-0.29856	62	62
10	468763	468973	DIP2C_E5	-0.34082781	-0.34979	-0.4065	-0.29246	210	210
7	107542769	107542838	DLD_E4	-0.28618913	-0.29251	-0.33106	-0.21188	69	69
7	107543922	107543992	DLD_E5	-0.411067857	-0.414785	-0.43435	-0.37325	70	70
3	196876613	196876667	DLG1_E6	-0.267601481	-0.29923	-0.34531	-0.18704	54	54
11	83497732	83497835	DLG2_E16	-0.338912233	-0.32267	-0.47178	-0.25916	103	103
17	7099791	7099894	DLG4_E12	-0.173522913	-0.18013	-0.21115	-0.13675	103	103
17	7097637	7097814	DLG4_E14	-0.157755763	-0.14422	-0.24419	-0.12723	177	177
17	7096263	7096436	DLG4_E19	-0.038567746	-0.03018	-0.05444	-0.02539	173	173
17	7107010	7107135	DLG4_E7	-0.12192104	-0.13222	-0.18338	-0.06727	125	125
17	7106511	7106648	DLG4_E9	-0.214100146	-0.22425	-0.25318	-0.15343	137	137
1	35331683	35331902	DLGAP3_E10	0.056827538	0.0801	-0.00447	0.09197	219	199
6	43422148	43422212	DLK2_E2	-0.039582188	-0.02816	-0.07605	-0.01432	64	64
15	41221866	41221932	DLL4_E1	-0.085548788	-0.084795	-0.09984	-0.07275	66	66
2	172951381	172951581	DLX1_E2	0.0118242	0.02097	-0.02331	0.04979	200	200
7	96636949	96637143	DLX6_E2	-0.099440361	-0.10203	-0.12414	-0.03149	194	194
22	38963587	38963632	DMC1_E2	-0.208554667	-0.20688	-0.23893	-0.20512	45	45
7	86811543	86811653	DMTF1_E8	-0.199069636	-0.194995	-0.23936	-0.17737	110	110
8	21927692	21927845	DMTN_E7	-0.285989085	-0.31014	-0.35004	-0.20286	153	153
15	51857284	51857363	DMXL2_E4	-0.397311013	-0.36314	-0.51255	-0.32968	79	79
16	47005807	47005867	DNAJA2_E2	-0.266034667	-0.263195	-0.29843	-0.22294	60	60
4	100824882	100825055	DNAJB14_E7	-0.21021763	-0.19858	-0.28755	-0.13107	173	173
15	41067750	41067794	DNAJC17_E7	-0.329657273	-0.35123	-0.36673	-0.26928	44	44
17	40140749	40140914	DNAJC7_E8	-0.250754061	-0.25469	-0.27606	-0.19717	165	165
1	28534852	28534924	DNAJC8_E6	-0.260475556	-0.263885	-0.29761	-0.17558	72	72
5	140052855	140052973	DND1_E2	-0.051519831	-0.054595	-0.08274	-0.03959	118	118
9	130980509	130980583	DNM1_E2	-0.133789595	-0.131235	-0.163	-0.09816	74	74
9	130981327	130981531	DNM1_E4	-0.055918775	-0.05517	-0.0733	0.00156	204	204
9	130984475	130984618	DNM1_E7	-0.07561951	-0.07404	-0.10891	-0.02995	143	143
9	130984739	130984875	DNM1_E8	-0.101252941	-0.10413	-0.11008	-0.01699	136	136
12	32875360	32875567	DNM1L_E10	-0.245113043	-0.24546	-0.29913	-0.21765	207	207
12	32884289	32884445	DNM1L_E12	-0.279554936	-0.272355	-0.30502	-0.26798	156	156
12	32854348	32854496	DNM1L_E2	-0.442174797	-0.453975	-0.58377	-0.21605	148	148
12	32861086	32861158	DNM1L_E5	-0.056880972	-0.072035	-0.13515	-0.00627	72	72
19	10916591	10916643	DNM2_E13	-0.259519423	-0.262025	-0.26554	-0.25071	52	52
19	10922939	10923053	DNM2_E15	-0.083212632	-0.07	-0.12773	-0.04978	114	114
19	10930655	10930765	DNM2_E16	-0.148404091	-0.152385	-0.17632	-0.10234	110	110
19	10870413	10870487	DNM2_E2	-0.32367527	-0.32363	-0.32847	-0.3105	74	74
19	10886378	10886582	DNM2_E4	-0.213744902	-0.222195	-0.30915	-0.1362	204	204
19	10887793	10887892	DNM2_E5	-0.09806	-0.10216	-0.12692	-0.03424	99	99
19	10270517	10270598	DNMT1_E16	0.017067284	0.01061	0.00403	0.03517	81	81
19	10270333	10270443	DNMT1_E17	5.51E-05	-0.002455	-0.02507	0.0474	110	110
19	10267066	10267185	DNMT1_E18	-0.387965378	-0.37848	-0.41982	-0.35141	119	119
19	10265580	10265732	DNMT1_E20	-0.056465987	-0.059405	-0.07193	-0.03735	152	152
19	10265261	10265449	DNMT1_E21	-0.196125585	-0.18556	-0.26256	-0.14215	188	188
19	10260528	10260644	DNMT1_E25	-0.133553534	-0.125515	-0.22514	-0.08295	116	116
19	10260128	10260333	DNMT1_E26	-0.343877366	-0.38922	-0.44153	-0.21854	205	205
19	10250351	10250493	DNMT1_E34	-0.138001408	-0.13264	-0.18088	-0.09861	142	142
19	10246796	10246963	DNMT1_E38	-0.113415329	-0.09808	-0.20777	-0.04153	167	167
19	10244892	10244983	DNMT1_E40	0.007587692	-0.00104	-0.00859	0.024	91	91
2	25497809	25497956	DNMT3A_E5	-0.153449116	-0.16635	-0.20737	-0.06194	147	147
20	31389083	31389232	DNMT3B_E18	-0.210515436	-0.21126	-0.24454	-0.13267	149	149
5	169141363	169141461	DOCK2_E19	-0.214718061	-0.216065	-0.26392	-0.15448	98	98
5	169174399	169174508	DOCK2_E23	-0.265462294	-0.26036	-0.32552	-0.19768	109	109
5	169435500	169435601	DOCK2_E31	-0.366736832	-0.34887	-0.42255	-0.31702	101	101
3	51347662	51347757	DOCK3_E28	-0.186726842	-0.17199	-0.20501	-0.16901	95	95
3	51387718	51387823	DOCK3_E40	-0.234250571	-0.23388	-0.29277	-0.17198	105	105
3	51112786	51112871	DOCK3_E7	-0.129978235	-0.12995	-0.1308	-0.12915	85	85
7	111512522	111512620	DOCK4_E18	-0.207193776	-0.221325	-0.25761	-0.18311	98	98
13	99515272	99515386	DOCK9_E32	-0.260331491	-0.25352	-0.36915	-0.17949	114	114
9	131847796	131847895	DOLPP1_E5	-0.126325455	-0.13622	-0.14461	-0.1031	99	99
19	2206727	2206796	DOT1L_E10	-0.454217536	-0.45084	-0.50897	-0.38321	69	69
19	2207572	2207679	DOT1L_E11	-0.261006636	-0.2714	-0.28021	-0.22748	107	107
19	2185853	2185928	DOT1L_E3	-0.314248133	-0.31455	-0.35872	-0.29923	75	75
19	2189730	2189794	DOT1L_E4	-0.196966719	-0.20082	-0.22589	-0.17369	64	64
19	2191010	2191239	DOT1L_E5	-0.156877904	-0.15947	-0.2372	-0.0964	229	229
19	2193687	2193782	DOT1L_E6	-0.300675474	-0.28742	-0.37722	-0.22134	95	95
16	89703273	89703343	DPEP1_E5	-0.265879429	-0.2656	-0.29673	-0.24408	70	70
19	38702919	38703001	DPF1_E11	-0.484087073	-0.501125	-0.59014	-0.39261	82	82
19	38706779	38706899	DPF1_E9	-0.159826583	-0.170365	-0.19052	-0.12713	120	120
11	65116320	65116402	DPF2_E10	-0.298917195	-0.29479	-0.51065	-0.22615	82	82
11	65113717	65113830	DPF2_E9	-0.196064513	-0.19025	-0.23189	-0.14548	113	113
2	116447415	116447497	DPP10_E7	-0.249927317	-0.24076	-0.27914	-0.21932	82	82
2	162851809	162851882	DPP4_E24	-0.043254521	-0.06365	-0.06455	0.00766	73	73
15	65744297	65744440	DPP8_E18	-0.230460699	-0.24487	-0.30525	-0.16072	143	143
7	34989408	34989510	DPY19L1_E14	-0.434557941	-0.436725	-0.52855	-0.3948	102	102
7	34978887	34978987	DPY19L1_E20	-0.2439289	-0.255795	-0.29609	-0.19093	100	100
2	32264347	32264395	DPY30_E2	-0.062741458	-0.0505	-0.09079	-0.04696	48	48
2	32254662	32254805	DPY30_E3	0.029847552	0.04466	0.0091	0.04608	143	143
8	26510747	26510913	DPYSL2_E13	-0.096333193	-0.089945	-0.13085	-0.08567	166	166
8	26513130	26513222	DPYSL2_E14	-0.304915217	-0.30258	-0.34293	-0.2746	92	92
8	26439484	26439573	DPYSL2_E2	-0.356623146	-0.36219	-0.41143	-0.31996	89	89
5	146780254	146780396	DPYSL3_E10	-0.273224859	-0.312885	-0.40904	-0.15705	142	142
2	27169777	27169863	DPYSL5_E12	-0.179137442	-0.155865	-0.22824	-0.1438	86	86
1	93812202	93812422	DR1_E1	-0.139052818	-0.1464	-0.22234	-0.06899	220	220
11	113281448	113281642	DRD2_E7	-0.193522887	-0.18992	-0.28107	-0.11823	194	194
22	31819265	31819396	DRG1_E6	-0.281564198	-0.28669	-0.36908	-0.20777	131	131
22	31823045	31823168	DRG1_E8	-0.196105528	-0.18675	-0.23673	-0.185	123	123
17	18002330	18002391	DRG2_E4	-0.157830984	-0.17606	-0.1776	-0.09351	61	61
10	50598178	50598280	DRGX_E3	-0.152398922	-0.166875	-0.22249	-0.07514	102	102
5	31493313	31493400	DROSHA_E10	-0.24191931	-0.2402	-0.30744	-0.19605	87	87
5	31410852	31410994	DROSHA_E28	-0.20074838	-0.19809	-0.3522	-0.13155	142	142
5	31409162	31409266	DROSHA_E30	-0.345345288	-0.345535	-0.40032	-0.27549	104	104
5	31406959	31407052	DROSHA_E31	-0.157393656	-0.15544	-0.18247	-0.12548	93	93
5	31508727	31508882	DROSHA_E7	-0.268409806	-0.2253	-0.38886	-0.13825	155	155
21	41667981	41668101	DSCAM_E10	-0.402207917	-0.39736	-0.4633	-0.30933	120	120
21	41414297	41414600	DSCAM_E32	-0.240517855	-0.24859	-0.32425	-0.14228	303	303
11	117376168	117376447	DSCAML1_E9	-0.288938781	-0.28468	-0.40989	-0.20906	279	279
6	7563968	7564019	DSP_E6	-0.647730588	-0.65804	-0.66845	-0.60892	51	51
6	56324928	56325052	DST_E83	-0.025040806	-0.03005	-0.0322	0.01387	124	124
1	205132050	205132134	DSTYK_E5	-0.174445	-0.17053	-0.2048	-0.13886	84	84
12	58002302	58002520	DTX3_E3	-0.014684312	-0.024525	-0.05341	0.06893	218	218
12	58002859	58002935	DTX3_E4	-0.172816053	-0.186265	-0.21768	-0.09529	76	76
17	7134046	7134116	DVL2_E2	-0.328745286	-0.33415	-0.37262	-0.29074	70	70
17	7132696	7132766	DVL2_E7	-0.112789143	-0.10586	-0.15389	-0.08967	70	70
3	183885367	183885499	DVL3_E12	-0.139888106	-0.14918	-0.15151	-0.09516	132	132
3	183882054	183882176	DVL3_E3	-0.272768197	-0.246255	-0.3628	-0.20126	122	122
14	102457863	102458010	DYNC1H1_E11	-0.376657007	-0.36703	-0.45163	-0.27084	147	147
14	102467290	102467401	DYNC1H1_E19	-0.090739189	-0.07825	-0.16491	-0.04071	111	111
14	102442048	102442136	DYNC1H1_E2	-0.212541364	-0.208235	-0.24252	-0.1559	88	88
14	102468873	102469040	DYNC1H1_E22	-0.16066503	-0.18683	-0.20375	-0.06335	167	167
14	102469128	102469302	DYNC1H1_E23	-0.078362759	-0.09092	-0.10655	-0.0441	174	174
14	102474514	102474674	DYNC1H1_E29	-0.105010813	-0.09396	-0.193	-0.05792	160	160
14	102445655	102445829	DYNC1H1_E3	-0.126699023	-0.127645	-0.16435	-0.09894	174	174
14	102476179	102476423	DYNC1H1_E30	-0.142691721	-0.1466	-0.18233	-0.10671	244	244
14	102476612	102476796	DYNC1H1_E31	-0.193583478	-0.192	-0.27289	-0.1394	184	184
14	102477076	102477289	DYNC1H1_E32	-0.15012554	-0.15976	-0.1954	-0.10554	213	213
14	102478211	102478450	DYNC1H1_E33	-0.086600753	-0.10813	-0.18533	0.01706	239	239
14	102478650	102478807	DYNC1H1_E34	-0.001796879	-0.00549	-0.01656	0.03414	157	157
14	102483102	102483336	DYNC1H1_E38	-0.048951795	-0.05089	-0.0748	-0.01653	234	234
14	102483424	102483631	DYNC1H1_E39	-0.041577005	-0.04829	-0.05901	0.00232	207	207
14	102483719	102483841	DYNC1H1_E40	-0.118041311	-0.108715	-0.17787	-0.07995	122	122
14	102484787	102484953	DYNC1H1_E41	-0.020382048	-0.03393	-0.03743	0.00833	166	166
14	102492910	102493044	DYNC1H1_E44	-0.050289478	-0.042405	-0.0739	-0.01268	134	134
14	102493510	102493625	DYNC1H1_E45	-0.116949478	-0.12563	-0.16243	-0.08529	115	115
14	102493719	102493881	DYNC1H1_E46	-0.040871852	-0.04132	-0.0626	-0.01106	162	162
14	102493955	102494170	DYNC1H1_E47	-0.06475386	-0.05496	-0.10611	-0.01487	215	215
14	102494273	102494478	DYNC1H1_E48	-0.105532488	-0.12555	-0.14609	-0.04627	205	205
14	102495875	102496049	DYNC1H1_E49	-0.048870805	-0.07069	-0.08361	0.02769	174	174
14	102446700	102446887	DYNC1H1_E5	-0.026432674	0.00916	-0.10015	0.03629	187	187
14	102496155	102496275	DYNC1H1_E50	-0.017005417	-0.01385	-0.02911	-0.00646	120	120
14	102496498	102496619	DYNC1H1_E51	-0.176179669	-0.15742	-0.25571	-0.12046	121	121
14	102498608	102498804	DYNC1H1_E52	-0.304774235	-0.32138	-0.35878	-0.25369	196	196
14	102499605	102499821	DYNC1H1_E54	0.003866991	-0.011245	-0.0153	0.05891	216	216
14	102500312	102500525	DYNC1H1_E55	-0.097783568	-0.07353	-0.163	-0.02346	213	213
14	102504796	102504943	DYNC1H1_E58	-0.103534966	-0.11101	-0.13979	-0.05098	147	147
14	102505034	102505185	DYNC1H1_E59	-0.093241921	-0.09517	-0.1396	-0.06446	151	151
14	102449355	102449627	DYNC1H1_E6	-0.062435772	-0.06422	-0.10942	-0.03351	272	272
14	102505337	102505591	DYNC1H1_E60	-0.07437189	-0.06789	-0.11311	-0.02287	254	254
14	102508720	102508844	DYNC1H1_E68	-0.096958226	-0.095115	-0.11399	-0.08292	124	124
14	102449718	102449946	DYNC1H1_E7	-0.426464693	-0.497565	-0.63716	-0.09019	228	228
14	102510211	102510382	DYNC1H1_E70	-0.257265789	-0.26453	-0.30415	-0.19872	171	171
14	102510931	102511035	DYNC1H1_E72	-0.315114327	-0.33933	-0.35981	-0.24606	104	104
14	102515776	102515919	DYNC1H1_E75	-0.271168462	-0.26314	-0.35154	-0.21202	143	143
14	102516050	102516219	DYNC1H1_E76	-0.27050858	-0.28836	-0.31123	-0.1488	169	169
2	172569276	172569336	DYNC1I2_E5	-0.270084	-0.26374	-0.29674	-0.2443	60	60
12	120935875	120936013	DYNLL1_E2	-0.754264855	-0.75466	-0.79629	-0.68978	138	138
17	56164451	56164583	DYNLL2_E1	-0.08014053	-0.086535	-0.09858	-0.04479	132	132
17	56166502	56166640	DYNLL2_E2	-0.304844638	-0.30941	-0.32855	-0.26905	138	138
21	38852939	38853128	DYRK1A_E4	-0.040509153	-0.02676	-0.08861	-0.02596	189	189
21	38862476	38862763	DYRK1A_E6	-0.215858014	-0.2219	-0.35844	-0.10597	287	287
21	38877585	38877892	DYRK1A_E9	-0.089884625	-0.13752	-0.16593	0.01318	307	307
2	71744118	71744169	DYSF_E10	-0.379506667	-0.38974	-0.42962	-0.32872	51	51
6	20481436	20481656	E2F3_E3	-0.153984818	-0.15386	-0.25823	-0.07642	220	220
2	11597304	11597359	E2F6_E2	-0.388066	-0.39036	-0.45887	-0.30917	55	55
12	77438416	77438575	E2F7_E5	-0.142242579	-0.1685	-0.20613	-0.05794	159	159
8	110573066	110573158	EBAG9_E5	-0.173990109	-0.17444	-0.27482	-0.13754	92	92
5	158523350	158523414	EBF1_E3	-0.262269063	-0.263535	-0.31245	-0.23502	64	64
5	158267036	158267118	EBF1_E7	-0.092567439	-0.099605	-0.15512	-0.04407	82	82
8	25890600	25890669	EBF2_E6	-0.368031884	-0.36336	-0.40359	-0.33414	69	69
10	131665404	131665531	EBF3_E10	-0.131321181	-0.13905	-0.15403	-0.08533	127	127
10	131641400	131641466	EBF3_E12	-0.256023788	-0.25606	-0.27522	-0.21655	66	66
10	131761630	131761787	EBF3_E2	0.040086879	0.04361	0.02433	0.04886	157	157
10	131755521	131755590	EBF3_E6	-0.154321739	-0.15795	-0.18185	-0.1354	69	69
10	131671742	131671860	EBF3_E8	-0.084879068	-0.088875	-0.14616	-0.01655	118	118
1	21553651	21553719	ECE1_E16	-0.079938676	-0.106105	-0.13481	-0.0469	68	68
1	21548239	21548335	ECE1_E18	-0.075186667	-0.083495	-0.08993	-0.00178	96	96
1	21584017	21584083	ECE1_E7	-0.515942576	-0.529455	-0.55608	-0.43157	66	66
3	172491692	172491812	ECT2_E13	-0.382054583	-0.371265	-0.45404	-0.29734	120	120
3	172473084	172473164	ECT2_E2	-0.421308	-0.4244	-0.45742	-0.38653	80	80
1	236631530	236631576	EDARADD_E5	-0.345522174	-0.34447	-0.35899	-0.33319	46	46
16	67910775	67910875	EDC4_E4	0.0168718	0.018925	-0.01232	0.02252	100	100
16	67912262	67912346	EDC4_E9	-0.177052738	-0.17753	-0.18674	-0.16684	84	84
9	139758271	139758323	EDF1_E2	-0.314097692	-0.316625	-0.34245	-0.26188	52	52
9	139756735	139756797	EDF1_E5	-0.279180484	-0.275605	-0.31159	-0.25083	62	62
4	148457028	148457181	EDNRA_E4	-0.287746667	-0.2912	-0.43153	-0.10982	153	153
12	93251050	93251116	EEA1_E5	-0.351396667	-0.357935	-0.37739	-0.28596	66	66
11	85988021	85988180	EED_E10	-0.256093082	-0.21843	-0.34432	-0.18086	159	159
11	85966263	85966329	EED_E4	-0.400800606	-0.38029	-0.52111	-0.34861	66	66
11	85975213	85975305	EED_E7	-0.022257283	-0.02798	-0.09024	0.00359	92	92
6	74229605	74229749	EEF1A1_E1	-0.217685903	-0.219775	-0.28954	-0.14914	144	144
6	74228654	74228951	EEF1A1_E3	-0.180126734	-0.17044	-0.25767	-0.09917	297	297
6	74227752	74227987	EEF1A1_E6	-0.433670213	-0.46774	-0.49948	-0.25987	235	235
20	62128972	62129116	EEF1A2_E1	-0.192366597	-0.173395	-0.29413	-0.12874	144	144
20	62127208	62127388	EEF1A2_E2	-0.269393333	-0.26574	-0.31804	-0.21772	180	180
20	62126157	62126454	EEF1A2_E3	-0.191106195	-0.18576	-0.32964	-0.1318	297	297
20	62121831	62122088	EEF1A2_E5	-0.09652428	-0.10302	-0.14346	-0.04925	257	257
[truncated: 5,237 more rows]
